# Supplementary material for: Mitochondrial redox homeostasis links organellar stress surveillance to germline and somatic integrity in Caenorhabditis elegans
Source: Redox Biol. 2026 Mar 9;93:104115. doi: 10.1016/j.redox.2026.104115 (PMC13099523; doi:10.1016/j.redox.2026.104115)
Supplement: Multimedia component 2 [file mmc2.xlsx]

## Sheet: gsr1trx2vsN2 Dese.complete
Supplementary Table 2: Differential Expression Analysis by DeSeq2 R package in C. elegans wild type and gsr-1a trxr-2 double mutants
Wormbase Id	Gene Name	Sequence Name	N2_repl1	N2_repl2	N2_repl3	gsr1_trxr2_repl1	gsr1_trxr2_repl2	gsr1_trxr2_repl3	norm.N2_repl1	norm.N2_repl2	norm.N2_repl3	norm.gsr1_trxr2_repl1	norm.gsr1_trxr2_repl2	norm.gsr1_trxr2_repl3	baseMean	N2	gsr1trxr2	FoldChange	log2FoldChange	stat	pvalue	padj	dispGeneEst	dispFit	dispMAP	dispersion	betaConv	maxCooks
WBGene00000001	aap-1	Y110A7A.10	1511	1698	1153	1472	1134	1166	1379	1378	1395	1304	1227	1254	1322.84	1384	1262	0.912	-0.133	-1139	0.254591176841003	0.468237046173858	0	0.0423	0.0091	0.0091	TRUE	0.0103
WBGene00000002	aat-1	F27C8.1	165	159	105	122	92	100	151	129	127	108	100	108	120.3	136	105	0.775	-0.368	-1788	0.0738257727324883	0.213701016712092	0	0.0625	0.0222	0.0222	TRUE	0.0991
WBGene00000003	aat-2	F07C3.7	151	176	112	184	101	82	138	143	136	163	109	88	129.43	139	120	0.869	-0.203	-0.722	0.469999892417524	0.670021061839951	0.0412	0.0609	0.0492	0.0492	TRUE	0.896
WBGene00000004	aat-3	F52H2.2	699	766	362	430	394	361	638	622	438	381	426	388	482.17	566	398	0.703	-0.508	-2435	0.0148875444557302	0.0696451849935427	0.0207	0.0458	0.0292	0.0292	TRUE	0.4465
WBGene00000005	aat-4	T13A10.10	183	212	156	216	155	142	167	172	189	191	168	153	173.26	176	171	0.973	-0.04	-0.204	0.83829717267083	0.91274812960949	0	0.0557	0.0214	0.0214	TRUE	0.1255
WBGene00000006	aat-5	C55C2.5	130	177	70	173	151	173	119	144	85	153	163	186	141.62	116	167	1439	0.525	2029	0.042475398824551	0.146940738231802	0.0288	0.0591	0.0411	0.0411	TRUE	0.3819
WBGene00000007	aat-6	T11F9.4	175	151	131	203	199	115	160	123	159	180	215	124	159.93	147	173	1179	0.238	0.866	0.386341993758249	0.602038687886136	0.0425	0.057	0.0482	0.0482	TRUE	0.2982
WBGene00000008	aat-7	F54D12.3	9	14	11	10	7	7	8	11	13	9	8	8	9.47	11	8	0.737	-0.441	-0.76	0.447136360785407	0.652941909321458	0	0.3221	0.1347	0.1347	TRUE	0.1904
WBGene00000009	aat-8	F28F9.4	20	10	12	8	15	3	18	8	15	7	16	3	11.24	14	9	0.649	-0.623	-0.891	0.37313348382185	0.589233821650993	0.2407	0.2779	0.2592	0.2592	TRUE	0.9307
WBGene00000010	aat-9	Y53H1C.1	1133	1256	808	1103	901	851	1034	1019	978	977	975	915	983.03	1010	956	0.946	-0.08	-0.644	0.519487112310318	0.709394143109267	0	0.043	0.0102	0.0102	TRUE	0.0162
WBGene00000012	abf-1	C50F2.9	12	20	1	27	62	80	11	16	1	24	67	86	34.24	9	59	6055	2598	3685	0.000228351807522042	0.00247969102428105	0.5613	0.1182	0.2997	0.2997	TRUE	0.3549
WBGene00000013	abf-2	C50F2.10	11	6	10	17	20	28	10	5	12	15	22	30	15.64	9	22	2516	1331	2394	0.0166797599572879	0.075546855627522	0.0806	0.211	0.1453	0.1453	TRUE	0.2225
WBGene00000014	abf-3	F54B8.5	0	0	0	0	0	0	0	0	0	0	0	0	0	0	0	NA	NA	NA	NA	NA	NA	NA	NA	NA	NA	NA
WBGene00000015	abf-4	Y38H6C.22	1	2	0	0	0	2	1	2	0	0	0	2	0.78	1	1	0.799	-0.323	-0.138	0.890081956311575	NA	0	34587	26669	26669	TRUE	0.7897
WBGene00000016	abf-5	T22H6.5	32	51	43	59	51	66	29	41	52	52	55	71	50.18	41	59	1464	0.55	1662	0.0964214882369566	0.25360647892479	0.0288	0.0935	0.0583	0.0583	TRUE	0.3232
WBGene00000017	abf-6	T22H6.7	64	102	88	86	69	103	58	83	106	76	75	111	84.88	82	87	1.06	0.084	0.261	0.793908849387948	0.889896227455004	0.0564	0.0717	0.0629	0.0629	TRUE	0.2023
WBGene00000018	abl-1	M79.1	903	1080	409	746	546	524	824	876	495	661	591	564	668.43	732	605	0.826	-0.276	-1073	0.283191990799251	0.498610388309063	0.0471	0.0443	0.046	0.046	TRUE	0.935
WBGene00000019	abt-1	C24F3.5	33	22	10	65	84	60	30	18	12	58	91	65	45.51	20	71	3499	1807	4417	9.99459e+07	0.000179956200693907	0.0798	0.0989	0.0895	0.0895	TRUE	10861
WBGene00000020	abt-2	F12B6.1	303	311	38	489	428	429	276	252	46	433	463	461	322.1	191	452	2357	1237	2346	0.0189552310831599	0.0825689430912524	0.3488	0.0485	0.1966	0.1966	TRUE	46292
WBGene00000021	abt-2	F12B6.1	2	3	0	11	9	10	2	2	0	10	10	11	5.75	1	10	6537	2709	2947	0.00320812188793676	0.0219127399862374	0	0.5047	0.2477	0.2477	TRUE	0.3285
WBGene00000022	abt-4	Y39D8C.1	913	913	123	1219	1393	1321	833	741	149	1080	1507	1421	955.15	574	1336	2325	1217	2345	0.0190372003541335	0.0828727465014484	0.3435	0.0431	0.1929	0.1929	TRUE	48702
WBGene00000023	abt-5	Y53C10A.9	37	31	17	68	75	61	34	25	21	60	81	66	47.75	27	69	2579	1367	4168	3.07229e+07	0.000464548766571456	0.0127	0.0962	0.0521	0.0521	TRUE	0.3695
WBGene00000024	abu-1	AC3.3	18	15	1	71	26	26	16	12	1	63	28	28	24.8	10	40	3.91	1967	2879	0.00398879980999918	0.0257722492339139	0.4694	0.1479	0.2761	0.2761	TRUE	2074
WBGene00000025	abu-2	F19G12.7	1	1	1	2	0	0	1	1	1	2	0	0	0.78	1	1	0.649	-0.624	-0.304	0.761450856411738	NA	0	34452	17436	17436	TRUE	0.9724
WBGene00000026	abu-2	F19G12.7	1	2	1	0	1	0	1	2	1	0	1	0	0.8	1	0	0.289	-1793	-0.886	0.375525847221175	NA	0	3359	15648	15648	TRUE	0.4901
WBGene00000027	abu-4	Y5H2A.3	1	1	0	5	1	2	1	1	0	4	1	2	1.56	1	2	4217	2076	1302	0.192776579060206	NA	0	17472	0.8557	0.8557	TRUE	0.3112
WBGene00000028	abu-5	Y105C5A.4	0	0	0	0	0	0	0	0	0	0	0	0	0	0	0	NA	NA	NA	NA	NA	NA	NA	NA	NA	NA	NA
WBGene00000029	abu-6	C03A7.7	6	2	1	42	10	7	5	2	1	37	11	8	10.64	3	19	6625	2728	2963	0.00304285921826539	0.0210618014040545	0.5282	0.2912	0.4122	0.4122	TRUE	2568
WBGene00000030	abu-7	C03A7.8	0	0	0	0	0	0	0	0	0	0	0	0	0	0	0	NA	NA	NA	NA	NA	NA	NA	NA	NA	NA	NA
WBGene00000031	abu-8	C03A7.14	23	32	3	110	29	42	21	26	4	97	31	45	37.43	17	58	3392	1762	2687	0.00721875257774843	0.0406802497663857	0.4582	0.1116	0.2729	0.2729	TRUE	0.6694
WBGene00000032	abu-9	R09F10.2	0	0	0	0	0	0	0	0	0	0	0	0	0	0	0	NA	NA	NA	NA	NA	NA	NA	NA	NA	NA	NA
WBGene00000033	abu-10	F35A5.3	11	20	5	50	24	26	10	16	6	44	26	28	21.76	11	33	2978	1574	3132	0.00173642961185179	0.0134425258292619	0.0815	0.163	0.1229	0.1229	TRUE	0.8388
WBGene00000034	abu-11	T01D1.6	27	22	9	131	23	38	25	18	11	116	25	41	39.2	18	61	3395	1763	2858	0.00426166372094448	0.0271171214992525	0.3539	0.1084	0.2388	0.2388	TRUE	0.956
WBGene00000035	ace-1	W09B12.1	151	141	105	153	159	142	138	114	127	136	172	153	139.93	126	154	1213	0.279	1.32	0.186880632918428	0.387103298692562	0.0054	0.0593	0.0249	0.0249	TRUE	0.1175
WBGene00000036	ace-2	Y44E3A.2	251	286	152	287	246	206	229	232	184	254	266	222	231.17	215	247	1147	0.198	1021	0.307354113006585	0.524986450879271	0.0073	0.0518	0.0229	0.0229	TRUE	0.1644
WBGene00000037	ace-3	Y48B6A.8	64	80	50	41	53	54	58	65	61	36	57	58	55.93	61	50	0.82	-0.286	-0.951	0.341637524281009	0.559318660013319	0.0141	0.088	0.0471	0.0471	TRUE	0.5441
WBGene00000038	ace-4	Y48B6A.7	7	21	5	9	9	6	6	17	6	8	10	6	8.94	10	8	0.804	-0.315	-0.463	0.643314448891246	0.79848435494689	0.1247	0.3389	0.2229	0.2229	TRUE	16887
WBGene00000039	acn-1	C42D8.5	385	413	119	244	157	180	351	335	144	216	170	194	235.01	277	193	0.697	-0.521	-1479	0.139135986103236	0.321582636631061	0.1111	0.0516	0.0851	0.0851	TRUE	1919
WBGene00000040	aco-1	ZK455.1	5404	5635	2077	6615	5451	5246	4931	4573	2513	5859	5899	5643	4902.99	4006	5800	1448	0.534	1953	0.0508063861777896	0.165953039354596	0.053	0.0408	0.0536	0.0536	TRUE	12896
WBGene00000041	aco-2	F54H12.1	15947	17246	6214	19959	18593	17706	14550	13996	7519	17678	20120	19046	15485.03	12022	18948	1576	0.656	2379	0.0173621979492624	0.0776904041170734	0.0549	0.0404	0.0548	0.0548	TRUE	13111
WBGene00000042	acr-2	K11G12.2	10	14	8	15	7	8	9	11	10	13	8	9	9.94	10	10	0.983	-0.025	-0.043	0.96554804005955	0.980964107950431	0	0.3089	0.1367	0.1367	TRUE	0.3733
WBGene00000043	acr-3	K11G12.7	9	8	6	12	6	7	8	6	7	11	6	8	7.77	7	8	1134	0.181	0.286	0.774559366744005	0.879732749426292	0	0.384	0.1603	0.1603	TRUE	0.2284
WBGene00000044	acr-5	K03F8.2	13	6	12	12	9	10	12	5	15	11	10	11	10.4	11	11	1018	0.025	0.041	0.967149613894432	0.982234832465544	0	0.2971	0.1715	0.1715	TRUE	0.9676
WBGene00000045	acr-6	ZK973.5	4	6	0	2	5	6	4	5	0	2	5	6	3.69	3	4	1517	0.601	0.549	0.582852971152168	0.757316657311878	0.3277	0.7634	0.5868	0.5868	TRUE	0.7086
WBGene00000046	acr-7	T09A5.3	3	13	9	16	7	5	3	11	11	14	8	5	8.55	8	9	1141	0.19	0.255	0.798752513796468	0.892170444100191	0.2212	0.3526	0.2857	0.2857	TRUE	10928
WBGene00000047	acr-8	ZC504.2	42	27	34	26	19	29	38	22	41	23	21	31	29.36	34	25	0.743	-0.429	-1046	0.295646508437596	0.511874054834503	0.0491	0.1312	0.0862	0.0862	TRUE	0.7613
WBGene00000048	acr-9	C40C9.2	6	6	12	14	11	5	5	5	15	12	12	5	9.09	8	10	1235	0.304	0.433	0.665268426449473	0.813334904425793	0.1613	0.334	0.2459	0.2459	TRUE	10932
WBGene00000049	acr-10	R02E12.8	3	3	1	2	2	5	3	2	1	2	2	5	2.62	2	3	1413	0.498	0.452	0.651385284040733	NA	0	1061	0.4904	0.4904	TRUE	0.5159
WBGene00000050	acr-11	D2092.3	23	21	12	19	17	13	21	17	15	17	18	14	16.96	18	16	0.931	-0.103	-0.232	0.816890064156517	0.902410470404822	0	0.1977	0.0832	0.0832	TRUE	0.1557
WBGene00000051	acr-12	R01E6.4	29	47	22	106	88	104	26	38	27	94	95	112	65.37	30	100	3266	1707	5897	371113	1.97054e+07	0	0.0811	0.0396	0.0396	TRUE	0.3859
WBGene00000053	acr-14	T05C12.2	2	5	2	5	0	3	2	4	2	4	0	3	2.66	3	2	0.929	-0.106	-0.088	0.929896142309817	NA	0	10442	0.672	0.672	TRUE	0.7805
WBGene00000054	acr-15	F25G6.4	30	47	34	57	56	58	27	38	41	50	61	62	46.69	35	58	1.63	0.705	2282	0.022511864790335	0.093307874811951	0	0.0975	0.0464	0.0464	TRUE	0.3054
WBGene00000055	acr-16	F25G6.3	73	71	51	76	53	41	67	58	62	67	57	44	59.12	62	56	0.912	-0.133	-0.471	0.637782649101342	0.794453620944034	0	0.0854	0.0411	0.0411	TRUE	0.2885
WBGene00000056	acr-17	F53E10.2	22	13	18	30	25	27	20	11	22	27	27	29	22.51	18	28	1601	0.679	1584	0.113300509304825	0.28251970547896	0	0.1589	0.086	0.086	TRUE	0.7357
WBGene00000057	acr-18	F28F8.1	65	75	70	88	65	79	59	61	85	78	70	85	73.02	68	78	1147	0.198	0.742	0.458378382612187	0.66182186376905	0.0087	0.0768	0.0378	0.0378	TRUE	0.3555
WBGene00000058	acr-19	C31H5.3	17	19	10	8	13	15	16	15	12	7	14	16	13.39	14	12	0.852	-0.231	-0.438	0.66170254245509	0.811264122807112	0	0.2397	0.1269	0.1269	TRUE	0.665
WBGene00000059	acr-20	R06A4.10	6	11	13	23	16	14	5	9	16	20	17	15	13.81	10	17	1799	0.847	1547	0.121902677618255	0.295825858421665	0.0233	0.2336	0.1383	0.1383	TRUE	0.634
WBGene00000060	acr-21	F27B3.2	11	14	9	13	10	7	10	11	11	12	11	8	10.36	11	10	0.929	-0.107	-0.195	0.845685584852062	0.917269637133897	0	0.298	0.121	0.121	TRUE	0.1465
WBGene00000061	lgc-11	F48E3.7	1	14	5	7	4	9	1	11	6	6	4	10	6.42	6	7	1092	0.127	0.141	0.887927538604412	0.941269307819493	0.4105	0.456	0.4333	0.4333	TRUE	0.2283
WBGene00000062	acr-23	F59B1.9	3	3	2	3	9	7	3	2	2	3	10	8	4.59	2	7	2589	1372	1.5	0.133718174330216	0.31404048798732	0	0.6225	0.3363	0.3363	TRUE	0.3687
WBGene00000063	act-1	T04C12.6	3646	4532	1442	4563	3309	3168	3327	3678	1745	4042	3581	3408	3296.61	2917	3677	1.26	0.334	1132	0.257596218859483	0.471739655031591	0.077	0.0411	0.0624	0.0624	TRUE	14948
WBGene00000064	act-2	T04C12.5	22311	24492	9734	21794	17800	17046	20357	19876	11779	19304	19262	18336	18152.29	17337	18967	1094	0.13	0.53	0.596031093246819	0.765782674458274	0.0445	0.0404	0.043	0.043	TRUE	0.9616
WBGene00000065	act-3	T04C12.4	5671	6524	2791	6791	5152	4853	5174	5295	3377	6015	5575	5220	5109.43	4615	5603	1214	0.28	1261	0.207348870654439	0.411804511852895	0.0293	0.0408	0.0353	0.0353	TRUE	0.6691
WBGene00000066	act-4	M03F4.2	20401	25762	8125	23327	18631	19483	18614	20907	9832	20661	20162	20958	18522.22	16451	20594	1252	0.324	1115	0.264747929560548	0.479793962302302	0.055	0.0404	0.0608	0.0608	TRUE	15145
WBGene00000067	act-5	T25C8.2	8399	8506	4093	10315	7646	6810	7663	6903	4953	9136	8274	7325	7375.82	6506	8245	1267	0.342	1568	0.116887489619736	0.287832444755488	0.0289	0.0406	0.0341	0.0341	TRUE	0.5314
WBGene00000068	acy-1	F17C8.1	193	272	94	299	194	181	176	221	114	265	210	195	196.67	170	223	1307	0.386	1314	0.188826856436743	0.389310549985377	0.0596	0.0538	0.0572	0.0572	TRUE	0.3748
WBGene00000069	acy-2	C10F3.3	18	22	8	32	16	8	16	18	10	28	17	9	16.37	15	18	1231	0.3	0.526	0.599073013486319	0.767720418258122	0.1482	0.2034	0.1746	0.1746	TRUE	0.2164
WBGene00000070	acy-3	C44F1.5	238	299	122	277	224	215	217	243	148	245	242	231	221.08	203	239	1179	0.238	1002	0.316563572771624	0.534628677891878	0.0261	0.0523	0.0361	0.0361	TRUE	0.5789
WBGene00000071	acy-4	T01C2.1	177	162	130	160	135	120	161	131	157	142	146	129	144.53	150	139	0.928	-0.108	-0.534	0.593517877900226	0.764140621616026	0	0.0587	0.0225	0.0225	TRUE	0.1332
WBGene00000072	add-1	F39C12.2	127	191	81	184	111	129	116	155	98	163	120	139	131.79	123	141	1.14	0.189	0.716	0.474036402878131	0.673204626929556	0.0312	0.0605	0.0427	0.0427	TRUE	0.5513
WBGene00000073	add-2	F57F5.4	492	538	318	458	280	263	449	437	385	406	303	283	376.98	424	331	0.781	-0.356	-1704	0.0883826883922685	0.239590250492451	0.019	0.0473	0.0289	0.0289	TRUE	0.4585
WBGene00000074	adm-2	C04A11.4	482	526	162	530	390	367	440	427	196	469	422	395	391.49	354	429	1208	0.273	0.846	0.397782618322234	0.611188121953199	0.0915	0.0471	0.0726	0.0726	TRUE	17015
WBGene00000075	adm-4	ZK154.7	497	593	380	544	382	358	453	481	460	482	413	385	445.81	465	427	0.919	-0.122	-0.744	0.457173515772316	0.660650141200785	0.005	0.0462	0.0172	0.0172	TRUE	0.1504
WBGene00000079	adr-1	H15N14.1	1858	2025	671	1655	1405	1348	1695	1643	812	1466	1520	1450	1431.15	1383	1479	1068	0.095	0.322	0.747687758234219	0.863851901690278	0.0766	0.0421	0.0625	0.0625	TRUE	1.56
WBGene00000080	adr-2	T20H4.4	734	828	592	643	489	480	670	672	716	570	529	516	612.17	686	538	0.786	-0.348	-2532	0.0113268630569823	0.0567830416276474	0	0.0446	0.012	0.012	TRUE	0.0307
WBGene00000081	ads-1	Y50D7A.7	3271	3059	3018	4167	3766	4132	2984	2483	3652	3691	4075	4445	3554.98	3040	4070	1339	0.422	2111	0.0347923971834351	0.127698815880386	0.0215	0.041	0.0285	0.0285	TRUE	0.3724
WBGene00000082	adt-1	C02B4.1	68	55	23	95	50	56	62	45	28	84	54	60	55.5	45	66	1468	0.554	1478	0.139445375921747	0.322087566356307	0.0783	0.0884	0.083	0.083	TRUE	0.2833
WBGene00000083	adt-2	F08C6.1	838	1034	566	1012	889	782	765	839	685	896	962	841	831.37	763	900	1178	0.237	1509	0.131399480176053	0.310898572884156	0.0056	0.0435	0.0166	0.0166	TRUE	0.0927
WBGene00000084	aex-1	D2030.10	203	158	120	205	129	110	185	128	145	182	140	118	149.69	153	147	0.96	-0.058	-0.22	0.825813137235453	0.906507270332241	0.0354	0.0581	0.0442	0.0442	TRUE	0.4732
WBGene00000085	aex-2	T14B1.2	17	21	14	24	15	13	16	17	17	21	16	14	16.83	17	17	1047	0.067	0.15	0.880931089607078	0.937817577586141	0	0.1989	0.0836	0.0836	TRUE	0.2441
WBGene00000086	aex-3	C02H7.3	192	172	45	178	186	185	175	140	54	158	201	199	154.53	123	186	1504	0.589	1463	0.143455927389757	0.328032307116695	0.1566	0.0575	0.1102	0.1102	TRUE	10189
WBGene00000088	aex-5	F32A7.6	191	212	209	332	239	235	174	172	253	294	259	253	234.12	200	269	1.35	0.433	1897	0.0578641068423457	0.181219077338659	0.0235	0.0517	0.0333	0.0333	TRUE	0.5637
WBGene00000089	aex-6	Y87G2A.4	86	90	92	120	79	92	78	73	111	106	85	99	92.26	87	97	1116	0.158	0.592	0.553589079013525	0.735972059065227	0.0203	0.0692	0.0403	0.0403	TRUE	0.4917
WBGene00000090	age-1	B0334.8	1953	2076	683	1929	1410	1393	1782	1685	826	1709	1526	1498	1504.33	1431	1578	1102	0.14	0.46	0.645447790022653	0.800035226487903	0.083	0.042	0.0661	0.0661	TRUE	1633
WBGene00000092	ags-3	F32A6.4	748	834	568	565	476	557	682	677	687	500	515	599	610.22	682	538	0.789	-0.343	-2288	0.0221192075860559	0.0921423548758162	0.0024	0.0446	0.0145	0.0145	TRUE	0.1139
WBGene00000093	agt-1	Y62E10A.5	447	497	537	473	378	421	408	403	650	419	409	453	456.97	487	427	0.878	-0.187	-0.766	0.443466794880405	0.650077800298404	0.0377	0.0461	0.0408	0.0408	TRUE	0.9791
WBGene00000094	agt-2	F09E5.13	453	565	270	430	338	331	413	459	327	381	366	356	383.54	400	368	0.918	-0.123	-0.642	0.520731673535991	0.71012374079078	0.0124	0.0472	0.0239	0.0239	TRUE	0.2825
WBGene00000095	aha-1	C25A1.11	444	538	382	367	268	346	405	437	462	325	290	372	381.87	435	329	0.758	-0.401	-2281	0.022565679118332	0.0934721305940997	0.0065	0.0473	0.0196	0.0196	TRUE	0.1464
WBGene00000096	ahr-1	C41G7.5	19	28	9	20	10	20	17	23	11	18	11	22	16.83	17	17	0.97	-0.044	-0.088	0.929777602471303	0.962670813184309	0.0521	0.1989	0.1253	0.1253	TRUE	0.2152
WBGene00000097	aip-1	F58E10.4	807	961	711	624	493	679	736	780	860	553	533	730	698.86	792	605	0.764	-0.387	-2007	0.0447553516356868	0.152565980545435	0.017	0.0441	0.0254	0.0254	TRUE	0.3803
WBGene00000098	air-1	K07C11.2	4180	4928	3705	3940	3064	3124	3814	3999	4483	3490	3316	3360	3743.72	4099	3389	0.827	-0.274	-2.07	0.0384141078236988	0.137214245658158	0.0035	0.041	0.0124	0.0124	TRUE	0.0815
WBGene00000099	air-2	B0207.4	1675	1942	1480	1468	1190	1274	1528	1576	1791	1300	1288	1370	1475.6	1632	1319	0.809	-0.306	-2213	0.0269001984835711	0.106109095973552	0.0032	0.0421	0.0131	0.0131	TRUE	0.0867
WBGene00000100	ajm-1	C25A11.4	1980	2216	369	1852	1667	1510	1807	1798	447	1640	1804	1624	1520.01	1351	1689	1251	0.323	0.707	0.47944572116618	0.677813921751519	0.2493	0.042	0.1493	0.1493	TRUE	41007
WBGene00000101	aka-1	D1022.7	4506	4806	2559	4332	3541	2961	4111	3900	3097	3837	3832	3185	3660.35	3703	3618	0.977	-0.034	-0.184	0.854013345284051	0.922431054293498	0.0163	0.041	0.0238	0.0238	TRUE	0.2485
WBGene00000102	akt-1	C12D8.10	3559	3986	2808	3268	2474	2409	3247	3235	3398	2895	2677	2591	3007.17	3293	2721	0.826	-0.275	-2261	0.0237424521212736	0.0969021995105138	0.0015	0.0411	0.0103	0.0103	TRUE	0.038
WBGene00000103	akt-2	F28H6.1	204	284	187	282	215	237	186	230	226	250	233	255	230.04	214	246	1148	0.199	1089	0.276152101043693	0.491792552256227	0.0035	0.0519	0.0197	0.0197	TRUE	0.1488
WBGene00000105	alg-1	F48F7.1	1267	1454	170	1438	1075	1050	1156	1180	206	1274	1163	1129	1018.03	847	1189	1402	0.488	0.928	0.353603079196709	0.570939637209875	0.3546	0.0429	0.1984	0.1984	TRUE	51775
WBGene00000106	alg-2	T07D3.7	1855	2215	478	1653	1468	1644	1693	1798	578	1464	1589	1768	1481.61	1356	1607	1184	0.244	0.619	0.535683890477974	0.722481229128386	0.1703	0.0421	0.1114	0.1114	TRUE	3009
WBGene00000107	alh-1	F54D8.3	5130	5426	3600	5774	5120	4658	4681	4403	4356	5114	5541	5011	4850.94	4480	5222	1165	0.221	1822	0.068420877758327	0.203865268309502	0.0019	0.0408	0.0104	0.0104	TRUE	0.0347
WBGene00000108	alh-2	K04F1.15	0	0	0	0	0	0	0	0	0	0	0	0	0	0	0	NA	NA	NA	NA	NA	NA	NA	NA	NA	NA	NA
WBGene00000109	alh-3	F36H1.6	2116	2203	1808	2196	1970	1699	1931	1788	2188	1945	2132	1828	1968.46	1969	1968	1	0	0.001	0.999344433284089	0.99949963200346	0.0077	0.0416	0.0169	0.0169	TRUE	0.1137
WBGene00000110	alh-4	T05H4.13	2979	3150	1544	3441	2796	2818	2718	2556	1868	3048	3026	3031	2707.92	2381	3035	1274	0.35	1833	0.0668599934132299	0.200568040955152	0.0174	0.0412	0.0259	0.0259	TRUE	0.4271
WBGene00000111	alh-5	T08B1.3	158	163	106	266	288	255	144	132	128	236	312	274	204.38	135	274	2026	1018	5067	4.05056e+07	1.1883e+08	0.0087	0.0533	0.0237	0.0237	TRUE	0.1122
WBGene00000112	alh-6	F56D12.1	1681	2027	938	1822	1689	1664	1534	1645	1135	1614	1828	1790	1590.88	1438	1744	1212	0.277	1415	0.157119562859274	0.347845484511458	0.0186	0.0419	0.027	0.027	TRUE	0.4047
WBGene00000113	alh-7	F45H10.1	896	922	790	966	887	874	818	748	956	856	960	940	879.56	841	919	1094	0.129	0.783	0.433589261115979	0.641935567963139	0.008	0.0433	0.0185	0.0185	TRUE	0.1686
WBGene00000114	alh-8	F13D12.4	16334	19108	4677	17279	16087	15918	14903	15507	5659	15305	17409	17123	14317.59	12023	16612	1382	0.466	1282	0.200016661640745	0.402645883631261	0.1396	0.0404	0.0954	0.0954	TRUE	2619
WBGene00000115	alh-9	F01F1.6	4534	5230	3697	4487	4367	4303	4137	4244	4474	3974	4726	4629	4363.92	4285	4443	1037	0.052	0.375	0.70794182336829	0.841723737756664	0.0043	0.0409	0.0138	0.0138	TRUE	0.104
WBGene00000116	alh-10	C54D1.4	646	639	615	410	371	292	589	519	744	363	401	314	488.48	617	359	0.583	-0.778	-3655	0.000257135641555334	0.00272531333910918	0.0216	0.0457	0.0304	0.0304	TRUE	0.3664
WBGene00000117	alh-11	F42G9.5	750	761	321	903	810	752	684	618	388	800	877	809	695.93	563	829	1468	0.554	2251	0.0244021978040043	0.0988980750083155	0.041	0.0441	0.0422	0.0422	TRUE	0.8477
WBGene00000118	alh-12	Y69F12A.2	1367	1541	1180	1193	905	844	1247	1251	1428	1057	979	908	1144.94	1309	981	0.751	-0.414	-2.79	0.00526385340822686	0.0318428064115243	0.0047	0.0426	0.015	0.015	TRUE	0.0754
WBGene00000120	aly-1	C01F6.5	877	1085	842	637	567	677	800	881	1019	564	614	728	767.6	900	635	0.706	-0.502	-2691	0.00711763493141911	0.0402048248866542	0.0143	0.0437	0.0237	0.0237	TRUE	0.1921
WBGene00000121	aly-2	F23B2.6	4421	5149	4829	3979	3250	3732	4034	4179	5843	3524	3517	4014	4185.25	4685	3685	0.787	-0.346	-1.7	0.0892198261668662	0.240965250768036	0.0257	0.0409	0.0296	0.0296	TRUE	0.5684
WBGene00000122	aly-3	M18.7	4919	5471	4669	3830	3283	3483	4488	4440	5650	3392	3553	3747	4211.58	4859	3564	0.734	-0.447	-2.74	0.00615265882932577	0.0359008390669828	0.0108	0.0409	0.0189	0.0189	TRUE	0.246
WBGene00000123	ama-1	F36A4.7	4214	4700	430	4594	4267	4259	3845	3814	520	4069	4618	4581	3574.57	2726	4423	1622	0.698	1216	0.224029369489721	0.432383889942304	0.4419	0.041	0.237	0.237	TRUE	60669
WBGene00000133	amt-1	C05E11.4	109	107	67	207	387	378	99	87	81	183	419	407	212.68	89	336	3765	1913	5485	4.13943e+06	1.64783e+08	0.1011	0.0528	0.0807	0.0807	TRUE	18308
WBGene00000134	amt-2	F49E11.3	2	5	6	3	7	7	2	4	7	3	8	8	5.15	4	6	1371	0.455	0.521	0.602086272057244	0.769777779516894	0.135	0.5587	0.3491	0.3491	TRUE	0.3573
WBGene00000135	amt-3	M195.3	30	28	25	36	28	31	27	23	30	32	30	33	29.31	27	32	1198	0.261	0.756	0.449379289107461	0.654170076058599	0	0.1314	0.0515	0.0515	TRUE	0.1289
WBGene00000136	amt-4	C05E11.5	587	727	608	526	451	379	536	590	736	466	488	408	537.15	621	454	0.733	-0.449	-2307	0.0210532621406167	0.0890641527827296	0.0152	0.0452	0.0254	0.0254	TRUE	0.3048
WBGene00000137	amx-1	R13G10.2	564	619	431	454	308	289	515	502	522	402	333	311	430.8	513	349	0.681	-0.554	-3231	0.00123337503476687	0.0100873744932077	0.0059	0.0465	0.0188	0.0188	TRUE	0.2094
WBGene00000138	amx-2	B0019.1	277	327	103	350	302	268	253	265	125	310	327	288	261.31	214	308	1435	0.521	1695	0.0900522233380758	0.242286007973643	0.0741	0.0505	0.0641	0.0641	TRUE	14064
WBGene00000139	amx-3	F25C8.2	109	80	82	61	57	47	99	65	99	54	62	51	71.64	88	56	0.633	-0.659	-2275	0.022906405751412	0.094435011495944	0.0247	0.0775	0.0458	0.0458	TRUE	0.5409
WBGene00000140	anc-1	ZK973.6	552	731	61	734	547	844	504	593	74	650	592	908	553.44	390	717	1835	0.875	1487	0.137008255190409	0.318727968072973	0.4621	0.0451	0.2478	0.2478	TRUE	44838
WBGene00000142	aos-1	C08B6.9	2412	2714	2249	2164	1656	1559	2201	2203	2721	1917	1792	1677	2085.07	2375	1795	0.756	-0.403	-2492	0.0126977165749907	0.0619526563160429	0.0095	0.0415	0.0184	0.0184	TRUE	0.1962
WBGene00000143	apc-2	K06H7.6	1486	1748	1332	1458	1048	944	1356	1419	1612	1291	1134	1015	1304.52	1462	1147	0.785	-0.349	-2071	0.0383201340475932	0.137030546488204	0.0103	0.0423	0.0197	0.0197	TRUE	0.1465
WBGene00000144	apc-10	F15H10.3	569	657	633	510	422	381	519	533	766	452	457	410	522.76	606	440	0.726	-0.462	-2138	0.0325172599154176	0.12168800385812	0.0249	0.0454	0.0316	0.0316	TRUE	0.6157
WBGene00000145	apc-11	F35G12.9	772	878	1024	578	475	567	704	713	1239	512	514	610	715.32	885	545	0.616	-0.698	-2548	0.0108472267049162	0.0549602589002995	0.0581	0.044	0.0526	0.0526	TRUE	1443
WBGene00000146	ape-1	F46F3.4	4016	4509	2606	3657	2744	2584	3664	3659	3153	3239	2969	2780	3244.16	3492	2996	0.858	-0.221	-1507	0.131806076230496	0.311641136466729	0.006	0.0411	0.0152	0.0152	TRUE	0.0871
WBGene00000147	aph-1	VF36H2L.1	771	768	643	601	486	467	703	623	778	532	526	502	610.9	701	520	0.742	-0.43	-2714	0.00665119361564597	0.0381643653725555	0.0054	0.0446	0.0164	0.0164	TRUE	0.1145
WBGene00000148	aph-2	ZC434.6	1277	1364	971	1006	829	735	1165	1107	1175	891	897	791	1004.3	1149	860	0.748	-0.418	-3092	0.00199102347994718	0.014951085630706	0.0017	0.0429	0.0122	0.0122	TRUE	0.0581
WBGene00000149	apl-1	C42D8.8	2807	3444	638	3006	2812	2655	2561	2795	772	2663	3043	2856	2448.26	2043	2854	1397	0.482	1137	0.255420553312382	0.469454034474256	0.2072	0.0413	0.129	0.129	TRUE	35698
WBGene00000150	apm-1	F55A12.7	511	627	378	638	533	452	466	509	457	565	577	486	510.1	477	543	1136	0.184	1168	0.242635935961234	0.454915300023747	0.0039	0.0455	0.0159	0.0159	TRUE	0.096
WBGene00000151	apn-1	T05H10.2	1343	1641	1122	1274	989	1056	1225	1332	1358	1128	1070	1136	1208.23	1305	1111	0.852	-0.231	-1807	0.0708154631420984	0.208659539598934	0.0012	0.0425	0.011	0.011	TRUE	0.0343
WBGene00000155	app-1	W03G9.4	5063	5679	4883	4620	3691	3656	4620	4609	5909	4092	3994	3933	4525.99	5046	4006	0.794	-0.332	-2042	0.0411440166488647	0.143875590275661	0.0108	0.0408	0.0189	0.0189	TRUE	0.2721
WBGene00000156	apr-1	K04G2.8	2971	3441	1944	2702	2057	2021	2711	2793	2352	2393	2226	2174	2441.47	2619	2264	0.865	-0.21	-1479	0.139082615194997	0.321559159463358	0.0047	0.0414	0.0141	0.0141	TRUE	0.0952
WBGene00000157	aps-2	F02E8.3	490	561	499	355	320	307	447	455	604	314	346	330	416.19	502	330	0.659	-0.602	-3111	0.00186267297237334	0.0142014746719552	0.0139	0.0467	0.0245	0.0245	TRUE	0.3581
WBGene00000158	apg-1	Y105E8A.9	2080	2333	1370	1868	1633	1491	1898	1893	1658	1655	1767	1604	1745.74	1816	1675	0.922	-0.117	-0.855	0.392280173156244	0.607021307118244	0.0032	0.0418	0.013	0.013	TRUE	0.0695
WBGene00000159	aps-1	F29G9.3	1284	1499	1180	1107	893	844	1172	1217	1428	981	966	908	1111.77	1272	952	0.749	-0.418	-2763	0.00572024592189326	0.0339916559044517	0.0052	0.0427	0.0155	0.0155	TRUE	0.1361
WBGene00000160	apb-1	Y71H2B.10	1979	2204	375	2012	1663	1647	1806	1789	454	1782	1800	1772	1566.91	1350	1785	1322	0.403	0.893	0.371812706886046	0.588176133335855	0.2422	0.042	0.1458	0.1458	TRUE	40315
WBGene00000161	apa-2	T20B5.1	1340	1470	589	1220	1025	914	1223	1193	713	1081	1109	983	1050.21	1043	1058	1014	0.019	0.078	0.937719863177312	0.967316916273606	0.0436	0.0428	0.0433	0.0433	TRUE	0.9067
WBGene00000162	apd-3	W09G10.4	1347	1503	349	1347	1131	1212	1229	1220	422	1193	1224	1304	1098.63	957	1240	1295	0.373	0.976	0.328917227008095	0.54680658055507	0.1557	0.0427	0.1043	0.1043	TRUE	28269
WBGene00000163	apb-3	R11A5.1	2388	2803	1731	2327	1772	1813	2179	2275	2095	2061	1918	1950	2079.51	2183	1976	0.905	-0.143	-1.19	0.234103335285556	0.444035025802745	0.0011	0.0415	0.01	0.01	TRUE	0.0172
WBGene00000164	apm-3	F53H8.1	587	634	507	463	316	315	536	515	613	410	342	339	459.08	555	364	0.657	-0.606	-3468	0.000524387165803433	0.00496291830891936	0.0079	0.0461	0.0197	0.0197	TRUE	0.1463
WBGene00000165	aps-3	Y48G8AL.14	1080	1221	1037	822	721	699	985	991	1255	728	780	752	915.22	1077	753	0.7	-0.515	-3063	0.00219072647537586	0.0161483168318732	0.0091	0.0432	0.0192	0.0192	TRUE	0.2462
WBGene00000166	apt-9	W04G3.4	12	27	12	22	20	14	11	22	15	19	22	15	17.26	16	19	1177	0.235	0.493	0.621755248181234	0.783355075252317	0	0.195	0.1067	0.1067	TRUE	0.6601
WBGene00000168	apx-1	K08D9.3	1367	1328	482	1484	1170	1182	1247	1078	583	1314	1266	1271	1126.71	969	1284	1324	0.404	1388	0.165036509965217	0.358753666007463	0.0723	0.0426	0.0603	0.0603	TRUE	12715
WBGene00000169	aqp-1	F32A5.5	550	536	582	638	391	390	502	435	704	565	423	420	508.13	547	469	0.86	-0.218	-0.858	0.391165548836937	0.606478085363332	0.0455	0.0455	0.0448	0.0448	TRUE	0.7296
WBGene00000170	aqp-2	C01G6.1	2868	3244	723	1390	1247	1570	2617	2633	875	1231	1349	1689	1732.29	2042	1423	0.697	-0.521	-1302	0.192846430647537	0.39388409988055	0.1772	0.0418	0.1148	0.1148	TRUE	30121
WBGene00000171	aqp-3	Y69E1A.7	15	29	17	25	29	14	14	24	21	22	31	15	21.06	20	23	1185	0.245	0.528	0.597675008481789	0.766965279007377	0.0544	0.167	0.1082	0.1082	TRUE	0.2184
WBGene00000172	aqp-4	F40F9.9	178	215	190	344	233	216	162	174	230	305	252	232	226	189	263	1398	0.484	2122	0.0338639410832193	0.125166990083996	0.0214	0.0521	0.033	0.033	TRUE	0.3698
WBGene00000173	aqp-5	C35A5.1	0	2	2	3	2	2	0	2	2	3	2	2	1.84	1	2	1791	0.841	0.623	0.533321576314147	NA	0	14947	0.7256	0.7256	TRUE	0.5351
WBGene00000174	aqp-6	C32C4.2	25	23	12	17	18	14	23	19	15	15	19	15	17.6	19	16	0.876	-0.19	-0.429	0.667652988899805	0.814931523688718	0	0.192	0.0852	0.0852	TRUE	0.1685
WBGene00000175	aqp-7	M02F4.8	3861	4521	2328	6064	5554	5129	3523	3669	2817	5371	6010	5517	4484.56	3336	5633	1688	0.755	4552	5.30175e+08	0.000107435493487552	0.0107	0.0409	0.0196	0.0196	TRUE	0.2242
WBGene00000176	aqp-8	K02G10.7	841	1239	1186	804	625	631	767	1006	1435	712	676	679	879.2	1069	689	0.645	-0.633	-2457	0.0139999790528991	0.0664741797935704	0.0509	0.0433	0.0466	0.0466	TRUE	0.2921
WBGene00000177	aqp-9	K07A1.16	86	100	56	84	57	56	78	81	68	74	62	60	70.62	76	65	0.863	-0.213	-0.849	0.395700578730135	0.609738949008212	0	0.0781	0.0313	0.0313	TRUE	0.1363
WBGene00000178	aqp-10	ZK1321.3	988	1076	699	836	626	557	901	873	846	740	677	599	772.93	873	672	0.77	-0.377	-2473	0.0133973496678279	0.064432315221827	0.0045	0.0437	0.0154	0.0154	TRUE	0.1067
WBGene00000179	aqp-11	ZK525.2	1041	1067	977	930	804	761	950	866	1182	824	870	819	918.39	999	838	0.839	-0.254	-1423	0.154783582048509	0.344697816610454	0.0124	0.0432	0.0218	0.0218	TRUE	0.3025
WBGene00000180	arc-1	ZK1320.6	329	439	313	381	293	301	300	356	379	337	317	324	335.59	345	326	0.946	-0.079	-0.463	0.643638434452854	0.798676470702726	0.0047	0.0482	0.0183	0.0183	TRUE	0.149
WBGene00000181	ard-1	F01G4.2	3326	3597	3646	3556	3075	3229	3035	2919	4412	3150	3328	3473	3386.05	3455	3317	0.96	-0.059	-0.276	0.782643938874789	0.884433506091774	0.0252	0.041	0.0322	0.0322	TRUE	0.7114
WBGene00000182	arf-1	B0336.2	7637	7737	5504	6670	5311	5226	6968	6279	6660	5908	5747	5622	6197.29	6636	5759	0.868	-0.204	-1747	0.0806569798136051	0.225727520985083	0.0014	0.0407	0.0097	0.0097	TRUE	0.0271
WBGene00000183	arf-5	F57H12.1	8174	9199	6501	7104	6130	6061	7458	7465	7867	6292	6634	6520	7039.25	7597	6482	0.853	-0.229	-2087	0.0368601348957791	0.133278821806757	6e-04	0.0406	0.0085	0.0085	TRUE	0.0117
WBGene00000184	arf-6	Y116A8C.12	755	747	484	656	553	615	689	606	586	581	598	662	620.3	627	614	0.978	-0.032	-0.206	0.836738586525702	0.912336698581506	0.0045	0.0446	0.0157	0.0157	TRUE	0.0884
WBGene00000185	arg-1	F31A9.3	0	0	0	1	1	0	0	0	0	1	1	0	0.33	0	1	3713	1892	0.539	0.589930711192666	NA	0	81819	71174	71174	TRUE	0.2192
WBGene00000186	ark-1	C01C7.1	703	826	125	756	622	575	641	670	151	670	673	619	570.71	487	654	1339	0.421	0.891	0.37286898625858	0.589086189624186	0.2679	0.0449	0.1594	0.1594	TRUE	41802
WBGene00000187	arl-1	F54C9.10	871	887	833	793	608	605	795	720	1008	702	658	651	755.61	841	670	0.798	-0.325	-1734	0.082841777375212	0.229646702661087	0.0147	0.0438	0.024	0.024	TRUE	0.3547
WBGene00000188	arl-3	F19H8.3	0	0	0	0	0	0	0	0	0	0	0	0	0	0	0	NA	NA	NA	NA	NA	NA	NA	NA	NA	NA	NA
WBGene00000189	arl-5	ZK632.8	404	497	372	335	258	338	369	403	450	297	279	364	360.26	407	313	0.769	-0.378	-1983	0.0473279653171488	0.158802632142787	0.0109	0.0477	0.0234	0.0234	TRUE	0.2217
WBGene00000190	warf-1	F45E4.1	135	137	90	546	310	292	123	111	109	484	335	314	246.07	114	378	3303	1724	7.07	154.948	23663.4	0.0295	0.0511	0.0373	0.0373	TRUE	0.7002
WBGene00000191	warf-1	F45E4.1	17	35	23	37	34	53	16	28	28	33	37	57	33.05	24	42	1764	0.819	1.98	0.0477109992479307	0.159634655396073	0.0652	0.121	0.0909	0.0909	TRUE	0.7031
WBGene00000192	arl-8	Y57G11C.13	2883	3400	2684	2511	2014	2192	2630	2759	3248	2224	2179	2358	2566.49	2879	2254	0.783	-0.353	-2.36	0.0182600728195161	0.080527443105336	0.0064	0.0413	0.0157	0.0157	TRUE	0.1514
WBGene00000193	arl-6	C38D4.8	16	11	10	8	4	8	15	9	12	7	4	9	9.27	12	7	0.565	-0.823	-1339	0.180456303647652	0.378794578350019	0	0.3282	0.1554	0.1554	TRUE	0.2334
WBGene00000195	arr-1	F53H8.2	477	530	198	442	330	377	435	430	240	391	357	406	376.51	368	385	1042	0.06	0.222	0.824112360715268	0.905682555780177	0.0515	0.0474	0.0498	0.0498	TRUE	10413
WBGene00000196	aars-1	W02B12.6	654	712	450	655	482	469	597	578	545	580	522	504	554.22	573	535	0.934	-0.098	-0.664	0.506457265224865	0.698979263762119	0.002	0.0451	0.0138	0.0138	TRUE	0.0638
WBGene00000197	aars-2	F28H1.3	6510	6950	1489	6493	6072	5585	5940	5640	1802	5751	6571	6008	5285.23	4461	6110	1.37	0.454	1118	0.263666175239399	0.478380827070598	0.186	0.0408	0.1185	0.1185	TRUE	33062
WBGene00000198	art-1	C15F1.6	5072	5798	3988	5105	4077	4284	4628	4705	4826	4522	4412	4608	4616.76	4720	4514	0.956	-0.064	-0.597	0.550565338572045	0.733868691793366	2e-04	0.0408	0.0081	0.0081	TRUE	0.0047
WBGene00000199	arx-1	Y71F9AL.16	2100	2296	915	1899	1715	1653	1916	1863	1107	1682	1856	1778	1700.43	1629	1772	1087	0.121	0.488	0.625280635716301	0.785352478459674	0.0444	0.0418	0.0435	0.0435	TRUE	0.94
WBGene00000200	arx-2	K07C5.1	2350	2398	1726	2196	1756	1707	2144	1946	2089	1945	1900	1836	1976.72	2060	1894	0.92	-0.121	-0.992	0.321183400163724	0.538596963032436	0.0013	0.0416	0.0102	0.0102	TRUE	0.0285
WBGene00000201	arx-3	Y79H2A.6	1940	2303	1061	1974	1593	1566	1770	1869	1284	1748	1724	1685	1679.96	1641	1719	1047	0.066	0.342	0.732185176238473	0.855418214420028	0.0191	0.0418	0.0263	0.0263	TRUE	0.4333
WBGene00000202	exos-4.2	Y6D11A.1	1009	1185	1235	808	692	734	921	962	1494	716	749	790	938.46	1126	752	0.668	-0.582	-2447	0.014402228997659	0.0678662117620404	0.04	0.0431	0.0397	0.0397	TRUE	0.9769
WBGene00000203	arx-5	Y37D8A.1	1149	1322	1428	1179	975	1131	1048	1073	1728	1044	1055	1217	1194.19	1283	1105	0.862	-0.214	-0.864	0.387669216858544	0.603175633063286	0.0477	0.0425	0.0435	0.0435	TRUE	10982
WBGene00000204	arx-6	C35D10.16	1206	1493	1317	1247	903	1060	1100	1212	1594	1105	977	1140	1187.92	1302	1074	0.826	-0.277	-1379	0.167998271607129	0.363217884778398	0.0217	0.0425	0.0282	0.0282	TRUE	0.4577
WBGene00000205	arx-7	M01B12.3	787	819	802	680	550	645	718	665	970	602	595	694	707.41	784	630	0.805	-0.314	-1504	0.132627578068064	0.312834973878882	0.0233	0.044	0.0299	0.0299	TRUE	0.5045
WBGene00000206	asb-1	F35G12.10	7161	7977	8024	6138	5091	5268	6534	6474	9709	5437	5509	5667	6554.9	7572	5538	0.731	-0.451	-2134	0.0328469570306355	0.12252453267247	0.0299	0.0407	0.0321	0.0321	TRUE	0.7433
WBGene00000207	asb-2	F02E8.1	3854	4634	1767	4919	4167	4429	3516	3761	2138	4357	4509	4764	3840.95	3138	4543	1447	0.533	2.17	0.0300197580927745	0.114934984120087	0.0395	0.041	0.0433	0.0433	TRUE	0.9412
WBGene00000208	trip-4	Y53F4B.15	688	782	557	739	664	690	628	635	674	655	719	742	675.28	646	705	1093	0.128	0.913	0.36110519410616	0.578284666900798	0.0015	0.0442	0.0126	0.0126	TRUE	0.0474
WBGene00000209	asg-1	K07A12.3	4516	4774	5483	3896	3301	3716	4120	3874	6635	3451	3572	3997	4274.95	4876	3673	0.753	-0.408	-1629	0.103277741176805	0.265203725776389	0.0518	0.0409	0.0451	0.0451	TRUE	12104
WBGene00000210	asg-2	C53B7.4	2454	2840	2668	2774	2417	2744	2239	2305	3228	2457	2616	2952	2632.75	2591	2675	1033	0.046	0.224	0.822532381281318	0.904893351221012	0.0252	0.0413	0.0305	0.0305	TRUE	0.5601
WBGene00000211	asm-1	B0252.2	327	307	239	273	205	209	298	249	289	242	222	225	254.19	279	230	0.824	-0.279	-1603	0.109024932663428	0.275086751373679	0	0.0508	0.0178	0.0178	TRUE	0.103
WBGene00000212	asm-2	ZK455.4	161	181	114	188	126	105	147	147	138	167	136	113	141.26	144	139	0.965	-0.052	-0.229	0.818766035144027	0.903222368212587	0.0123	0.0592	0.0299	0.0299	TRUE	0.2807
WBGene00000213	asm-3	W03G1.7	29	31	5	15	4	4	26	25	6	13	4	4	13.26	19	7	0.382	-1388	-1851	0.0641290197373296	0.194248720260981	0.3805	0.2416	0.3121	0.3121	TRUE	16293
WBGene00000214	asp-1	Y39B6A.20	24422	21832	9095	46268	40917	39684	22283	17718	11005	40981	44278	42688	29825.47	17002	42649	2508	1327	4883	1.04314e+08	2.68768e+09	0.0563	0.0403	0.0532	0.0532	TRUE	0.975
WBGene00000215	asp-2	T18H9.2	10131	10782	8461	13460	12689	12103	9244	8750	10238	11922	13731	13019	11150.71	9411	12891	1.37	0.454	3225	0.00125934613764019	0.0102586128100765	0.0056	0.0405	0.0142	0.0142	TRUE	0.0722
WBGene00000216	asp-3	H22K11.1	15396	14077	6902	16734	15512	15636	14047	11424	8352	14822	16786	16819	13708.48	11274	16142	1432	0.518	2272	0.0230591005033778	0.0948505948472684	0.0344	0.0405	0.0373	0.0373	TRUE	0.3369
WBGene00000217	asp-4	R12H7.2	9085	9845	8800	6822	7375	7997	8289	7990	10648	6042	7981	8602	8258.81	8976	7542	0.84	-0.251	-1173	0.24069497065251	0.452640189409103	0.0286	0.0406	0.0329	0.0329	TRUE	0.3697
WBGene00000218	asp-5	F21F8.3	6420	6108	4466	10717	8677	8917	5858	4957	5404	9492	9390	9592	7448.79	5406	9491	1756	0.812	6283	3311	2.4831e+06	0.0033	0.0406	0.0119	0.0119	TRUE	0.0653
WBGene00000219	asp-6	F21F8.7	15935	14203	8769	27957	23593	23005	14539	11526	10611	24762	25531	24746	18619.37	12225	25013	2046	1033	5988	211986	1.24927e+07	0.0142	0.0404	0.0214	0.0214	TRUE	0.3351
WBGene00000220	atf-2	K08F8.2	214	265	75	59	59	91	195	215	91	52	64	98	119.18	167	71	0.425	-1235	-3093	0.00198075874321656	0.0149147315675907	0.1393	0.0627	0.1048	0.1048	TRUE	1392
WBGene00000221	atf-4	T04C10.4	1159	1378	777	1047	801	742	1057	1118	940	927	867	798	951.39	1038	864	0.832	-0.266	-1736	0.0824883615814531	0.228893621771858	0.0056	0.0431	0.0159	0.0159	TRUE	0.0808
WBGene00000222	atf-6	F45E6.2	353	407	211	323	248	296	322	330	255	286	268	318	296.76	302	291	0.959	-0.06	-0.314	0.753366513407535	0.866895270822192	0.0095	0.0493	0.0229	0.0229	TRUE	0.2011
WBGene00000223	atf-7	C07G2.2	4075	4622	2472	4163	3524	3480	3718	3751	2991	3687	3813	3743	3617.41	3487	3748	1075	0.104	0.678	0.497615745709812	0.692121784416222	0.007	0.041	0.0166	0.0166	TRUE	0.1869
WBGene00000224	atgp-1	F26D10.9	816	923	385	848	752	799	745	749	466	751	814	859	730.63	653	808	1236	0.305	1304	0.192398506613976	0.393439137262104	0.0348	0.0439	0.0381	0.0381	TRUE	0.7283
WBGene00000225	atgp-2	C38C6.2	384	540	147	591	405	391	350	438	178	523	438	421	391.47	322	461	1428	0.514	1.54	0.123504139552687	0.29813853144785	0.1007	0.0471	0.0775	0.0775	TRUE	0.7144
WBGene00000226	atl-1	T06E4.3	2059	2140	1078	2206	1536	1266	1879	1737	1304	1954	1662	1362	1649.62	1640	1659	1012	0.017	0.074	0.941111300673679	0.96865953883919	0.0331	0.0419	0.0362	0.0362	TRUE	0.2443
WBGene00000227	atm-1	Y48G1BL.2	979	1008	156	1327	1093	1160	893	818	189	1175	1183	1248	917.67	633	1202	1896	0.923	1923	0.0545057088254128	0.173778971827313	0.2823	0.0432	0.165	0.165	TRUE	43925
WBGene00000228	atn-1	W04D2.1	2960	3483	1851	4094	3241	3176	2701	2827	2240	3626	3507	3416	3052.83	2589	3516	1358	0.441	2898	0.00375714759441738	0.0246067533873753	0.0071	0.0411	0.0164	0.0164	TRUE	0.1676
WBGene00000229	atp-2	C34E10.6	44595	50219	11032	51294	46301	45248	40689	40755	13349	45433	50105	48673	39833.85	31598	48070	1521	0.605	1542	0.123074221264306	0.297418842073357	0.1157	0.0403	0.111	0.111	TRUE	31236
WBGene00000230	atp-3	F27C1.7	11172	12076	8136	12144	10532	10441	10193	9800	9845	10756	11397	11231	10537.23	9946	11128	1119	0.162	1506	0.131974394763883	0.311907408221506	5e-04	0.0405	0.0082	0.0082	TRUE	0.0105
WBGene00000231	atx-2	D2045.1	3989	4365	917	4267	3853	3955	3640	3542	1110	3779	4170	4254	3415.81	2764	4068	1471	0.557	1368	0.171167079582189	0.36676476656903	0.1871	0.041	0.1192	0.1192	TRUE	33184
WBGene00000232	avr-14	B0207.12	67	75	51	80	53	55	61	61	62	71	57	59	61.85	61	62	1023	0.033	0.131	0.896137472206574	0.945972941786995	0	0.0834	0.0309	0.0309	TRUE	0.1301
WBGene00000233	avr-15	R11G10.1	219	284	200	282	262	223	200	230	242	250	284	240	240.91	224	258	1151	0.203	1109	0.267611993440636	0.482819214274443	0.0042	0.0513	0.02	0.02	TRUE	0.1001
WBGene00000235	baf-1	B0464.7	2638	2796	2645	2241	1591	1886	2407	2269	3201	1985	1722	2029	2268.66	2626	1912	0.728	-0.457	-2326	0.0200342851486329	0.0859853064385807	0.0214	0.0414	0.0274	0.0274	TRUE	0.4436
WBGene00000236	bag-1	F57B10.11	1266	1493	1288	1124	875	1003	1155	1212	1559	996	947	1079	1157.77	1309	1007	0.77	-0.377	-2063	0.0391512774578614	0.138830959414801	0.0148	0.0426	0.0232	0.0232	TRUE	0.3327
WBGene00000237	bam-2	Y71F9AR.1	338	406	164	385	330	265	308	329	198	341	357	285	303.25	278	328	1173	0.23	0.916	0.359752518544912	0.576998525781552	0.0377	0.0491	0.042	0.042	TRUE	0.6865
WBGene00000238	bar-1	C54D1.6	178	241	98	255	201	148	162	196	119	226	218	159	179.86	159	201	1.26	0.334	1237	0.216064454020086	0.423257810551154	0.0415	0.0551	0.0469	0.0469	TRUE	0.3268
WBGene00000239	bas-1	C05D2.4	469	496	461	436	414	403	428	403	558	386	448	434	442.66	463	423	0.914	-0.129	-0.651	0.515250751525016	0.706068796383779	0.0157	0.0463	0.0261	0.0261	TRUE	0.3665
WBGene00000240	pah-1	K08F8.4	1794	2223	1748	1590	1438	1422	1637	1804	2115	1408	1556	1530	1675.03	1852	1498	0.809	-0.306	-1883	0.059765249917333	0.185475682349245	0.0091	0.0419	0.0184	0.0184	TRUE	0.185
WBGene00000241	bbs-1	Y105E8A.5	16	9	4	5	12	13	15	7	5	4	13	14	9.69	9	10	1.15	0.201	0.283	0.777101991611212	0.880936754379574	0.2098	0.3158	0.2609	0.2609	TRUE	10564
WBGene00000242	bbs-2	F20D12.3	13	11	7	6	6	5	12	9	8	5	6	5	7.74	10	5	0.584	-0.777	-1217	0.223789875252507	0.432169917733861	0	0.3852	0.156	0.156	TRUE	0.132
WBGene00000244	bbs-8	T25F10.5	16	16	18	11	17	19	15	13	22	10	18	20	16.32	17	16	0.988	-0.017	-0.034	0.972775581740875	0.985019780948015	0.0474	0.2038	0.1232	0.1232	TRUE	0.6642
WBGene00000245	bca-1	T13C5.5	690	862	829	866	731	743	630	700	1003	767	791	799	781.6	778	786	1012	0.017	0.077	0.93896849253412	0.967729641015924	0.0294	0.0437	0.0344	0.0344	TRUE	0.7558
WBGene00000246	bcc-1	M7.3	81	84	73	75	50	51	74	68	88	66	54	55	67.63	77	58	0.767	-0.382	-1458	0.144755501436619	0.32990743028541	0	0.0797	0.0345	0.0345	TRUE	0.1441
WBGene00000247	bec-1	T19E7.3	1112	1177	806	809	723	855	1015	955	975	717	782	920	893.96	982	806	0.821	-0.285	-1.77	0.0767932498673005	0.218763745043375	0.007	0.0432	0.0175	0.0175	TRUE	0.1797
WBGene00000248	ben-1	C54C6.2	775	969	377	800	784	721	707	786	456	709	848	776	713.71	650	778	1195	0.257	1044	0.296459506534207	0.512790697103392	0.041	0.044	0.0421	0.0421	TRUE	0.7878
WBGene00000249	bir-1	T27F2.3	985	1208	1052	810	612	795	899	980	1273	717	662	855	897.82	1051	745	0.709	-0.495	-2.36	0.0182635608209614	0.080527443105336	0.0247	0.0432	0.0306	0.0306	TRUE	0.4054
WBGene00000250	bir-2	C50B8.2	459	499	259	511	358	336	419	405	313	453	387	361	389.77	379	400	1055	0.078	0.388	0.697677516620019	0.836088215273198	0.0159	0.0471	0.0264	0.0264	TRUE	0.254
WBGene00000251	bli-1	C09G5.6	35	74	8	295	113	75	32	60	10	261	122	81	94.32	34	155	4527	2178	3529	0.00041782941221113	0.00408801182046289	0.4619	0.0686	0.2572	0.2572	TRUE	0.539
WBGene00000252	bli-2	F59E12.12	35	62	57	311	75	52	32	50	69	275	81	56	93.96	50	137	2741	1455	2467	0.0136367819437391	0.0651918895483419	0.395	0.0687	0.2373	0.2373	TRUE	26421
WBGene00000253	bli-3	F56C11.1	583	595	323	578	543	427	532	483	391	512	588	459	494.09	469	520	1108	0.147	0.737	0.460897841670315	0.663359227234616	0.0163	0.0457	0.0267	0.0267	TRUE	0.2371
WBGene00000254	bli-4	K04F10.4	4456	5032	3075	4738	4043	3809	4066	4084	3721	4197	4375	4097	4089.88	3957	4223	1067	0.094	0.782	0.434139689414533	0.642451783163737	0.0015	0.0409	0.0101	0.0101	TRUE	0.0329
WBGene00000255	bli-5	F45G2.5	14	17	22	28	18	15	13	14	27	25	19	16	18.93	18	20	1162	0.217	0.451	0.652107215974587	0.80496356243347	0.0524	0.1813	0.1145	0.1145	TRUE	0.8252
WBGene00000256	bli-6	Y73B6BL.34	236	232	141	1149	453	336	215	188	171	1018	490	361	407.26	191	623	3256	1703	4432	9.33933e+07	0.000171092029247016	0.1483	0.0468	0.1031	0.1031	TRUE	0.7415
WBGene00000257	bmk-1	F23B12.8	2567	2645	1580	2161	1891	1825	2342	2147	1912	1914	2046	1963	2054.02	2134	1974	0.925	-0.112	-0.779	0.435791004997209	0.644101099150811	0.0049	0.0416	0.0145	0.0145	TRUE	0.0989
WBGene00000259	bpl-1	F13H8.10	804	865	582	781	696	595	734	702	704	692	753	640	704.13	713	695	0.974	-0.038	-0.264	0.791859795078788	0.888607394624486	0.002	0.0441	0.0132	0.0132	TRUE	0.0625
WBGene00000262	bra-1	F54B11.6	277	316	228	131	114	142	253	256	276	116	123	153	196.2	262	131	0.499	-1003	-5084	3.70312e+07	1.09715e+09	0.0027	0.0539	0.0223	0.0223	TRUE	0.2194
WBGene00000263	F23H11.5	F23H11.5	4855	5664	5341	5003	4271	4970	4430	4597	6463	4431	4622	5346	4981.42	5163	4800	0.93	-0.105	-0.5	0.616869522201116	0.780154415678427	0.0257	0.0408	0.0316	0.0316	TRUE	0.5901
WBGene00000264	brc-1	C36A4.8	975	1092	419	850	609	597	890	886	507	753	659	642	722.82	761	685	0.899	-0.154	-0.588	0.556247983995605	0.737813650465233	0.05	0.044	0.0477	0.0477	TRUE	0.9958
WBGene00000265	brd-1	K04C2.4	1144	1268	550	1008	852	737	1044	1029	666	893	922	793	890.99	913	869	0.951	-0.072	-0.316	0.752378057274809	0.866363719946461	0.0324	0.0433	0.0362	0.0362	TRUE	0.6601
WBGene00000266	bre-1	C53B4.7	441	548	403	633	485	452	402	445	488	561	525	486	484.41	445	524	1179	0.238	1463	0.14336757829021	0.327981746600187	0.0049	0.0458	0.017	0.017	TRUE	0.081
WBGene00000267	bre-2	Y39E4B.9	53	65	43	53	48	36	48	53	52	47	52	39	48.46	51	46	0.899	-0.153	-0.54	0.589319391156555	0.761098874450353	0	0.0954	0.0376	0.0376	TRUE	0.1377
WBGene00000268	bre-3	B0464.4	1672	1859	1065	1835	1364	1276	1526	1509	1289	1625	1476	1373	1466.14	1441	1491	1035	0.049	0.316	0.751789008344775	0.86602918131961	0.0072	0.0421	0.0167	0.0167	TRUE	0.1015
WBGene00000269	bre-4	Y73E7A.7	377	405	277	396	353	334	344	329	335	351	382	359	349.98	336	364	1083	0.115	0.784	0.433329109727701	0.641703126735567	0	0.0479	0.0128	0.0128	TRUE	0.0212
WBGene00000270	bre-5	T12G3.8	411	482	359	358	273	234	375	391	434	317	295	252	344.13	400	288	0.721	-0.471	-2657	0.00788065709753038	0.0434483618580285	0.0062	0.048	0.0197	0.0197	TRUE	0.1359
WBGene00000271	brf-1	F45E12.2	1315	1549	739	1219	959	871	1200	1257	894	1080	1038	937	1067.59	1117	1018	0.911	-0.135	-0.699	0.484779151840845	0.682174985070728	0.0179	0.0428	0.0259	0.0259	TRUE	0.3599
WBGene00000272	bro-1	F56A3.5	18	26	6	4	6	6	16	21	7	4	6	6	10.21	15	5	0.358	-1.48	-2203	0.0275809671349823	0.108154217297051	0	0.3017	0.2004	0.2004	TRUE	0.222
WBGene00000273	brp-1	Y79H2A.1	6197	7313	2873	6532	7022	7159	5654	5935	3476	5786	7599	7701	6025.13	5022	7029	1399	0.485	1872	0.0612227112280428	0.18822846374815	0.0474	0.0407	0.0482	0.0482	TRUE	0.8814
WBGene00000274	btf-1	F15D4.1	1488	1700	306	1773	1475	1427	1358	1380	370	1570	1596	1535	1301.52	1036	1567	1512	0.597	1368	0.171368150575585	0.366947371799816	0.2217	0.0423	0.1363	0.1363	TRUE	37507
WBGene00000275	bub-1	R06C7.8	5293	5308	2760	4192	3859	3773	4829	4308	3340	3713	4176	4059	4070.73	4159	3983	0.957	-0.063	-0.331	0.740582164911096	0.859722188400352	0.0189	0.0409	0.0257	0.0257	TRUE	0.3601
WBGene00000276	byn-1	F57B9.5	2340	2419	1846	2137	1783	1753	2135	1963	2234	1893	1929	1886	2006.64	2111	1903	0.902	-0.149	-1192	0.233211128205385	0.443301025613071	0.0018	0.0416	0.0108	0.0108	TRUE	0.0456
WBGene00000277	cab-1	C23H4.1	1335	1654	665	1619	1680	1691	1218	1342	805	1434	1818	1819	1406.01	1122	1690	1506	0.59	2412	0.0158714924395541	0.0728882453504837	0.039	0.0422	0.0425	0.0425	TRUE	0.7248
WBGene00000279	cah-1	F54D8.4	77	88	36	73	61	62	70	71	44	65	66	67	63.77	62	66	1056	0.078	0.27	0.786972922214201	0.886203006464318	0.0147	0.0821	0.0451	0.0451	TRUE	0.506
WBGene00000280	cah-2	D1022.8	16	15	18	25	17	15	15	12	22	22	18	16	17.54	16	19	1192	0.253	0.552	0.58122455591464	0.756103051132892	0	0.1925	0.0946	0.0946	TRUE	0.3661
WBGene00000281	cah-3	K05G3.3	764	921	667	1236	978	1014	697	747	807	1095	1058	1091	915.91	750	1081	1442	0.528	3902	9.54478e+09	0.00119125389189943	0.0012	0.0432	0.0121	0.0121	TRUE	0.0499
WBGene00000282	cah-4	R01E6.3	3416	4497	3945	3024	2626	2402	3117	3650	4774	2678	2842	2584	3273.99	3847	2701	0.702	-0.51	-2493	0.0126774722029064	0.0619095510280886	0.0249	0.0411	0.0298	0.0298	TRUE	0.4024
WBGene00000283	cah-5	R173.1	617	685	611	485	390	393	563	556	739	430	422	423	522.09	619	425	0.687	-0.542	-2951	0.00316662689217224	0.021721586427767	0.0119	0.0454	0.0223	0.0223	TRUE	0.3309
WBGene00000284	cah-6	T28F2.3	46	49	22	56	62	46	42	40	27	50	67	49	45.76	36	55	1516	0.601	1839	0.0658930592219905	0.198482607471798	0.0159	0.0986	0.0544	0.0544	TRUE	0.3205
WBGene00000285	cal-1	C13C12.1	106	109	100	110	117	117	97	88	121	97	127	126	109.35	102	117	1146	0.197	0.801	0.423116640389336	0.632279023427056	0.0148	0.0647	0.0343	0.0343	TRUE	0.2395
WBGene00000286	cal-2	C18E9.1	117	120	92	153	130	140	107	97	111	136	141	151	123.71	105	143	1355	0.439	2196	0.0281202295792662	0.109781951360003	0	0.0618	0.0206	0.0206	TRUE	0.0446
WBGene00000287	cal-3	M02B7.6	27	41	42	48	26	30	25	33	51	43	28	32	35.28	36	34	0.96	-0.059	-0.148	0.882499242593158	0.938951471044554	0.0595	0.116	0.0852	0.0852	TRUE	0.4554
WBGene00000288	cal-4	T07G12.1	54	84	52	71	75	79	49	68	63	63	81	85	68.23	60	76	1266	0.34	1227	0.220003752095333	0.428205657681554	0.0134	0.0794	0.0408	0.0408	TRUE	0.2341
WBGene00000289	cam-1	C01G6.8	2344	2699	1407	1898	1485	1569	2139	2190	1703	1681	1607	1688	1834.57	2011	1659	0.825	-0.278	-1722	0.0850825078721728	0.233469625897522	0.0084	0.0417	0.0183	0.0183	TRUE	0.2152
WBGene00000292	cap-1	D2024.6	2723	3036	2117	2520	1979	1861	2484	2464	2562	2232	2142	2002	2314.25	2503	2125	0.849	-0.236	-1952	0.0509275896640764	0.166284271869158	0.001	0.0414	0.0101	0.0101	TRUE	0.0311
WBGene00000293	cap-2	M106.5	2705	2984	2595	2508	1997	2117	2468	2422	3140	2221	2161	2277	2448.25	2677	2220	0.83	-0.269	-1626	0.103878370847953	0.26623741709885	0.011	0.0413	0.0194	0.0194	TRUE	0.277
WBGene00000294	cas-1	F41G4.2	1762	2056	1142	1842	1465	1471	1608	1669	1382	1632	1585	1582	1576.21	1553	1600	1.03	0.042	0.298	0.765872002377302	0.8741597885539	0.0043	0.042	0.0139	0.0139	TRUE	0.1101
WBGene00000295	cat-1	W01C8.6	19	31	5	31	43	40	17	25	6	27	47	43	27.59	16	39	2.35	1233	2387	0.017007903157156	0.0765173447073014	0.1648	0.137	0.1499	0.1499	TRUE	0.6593
WBGene00000296	cat-2	B0432.5	10	19	15	21	20	22	9	15	18	19	22	24	17.77	14	22	1507	0.592	1286	0.198298298183668	0.400241873265342	0	0.1906	0.0946	0.0946	TRUE	0.4669
WBGene00000298	cat-4	F32G8.6	1209	1471	1745	891	668	670	1103	1194	2112	789	723	721	1106.86	1470	744	0.507	-0.98	-3464	0.000531491875632635	0.00500197872199027	0.0659	0.0427	0.0567	0.0567	TRUE	17508
WBGene00000301	cav-1	T13F2.8	6972	7905	4621	3107	2883	3720	6361	6415	5592	2752	3120	4002	4706.93	6123	3291	0.537	-0.896	-4586	4.51987e+08	9.38558e+09	0.0215	0.0408	0.0273	0.0273	TRUE	0.4333
WBGene00000302	cav-2	C56A3.7	30	39	24	54	30	28	27	32	29	48	32	30	33.08	29	37	1.26	0.333	0.938	0.348462647114128	0.565593527592045	0	0.121	0.0607	0.0607	TRUE	0.5412
WBGene00000308	C04A11.t1	C04A11.t1	0	0	0	0	0	0	0	0	0	0	0	0	0	0	0	NA	NA	NA	NA	NA	NA	NA	NA	NA	NA	NA
WBGene00000310	C05C9.t1	C05C9.t1	0	0	0	0	0	0	0	0	0	0	0	0	0	0	0	NA	NA	NA	NA	NA	NA	NA	NA	NA	NA	NA
WBGene00000311	C05C9.t2	C05C9.t2	0	0	0	0	0	0	0	0	0	0	0	0	0	0	0	NA	NA	NA	NA	NA	NA	NA	NA	NA	NA	NA
WBGene00000366	cbp-1	R10E11.1	4187	5033	560	4159	3490	3513	3820	4085	678	3684	3777	3779	3303.62	2861	3747	1309	0.389	0.734	0.462761046922781	0.664622355349692	0.3638	0.0411	0.2018	0.2018	TRUE	53988
WBGene00000367	cca-1	C54D2.5	233	283	122	250	232	236	213	230	148	221	251	254	219.37	197	242	1226	0.294	1271	0.203685676145413	0.407322012112312	0.0226	0.0524	0.0339	0.0339	TRUE	0.4868
WBGene00000368	ccb-1	T28F2.5	146	170	94	232	147	137	133	138	114	205	159	147	149.48	128	170	1329	0.41	1795	0.0725856271140221	0.21162199755093	0.0151	0.0581	0.0309	0.0309	TRUE	0.3518
WBGene00000369	ccf-1	Y56A3A.20	1890	2249	748	1888	1713	1673	1724	1825	905	1672	1854	1800	1630.06	1485	1775	1195	0.257	0.9	0.367884220024053	0.584792487905381	0.0688	0.0419	0.058	0.058	TRUE	13956
WBGene00000370	ccg-1	Y73F8A.6	1003	1367	1303	1307	1182	1390	915	1109	1577	1158	1279	1495	1255.53	1200	1311	1092	0.127	0.509	0.610961187097658	0.775736808959822	0.0457	0.0424	0.0445	0.0445	TRUE	0.7488
WBGene00000371	cox-5B	F26E4.9	6947	8244	8473	7080	5962	6892	6338	6690	10253	6271	6452	7414	7236.33	7760	6712	0.865	-0.209	-0.886	0.375440846930711	0.591376538920676	0.0429	0.0406	0.04	0.04	TRUE	0.9626
WBGene00000372	cyp-13A7	T10B9.10	13	6	22	24	29	21	12	5	27	21	31	23	19.76	15	25	1779	0.831	1361	0.173497679763499	0.369440121219805	0.2526	0.1754	0.2139	0.2139	TRUE	0.9145
WBGene00000373	cyp-14A5	F08F3.7	162	135	122	139	101	121	148	110	148	123	109	130	127.93	135	121	0.898	-0.155	-0.675	0.499833107468847	0.693941848956129	0.0117	0.0611	0.0301	0.0301	TRUE	0.3008
WBGene00000374	cyp-14A5	F08F3.7	253	320	203	299	283	274	231	260	246	265	306	295	267	246	289	1175	0.232	1381	0.16721415443587	0.361847700419875	0	0.0503	0.0166	0.0166	TRUE	0.0605
WBGene00000375	cyp-44A1	ZK177.5	1128	1092	829	934	803	746	1029	886	1003	827	869	802	902.87	973	833	0.856	-0.223	-1576	0.114977401470953	0.285072581648601	0.0031	0.0432	0.0134	0.0134	TRUE	0.0739
WBGene00000376	ccr-4	ZC518.3	8066	8926	5432	7278	5362	5286	7359	7244	6573	6446	5802	5686	6518.54	7059	5978	0.847	-0.24	-1803	0.0714320315600394	0.209787884296696	0.0039	0.0407	0.0126	0.0126	TRUE	0.0573
WBGene00000377	cct-1	T05C12.7	8884	9348	4971	8026	6658	6395	8106	7586	6015	7109	7205	6879	7150.03	7236	7064	0.976	-0.035	-0.207	0.83580219529592	0.911739274461982	0.012	0.0406	0.0202	0.0202	TRUE	0.2652
WBGene00000378	cct-2	T21B10.7	6684	7139	3385	6591	5956	5174	6099	5794	4096	5838	6445	5566	5639.49	5330	5950	1116	0.159	0.774	0.438962047726454	0.646542478614854	0.0249	0.0407	0.0301	0.0301	TRUE	0.4984
WBGene00000379	cct-4	K01C8.10	8275	8728	5448	7232	5852	5254	7550	7083	6592	6406	6333	5652	6602.61	7075	6130	0.866	-0.207	-1524	0.127508886098348	0.304827348451139	0.0044	0.0407	0.0131	0.0131	TRUE	0.0568
WBGene00000380	cct-5	C07G2.3	13091	14312	12342	12471	10005	9147	11944	11615	14934	11046	10827	9839	11700.96	12831	10571	0.824	-0.279	-1.69	0.0909756081346173	0.244137258954223	0.0119	0.0405	0.0196	0.0196	TRUE	0.2511
WBGene00000381	cct-6	F01F1.8	8159	8671	5062	7746	6383	6093	7444	7037	6125	6861	6907	6554	6821.48	6869	6774	0.986	-0.02	-0.145	0.884871760059777	0.939868531692222	0.0052	0.0407	0.0139	0.0139	TRUE	0.1091
WBGene00000382	cdc-6	C43E11.10	2051	2261	1643	1790	1449	1383	1871	1835	1988	1585	1568	1488	1722.59	1898	1547	0.815	-0.294	-2432	0.0150340019853784	0.0701155467385818	9e-04	0.0418	0.01	0.01	TRUE	0.0205
WBGene00000383	cdc-14	C17G10.4	3168	3400	1079	2779	2131	2132	2890	2759	1306	2461	2306	2293	2336.05	2318	2353	1015	0.021	0.069	0.945149743296174	0.970630305516103	0.088	0.0414	0.0686	0.0686	TRUE	17624
WBGene00000386	cdc-25.1	K06A5.7	4496	4640	2214	3797	2944	2684	4102	3766	2679	3363	3186	2887	3330.49	3516	3145	0.895	-0.161	-0.765	0.444553148046799	0.650841588407094	0.0249	0.0411	0.0316	0.0316	TRUE	0.5249
WBGene00000387	cdc-25.2	F16B4.8	1768	1981	501	1230	978	1087	1613	1608	606	1089	1058	1169	1190.68	1276	1105	0.866	-0.207	-0.572	0.56737000534011	0.746027607992212	0.1346	0.0425	0.0936	0.0936	TRUE	25146
WBGene00000388	cdc-25.3	ZK637.11	779	927	745	644	434	437	711	752	901	570	470	470	645.78	788	503	0.64	-0.645	-3.52	0.000432246250293872	0.00420990479185602	0.0123	0.0444	0.0226	0.0226	TRUE	0.1844
WBGene00000389	cdc-25.4	R05H5.2	12	8	2	12	25	29	11	6	2	11	27	31	14.79	6	23	3372	1754	2602	0.00926053531424467	0.0488899222954105	0.2473	0.2208	0.2337	0.2337	TRUE	0.8512
WBGene00000390	cdc-42	R07G3.1	3337	3600	2957	3077	2413	2461	3045	2922	3578	2725	2611	2647	2921.38	3182	2661	0.837	-0.257	-1777	0.075581610102223	0.216813891336316	0.0057	0.0412	0.0147	0.0147	TRUE	0.1438
WBGene00000391	cdd-1	C47D2.2	81	91	83	77	62	72	74	74	100	68	67	77	76.82	83	71	0.862	-0.214	-0.831	0.405726890090294	0.618494194793724	0.0072	0.075	0.0348	0.0348	TRUE	0.2991
WBGene00000392	cdd-2	F49E8.4	0	0	0	0	0	0	0	0	0	0	0	0	0	0	0	NA	NA	NA	NA	NA	NA	NA	NA	NA	NA	NA
WBGene00000393	cdf-1	C15B12.7	586	695	359	566	495	506	535	564	434	501	536	544	519.06	511	527	1029	0.042	0.243	0.807803869957078	0.897684541338159	0.0079	0.0454	0.0194	0.0194	TRUE	0.1944
WBGene00000395	cdh-3	ZK112.7	238	281	65	144	137	86	217	228	79	128	148	93	148.69	175	123	0.701	-0.512	-1232	0.21805454802708	0.425644707449095	0.1684	0.0582	0.1178	0.1178	TRUE	23749
WBGene00000396	cdh-4	F25F2.2	2225	2604	740	1526	1067	1126	2030	2113	895	1352	1155	1211	1459.39	1679	1239	0.738	-0.439	-1.33	0.183434271582392	0.38295454257582	0.1046	0.0421	0.0779	0.0779	TRUE	20022
WBGene00000397	cdh-5	F08B4.2	140	107	30	84	65	82	128	87	36	74	70	88	80.64	84	77	0.924	-0.114	-0.263	0.792250788692536	0.888915897812385	0.1677	0.0734	0.1238	0.1238	TRUE	0.2206
WBGene00000399	cdh-7	R05H10.6	12	17	7	64	64	48	11	14	8	57	69	52	35.13	11	59	5244	2391	6.15	77402.6	5.39292e+06	0	0.1163	0.0577	0.0577	TRUE	0.2042
WBGene00000401	cdh-9	F59C12.1	51	66	32	38	30	37	47	54	39	34	32	40	40.79	47	35	0.757	-0.401	-1284	0.199301865556233	0.401543780220575	0	0.1057	0.0458	0.0458	TRUE	0.1629
WBGene00000402	cdh-10	C45G7.5	23	41	7	100	56	49	21	33	8	89	61	53	44.1	21	68	3161	1.66	3469	0.000522561589924018	0.00495401362817922	0.1733	0.1008	0.1349	0.1349	TRUE	0.7372
WBGene00000403	casy-1	B0034.3	706	853	333	884	864	830	644	692	403	783	935	893	725.02	580	870	1499	0.584	2.36	0.0182947343919517	0.0806225716291702	0.0419	0.0439	0.0427	0.0427	TRUE	0.8195
WBGene00000405	cdk-1	T05G5.3	4999	5730	5267	4069	3352	3350	4561	4650	6373	3604	3627	3604	4403.26	5195	3612	0.695	-0.524	-2.8	0.00510851339498245	0.0311611897321388	0.019	0.0409	0.025	0.025	TRUE	0.479
WBGene00000406	cdk-4	F18H3.5	461	529	415	315	240	233	421	429	502	279	260	251	356.91	451	263	0.585	-0.773	-4617	3.88678e+08	8.28605e+09	0.004	0.0477	0.0172	0.0172	TRUE	0.1118
WBGene00000407	cdk-5	T27E9.3	901	1053	751	886	763	826	822	855	909	785	826	889	847.39	862	833	0.967	-0.049	-0.353	0.72430046350838	0.849961737892821	0.002	0.0434	0.0126	0.0126	TRUE	0.0403
WBGene00000408	cdk-7	Y39G10AL.3	1777	2027	1476	1583	1154	1272	1621	1645	1786	1402	1249	1368	1511.93	1684	1340	0.796	-0.329	-2478	0.0132106414433292	0.0638267373041376	0.0022	0.042	0.0121	0.0121	TRUE	0.0422
WBGene00000409	cdk-8	F39H11.3	1244	1506	1085	1195	911	943	1135	1222	1313	1058	986	1014	1121.46	1223	1019	0.834	-0.262	-1928	0.0538374273540718	0.172466617490666	0.0024	0.0426	0.0124	0.0124	TRUE	0.0482
WBGene00000410	cdk-9	H25P06.2	667	713	365	754	647	611	609	579	442	668	700	657	609.02	543	675	1241	0.312	1697	0.0897298571594213	0.241837296714442	0.0123	0.0446	0.0227	0.0227	TRUE	0.3026
WBGene00000411	cdl-1	R06F6.1	4330	4996	2006	3899	3242	3510	3951	4054	2427	3453	3508	3776	3528.34	3477	3579	1029	0.041	0.174	0.861892818675417	0.926916970712507	0.0396	0.041	0.0401	0.0401	TRUE	0.8458
WBGene00000412	cdr-1	F35E8.11	13	8	10	9	8	11	12	6	12	8	9	12	9.82	10	10	0.942	-0.085	-0.145	0.884862447289894	0.939868531692222	0	0.3122	0.1495	0.1495	TRUE	0.4397
WBGene00000413	cdt-1	Y54E10A.15	1785	1980	924	1401	1119	1167	1629	1607	1118	1241	1211	1255	1343.46	1451	1236	0.851	-0.233	-1168	0.242799495190944	0.455018821922431	0.021	0.0422	0.0279	0.0279	TRUE	0.4806
WBGene00000414	cec-1	ZK1236.2	800	847	663	553	461	532	730	687	802	490	499	572	630.09	740	520	0.704	-0.507	-3217	0.00129363389159581	0.0104832396261061	0.005	0.0445	0.0163	0.0163	TRUE	0.0885
WBGene00000415	ced-1	Y47H9C.4	1745	1971	1152	1723	1609	1726	1592	1600	1394	1526	1741	1857	1618.27	1529	1708	1117	0.159	1028	0.304089379722506	0.521371452332964	0.0068	0.0419	0.0167	0.0167	TRUE	0.1054
WBGene00000416	ced-2	Y41D4B.13	1307	1493	850	1205	1053	1112	1193	1212	1029	1067	1140	1196	1139.28	1145	1134	0.99	-0.014	-0.094	0.925091745334568	0.960245688944353	0.0046	0.0426	0.0147	0.0147	TRUE	0.0921
WBGene00000417	ced-3	C48D1.2	3021	3082	985	3027	2264	2320	2756	2501	1192	2681	2450	2496	2346.03	2150	2542	1182	0.241	0.765	0.444480547974431	0.650841588407094	0.0932	0.0414	0.0714	0.0714	TRUE	18315
WBGene00000418	ced-4	C35D10.9	1011	1051	697	760	595	554	922	853	843	673	644	596	755.29	873	638	0.731	-0.453	-3246	0.00117047226917355	0.00964333675813954	0.0017	0.0438	0.0127	0.0127	TRUE	0.0384
WBGene00000419	ced-5	C02F4.1	2086	2212	883	2082	1443	1279	1903	1795	1068	1844	1562	1376	1591.39	1589	1594	1003	0.004	0.015	0.988281426455224	0.993282314013921	0.0564	0.0419	0.0508	0.0508	TRUE	0.9834
WBGene00000420	ced-6	F56D2.7	1000	1196	723	1058	955	1012	912	971	875	937	1033	1089	969.51	919	1020	1108	0.148	1044	0.296656940674705	0.513026554086305	0.0033	0.043	0.0135	0.0135	TRUE	0.0608
WBGene00000421	ced-7	C48B4.4	2998	3365	1300	3193	2481	2044	2735	2731	1573	2828	2685	2199	2458.49	2346	2571	1095	0.131	0.498	0.618309453333292	0.7811163086703	0.0547	0.0413	0.0496	0.0496	TRUE	10028
WBGene00000422	ced-8	F08F1.5	204	228	141	121	105	92	186	185	171	107	114	99	143.59	181	107	0.589	-0.763	-3967	7.27575e+09	0.000954885305122887	0	0.0589	0.0192	0.0192	TRUE	0.0368
WBGene00000423	ced-9	T07C4.8	1439	1563	1048	1161	949	1029	1313	1268	1268	1028	1027	1107	1168.62	1283	1054	0.821	-0.284	-2317	0.0205072541062386	0.08743689384028	0	0.0425	0.01	0.01	TRUE	0.0228
WBGene00000424	ced-10	C09G12.8	1088	1148	1053	929	796	734	993	932	1274	823	861	790	945.39	1066	825	0.774	-0.369	-2024	0.042923826169765	0.147975395750087	0.0136	0.0431	0.0229	0.0229	TRUE	0.3446
WBGene00000425	ced-11	ZK512.3	308	338	145	139	132	127	281	274	175	123	143	137	188.89	243	134	0.549	-0.866	-3429	0.000605031114258671	0.00559071380001728	0.0315	0.0544	0.0401	0.0401	TRUE	0.6349
WBGene00000426	ced-12	Y106G6E.5	1411	1549	1106	1274	984	936	1287	1257	1338	1128	1065	1007	1180.48	1294	1067	0.825	-0.278	-2.16	0.0307412388995097	0.116635471254997	0.0012	0.0425	0.0111	0.0111	TRUE	0.031
WBGene00000427	ced-13	R09F10.9	0	0	0	0	0	0	0	0	0	0	0	0	0	0	0	NA	NA	NA	NA	NA	NA	NA	NA	NA	NA	NA
WBGene00000428	ceh-1	F16H11.4	4	4	4	8	5	5	4	3	5	7	5	5	4.94	4	6	1554	0.636	0.814	0.415534033391185	0.626338622669337	0	0.5813	0.2308	0.2308	TRUE	0.0746
WBGene00000429	ceh-2	C27A12.5	16	15	4	5	0	9	15	12	5	4	0	10	7.62	11	5	0.442	-1178	-1237	0.216075896379945	0.423257810551154	0.6873	0.3907	0.4997	0.4997	TRUE	0.5155
WBGene00000430	ceh-5	C16C2.1	25	20	20	9	7	10	23	16	24	8	8	11	14.92	21	9	0.418	-1.26	-2511	0.0120440017961736	0.0595380228497713	0	0.2192	0.1004	0.1004	TRUE	0.267
WBGene00000431	ceh-6	K02B12.1	52	65	41	35	37	33	47	53	50	31	40	35	42.72	50	35	0.708	-0.498	-1677	0.0935948863714346	0.248506479556461	0	0.1028	0.0396	0.0396	TRUE	0.0988
WBGene00000432	ceh-7	C34C6.8	1	1	0	0	1	1	1	1	0	0	1	1	0.65	1	1	1158	0.212	0.097	0.922850289019378	NA	0	41677	19356	19356	TRUE	0.3207
WBGene00000433	ceh-8	ZK265.4	8	17	6	5	4	2	7	14	7	4	4	2	6.54	9	3	0.383	-1385	-1817	0.0692843469098565	0.20571009963568	0	0.4483	0.2303	0.2303	TRUE	0.6518
WBGene00000434	ceh-9	Y65B4BR.9	8	2	4	5	6	6	7	2	5	4	6	6	5.19	5	5	1271	0.346	0.414	0.678893914752882	0.822734011970399	0	0.5548	0.309	0.309	TRUE	0.3994
WBGene00000435	ceh-10	W03A3.1	31	33	26	17	14	22	28	27	31	15	15	24	23.4	29	18	0.622	-0.685	-1711	0.0870637317098134	0.237047589788194	0	0.1544	0.0703	0.0703	TRUE	0.3712
WBGene00000436	ceh-12	F33D11.4	2	1	2	1	0	0	2	1	2	1	0	0	0.99	2	0	0.219	-2193	-1.14	0.254285232340813	NA	0	27365	13729	13729	TRUE	0.3158
WBGene00000437	ceh-13	R13A5.5	336	362	309	214	226	200	307	294	374	190	245	215	270.58	325	217	0.667	-0.585	-2895	0.00378922686247754	0.0247685688960156	0.0127	0.0501	0.0255	0.0255	TRUE	0.1925
WBGene00000438	ceh-14	F46C8.5	52	40	12	65	39	43	47	32	15	58	42	46	40.08	31	49	1532	0.615	1392	0.16377956994321	0.357176813640917	0.1234	0.1069	0.1151	0.1151	TRUE	0.3371
WBGene00000439	ceh-16	C13G5.1	46	58	46	22	13	34	42	47	56	19	14	37	35.8	48	23	0.485	-1045	-2496	0.0125503488141353	0.0614495219261609	0.0732	0.1148	0.0946	0.0946	TRUE	13573
WBGene00000440	ceh-17	D1007.1	5	8	3	5	3	4	5	6	4	4	3	4	4.44	5	4	0.806	-0.311	-0.38	0.70421957043171	0.839734849778698	0	0.6412	0.2613	0.2613	TRUE	0.1994
WBGene00000441	ceh-18	ZC64.3	223	242	188	320	263	224	203	196	227	283	285	241	239.39	209	270	1293	0.371	2063	0.0391269753741729	0.138813284509705	0.003	0.0514	0.0191	0.0191	TRUE	0.0955
WBGene00000442	ceh-19	F20D12.6	34	30	18	25	20	16	31	24	22	22	22	17	23.02	26	20	0.789	-0.342	-0.87	0.384412748018549	0.600322415963986	0	0.1562	0.0679	0.0679	TRUE	0.2094
WBGene00000443	ceh-20	F31E3.1	667	767	484	379	378	410	609	622	586	336	409	441	500.41	606	395	0.652	-0.618	-3582	0.000340375522992359	0.00342192970854221	0.0074	0.0456	0.0193	0.0193	TRUE	0.2051
WBGene00000444	ceh-21	T26C11.6	360	383	94	344	247	284	328	311	114	305	267	305	271.75	251	292	1163	0.217	0.569	0.569649292506668	0.747781065980221	0.1448	0.0501	0.1017	0.1017	TRUE	2469
WBGene00000445	ceh-22	F29F11.5	47	38	26	15	11	24	43	31	31	13	12	26	26.03	35	17	0.482	-1053	-2389	0.0169064364049118	0.0762446242056682	0.0486	0.1428	0.0964	0.0964	TRUE	0.9559
WBGene00000446	ceh-23	ZK652.5	6	9	5	8	13	8	5	7	6	7	14	9	8.1	6	10	1562	0.644	0.996	0.319408522280792	0.537116577596821	0	0.37	0.1732	0.1732	TRUE	0.4363
WBGene00000447	ceh-24	F55B12.1	7	14	11	9	3	17	6	11	13	8	3	18	10.09	10	10	0.953	-0.069	-0.095	0.924050698154486	0.959758110442514	0.2618	0.3048	0.2829	0.2829	TRUE	0.5928
WBGene00000448	pros-1	K12H4.1	141	155	70	56	51	67	129	126	85	50	55	72	86	113	59	0.518	-0.949	-3247	0.00116678598257343	0.00961768288579543	0.0322	0.0713	0.0487	0.0487	TRUE	0.4449
WBGene00000449	ceh-27	F46F3.1	194	219	157	77	70	111	177	178	190	68	76	119	134.68	182	88	0.482	-1052	-3885	0.000102240433004443	0.00126104040678534	0.0325	0.0601	0.0443	0.0443	TRUE	0.9268
WBGene00000450	ceh-28	K03A11.3	0	0	0	0	0	0	0	0	0	0	0	0	0	0	0	NA	NA	NA	NA	NA	NA	NA	NA	NA	NA	NA
WBGene00000451	ceh-30	C33D12.7	36	39	38	18	25	24	33	32	46	16	27	26	29.88	37	23	0.623	-0.683	-1752	0.0797244180849576	0.224186558320924	0.023	0.1296	0.0739	0.0739	TRUE	0.4705
WBGene00000452	ceh-31	C33D12.1	17	12	18	9	9	7	16	10	22	8	10	8	12.05	16	9	0.544	-0.877	-1544	0.122588334858626	0.296657019948084	0	0.262	0.141	0.141	TRUE	0.1292
WBGene00000453	ceh-32	W05E10.3	383	499	341	232	227	202	349	405	413	205	246	217	305.91	389	223	0.572	-0.805	-4544	5.5296e+08	0.000111114594838178	0.005	0.049	0.0191	0.0191	TRUE	0.0921
WBGene00000454	ceh-33	C10G8.7	4	7	2	9	5	5	4	6	2	8	5	5	5.09	4	6	1567	0.648	0.818	0.413303458798048	0.624549007220621	0	0.5654	0.2518	0.2518	TRUE	0.3129
WBGene00000455	ceh-34	C10G8.6	108	120	67	53	52	64	99	97	81	47	56	69	74.84	92	57	0.617	-0.697	-2617	0.00887559725166661	0.0473165249111981	0.0063	0.0759	0.037	0.037	TRUE	0.257
WBGene00000457	ceh-36	C37E2.4	157	154	129	74	62	90	143	125	156	66	67	97	108.96	141	77	0.541	-0.887	-3458	0.000543942924086354	0.00509631744658487	0.0175	0.0648	0.0373	0.0373	TRUE	0.4847
WBGene00000458	ceh-37	C37E2.5	187	181	186	133	123	118	171	147	225	118	133	127	153.4	181	126	0.699	-0.517	-2166	0.0303460817285159	0.115635000920187	0.0208	0.0577	0.0344	0.0344	TRUE	0.4475
WBGene00000459	ceh-38	F22D3.1	2681	2802	1566	2554	2052	2066	2446	2274	1895	2262	2221	2222	2220.02	2205	2235	1013	0.019	0.122	0.903133877276857	0.949382356164101	0.008	0.0415	0.0171	0.0171	TRUE	0.1816
WBGene00000460	ceh-39	T26C11.7	623	726	227	599	473	464	568	589	275	531	512	499	495.64	477	514	1075	0.104	0.339	0.734240950444185	0.856102847965679	0.0796	0.0456	0.0655	0.0655	TRUE	1574
WBGene00000461	ceh-40	F17A2.5	268	376	252	189	178	204	245	305	305	167	193	219	239.01	285	193	0.677	-0.562	-2725	0.00642434274427323	0.0371506140313411	0.0129	0.0514	0.0263	0.0263	TRUE	0.1756
WBGene00000462	ceh-41	T26C11.5	182	239	191	169	131	162	166	194	231	150	142	174	176.14	197	155	0.79	-0.341	-1555	0.120064345197064	0.29341894528623	0.0137	0.0554	0.0289	0.0289	TRUE	0.2098
WBGene00000463	ceh-43	C28A5.4	590	603	483	264	255	334	538	489	584	234	276	359	413.53	537	290	0.539	-0.892	-4066	4.78642e+09	0.000675689328668822	0.0242	0.0467	0.032	0.032	TRUE	0.4952
WBGene00000464	ceh-44	Y54F10AM.4	2048	2278	1377	2132	1705	1636	1869	1849	1666	1888	1845	1760	1812.8	1795	1831	1.02	0.029	0.224	0.822842495908701	0.905056707180663	0.002	0.0417	0.0113	0.0113	TRUE	0.0466
WBGene00000465	cpg-1	C07G2.1	16647	18964	2715	22511	16760	17513	15189	15390	3285	19939	18137	18839	15129.72	11288	18972	1681	0.749	1546	0.122159661903831	0.296045961662483	0.2933	0.0404	0.1691	0.1691	TRUE	46985
WBGene00000466	cel-1	C03D6.3	1482	1701	1232	1383	1116	1019	1352	1380	1491	1225	1208	1096	1292.03	1408	1176	0.836	-0.258	-1934	0.0530925576278519	0.170895166811704	0.0022	0.0423	0.0121	0.0121	TRUE	0.0424
WBGene00000467	cep-1	F52B5.5	1182	1319	984	1104	783	655	1078	1070	1191	978	847	705	978.22	1113	843	0.758	-0.4	-2194	0.0282051317492876	0.109909071736553	0.0134	0.043	0.0228	0.0228	TRUE	0.2455
WBGene00000468	ces-1	F43G9.11	49	45	17	4	6	16	45	37	21	4	6	17	21.51	34	9	0.263	-1929	-3107	0.00189110248158604	0.014381453412478	0.2575	0.1644	0.207	0.207	TRUE	0.8246
WBGene00000469	ces-2	ZK909.4	292	309	192	63	60	99	266	251	232	56	65	106	162.79	250	76	0.302	-1728	-6066	131170	8.44262e+06	0.0441	0.0567	0.0498	0.0498	TRUE	11372
WBGene00000472	cey-1	F33A8.3	6922	7903	3399	6897	5916	6463	6316	6414	4113	6109	6402	6952	6050.89	5614	6488	1155	0.208	0.945	0.34442434936116	0.561964320601993	0.0266	0.0407	0.0348	0.0348	TRUE	0.6657
WBGene00000473	cey-2	F46F11.2	36862	39509	32553	31435	25534	28500	33633	32063	39391	27843	27632	30657	31869.81	35029	28711	0.82	-0.287	-1925	0.0541735843034675	0.173006637678624	0.0077	0.0403	0.016	0.016	TRUE	0.1452
WBGene00000474	cey-3	M01E11.5	14487	15608	17882	11954	9822	10089	13218	12667	21638	10588	10629	10853	13265.37	15841	10690	0.675	-0.567	-2297	0.0216286734861855	0.0906561743197682	0.0503	0.0405	0.0439	0.0439	TRUE	12529
WBGene00000475	cey-4	Y39A1C.3	8966	9719	3984	9664	8203	8116	8181	7887	4821	8560	8877	8730	7842.62	6963	8722	1253	0.325	1368	0.171350961916255	0.366947371799816	0.0357	0.0406	0.0405	0.0405	TRUE	0.8825
WBGene00000476	cfi-1	T23D8.8	74	89	64	52	50	62	68	72	77	46	54	67	64.01	72	56	0.767	-0.383	-1418	0.156254652158125	0.346707423273589	0	0.082	0.0367	0.0367	TRUE	0.2507
WBGene00000477	cft-1	C18C4.2	50	45	32	48	33	40	46	37	39	43	36	43	40.35	41	41	1004	0.006	0.021	0.983077073920822	0.991219720592754	0	0.1064	0.0425	0.0425	TRUE	0.1093
WBGene00000478	cfz-2	F27E11.3	284	349	184	157	149	149	259	283	223	139	161	160	204.26	255	153	0.6	-0.737	-3.76	0.000170063898742689	0.00193426095800842	0.0065	0.0533	0.0225	0.0225	TRUE	0.1302
WBGene00000479	cgh-1	C07H6.5	41490	38288	8220	38431	32964	29277	37856	31073	9947	34040	35672	31493	30013.21	26292	33735	1283	0.36	0.845	0.398052185572664	0.611188121953199	0.211	0.0403	0.1305	0.1305	TRUE	13906
WBGene00000480	cgp-1	Y38C9A.2	2097	2517	864	2321	1993	2053	1913	2043	1045	2056	2157	2208	1903.73	1667	2140	1283	0.36	1.31	0.190219130489853	0.390933591032425	0.0617	0.0417	0.0538	0.0538	TRUE	1276
WBGene00000481	cha-1	ZC416.8	50	55	29	62	58	58	46	45	35	55	63	62	50.9	42	60	1424	0.51	1817	0.0692792799658473	0.20571009963568	0	0.0927	0.0369	0.0369	TRUE	0.1256
WBGene00000482	chd-3	T14G8.1	2321	2684	603	1947	1605	1579	2118	2178	730	1725	1737	1699	1697.57	1675	1720	1026	0.038	0.098	0.922272596043682	0.958731431168778	0.1597	0.0418	0.106	0.106	TRUE	29278
WBGene00000483	che-1	C55B7.12	2	3	1	0	0	0	2	2	1	0	0	0	0.91	2	0	0.101	-3309	-1594	0.110884990281368	NA	0	29696	18408	18408	TRUE	0.0873
WBGene00000484	che-2	F38G1.1	16	19	10	15	9	8	15	15	12	13	10	9	12.29	14	11	0.752	-0.411	-0.8	0.423960904956904	0.632929141310937	0	0.2575	0.1088	0.1088	TRUE	0.2149
WBGene00000485	che-3	F18C12.1	50	58	26	36	23	31	46	47	31	32	25	33	35.71	41	30	0.721	-0.472	-1373	0.169851818068242	0.365345394336903	0	0.115	0.0567	0.0567	TRUE	0.2871
WBGene00000487	che-6	C23H5.7	3	4	1	2	2	4	3	3	1	2	2	4	2.57	2	3	1104	0.142	0.131	0.895952478026028	NA	0	10785	0.4722	0.4722	TRUE	0.2764
WBGene00000488	che-7	F26D11.10	7	16	18	22	19	13	6	13	22	19	21	14	15.86	14	18	1339	0.422	0.762	0.44579148092273	0.652054948891679	0.1024	0.2086	0.1564	0.1564	TRUE	0.3255
WBGene00000490	che-11	C27A7.4	11	17	14	20	15	10	10	14	17	18	16	11	14.25	14	15	1111	0.152	0.304	0.760775814331692	0.871124865718634	0	0.2277	0.1108	0.1108	TRUE	0.2532
WBGene00000491	che-12	B0024.8	20	32	17	46	44	35	18	26	21	41	48	38	31.8	22	42	1933	0.951	2705	0.00683717692029968	0.0390009287212612	0	0.1242	0.0548	0.0548	TRUE	0.2167
WBGene00000492	che-13	F59C6.7	13	26	10	25	21	16	12	21	12	22	23	17	17.86	15	21	1362	0.445	0.959	0.33732281081078	0.555067675463835	0	0.1898	0.099	0.099	TRUE	0.6852
WBGene00000493	che-14	F56H1.1	42	52	36	35	22	28	38	42	44	31	24	30	34.84	41	28	0.687	-0.541	-1671	0.0947869032652431	0.250602012583069	0	0.1169	0.046	0.046	TRUE	0.1177
WBGene00000496	chs-1	T25G3.2	7625	8132	3883	7024	5159	4974	6957	6600	4699	6221	5583	5350	5901.64	6085	5718	0.94	-0.09	-0.441	0.659313327880886	0.810167843981495	0.0244	0.0407	0.0298	0.0298	TRUE	0.4835
WBGene00000497	chs-2	F48A11.1	101	139	11	138	99	138	92	113	13	122	107	148	99.35	73	126	1722	0.784	1315	0.188427327408595	0.38867763668185	0.438	0.0671	0.2453	0.2453	TRUE	25874
WBGene00000498	chk-1	Y39H10A.7	1448	1669	1127	1287	1118	1179	1321	1354	1364	1140	1210	1268	1276.23	1346	1206	0.896	-0.159	-1279	0.200919602259037	0.403737846692532	7e-04	0.0424	0.0104	0.0104	TRUE	0.0279
WBGene00000499	chk-2	Y60A3A.12	212	208	64	215	172	155	193	169	77	190	186	167	163.83	146	181	1231	0.3	0.869	0.384936378539579	0.60081037731731	0.0982	0.0566	0.0797	0.0797	TRUE	16828
WBGene00000500	chn-1	T09B4.10	1521	1912	1618	1433	1115	1171	1388	1552	1958	1269	1207	1260	1438.8	1633	1245	0.763	-0.39	-2125	0.0335887597314349	0.124477735435335	0.0155	0.0421	0.0235	0.0235	TRUE	0.3639
WBGene00000501	cho-1	C48D1.3	49	69	26	53	53	70	45	56	31	47	57	75	51.96	44	60	1343	0.425	1228	0.219371224989305	0.42727156041685	0.047	0.0917	0.0669	0.0669	TRUE	0.2877
WBGene00000502	chp-1	Y110A7A.13	1442	1542	1452	1194	987	998	1316	1251	1757	1058	1068	1074	1253.88	1441	1067	0.74	-0.434	-2309	0.0209386166166304	0.0886461241287231	0.017	0.0424	0.0246	0.0246	TRUE	0.4382
WBGene00000503	cht-1	C04F6.3	4329	5081	1549	2095	1725	2045	3950	4123	1874	1856	1867	2200	2644.96	3316	1974	0.595	-0.749	-2.39	0.0168342552073471	0.0760219150800778	0.091	0.0413	0.0703	0.0703	TRUE	17533
WBGene00000506	cic-1	H14E04.5	435	500	357	386	344	340	397	406	432	342	372	366	385.76	412	360	0.875	-0.193	-1309	0.190623037026325	0.391332811805601	0	0.0472	0.0131	0.0131	TRUE	0.0228
WBGene00000507	cit-1.1	F44B9.4	712	761	408	687	490	474	650	618	494	608	530	510	568.26	587	549	0.936	-0.096	-0.519	0.603932933666911	0.770756617235466	0.0127	0.045	0.023	0.023	TRUE	0.2209
WBGene00000508	cit-1.2	F44B9.3	777	890	452	922	744	732	709	722	547	817	805	787	731.22	659	803	1216	0.282	1631	0.102865916474089	0.264429155447317	0.0091	0.0439	0.0202	0.0202	TRUE	0.2559
WBGene00000509	cka-1	C28D4.2	1124	1296	907	1124	830	776	1026	1052	1098	996	898	835	983.88	1059	910	0.86	-0.218	-1.52	0.128562365589523	0.306657613165357	0.0034	0.043	0.0138	0.0138	TRUE	0.0827
WBGene00000510	cka-2	C52B9.1	95	118	82	118	100	89	87	96	99	105	108	96	98.36	94	103	1097	0.134	0.623	0.533483971603493	0.720475700535982	0	0.0674	0.0231	0.0231	TRUE	0.0445
WBGene00000511	ckb-1	B0285.8	98	90	44	84	72	60	89	73	53	74	78	65	72.09	72	72	1	0	-0.001	0.999315711888465	0.99949963200346	0.0209	0.0773	0.0453	0.0453	TRUE	0.2169
WBGene00000512	ckb-2	B0285.9	493	639	383	599	308	314	450	519	463	531	333	338	438.91	477	401	0.84	-0.252	-1034	0.300965418535227	0.517996762129473	0.036	0.0463	0.0403	0.0403	TRUE	0.9408
WBGene00000513	ckb-3	B0285.10	4	1	0	4	2	0	4	1	0	4	2	0	1.69	2	2	1267	0.341	0.206	0.837176502585904	NA	10881	16159	14062	14062	TRUE	0.5572
WBGene00000514	ckb-4	F22F7.5	297	357	241	356	270	285	271	290	292	315	292	307	294.4	284	305	1073	0.102	0.663	0.507109410094665	0.699304792331331	0	0.0493	0.0137	0.0137	TRUE	0.0187
WBGene00000515	ckc-1	T27A10.3	436	506	386	299	261	242	398	411	467	265	282	260	347.19	425	269	0.634	-0.658	-4.07	4.70899e+09	0.000665317908144238	0.0022	0.048	0.0158	0.0158	TRUE	0.0826
WBGene00000516	cki-1	T05A6.1	213	276	162	117	97	157	194	224	196	104	105	169	165.31	205	126	0.613	-0.706	-2687	0.00720338290492051	0.0406100234648561	0.0345	0.0564	0.0434	0.0434	TRUE	0.8988
WBGene00000517	cki-2	T05A6.2	1051	1025	476	970	755	781	959	832	576	859	817	840	813.84	789	839	1062	0.087	0.384	0.701025188468691	0.83799805744704	0.0316	0.0435	0.0358	0.0358	TRUE	0.54
WBGene00000518	ckk-1	C05H8.1	54	82	51	77	55	68	49	67	62	68	60	73	63.07	59	67	1132	0.179	0.665	0.506352569114935	0.698922253702877	0	0.0826	0.0363	0.0363	TRUE	0.1971
WBGene00000519	cku-70	Y47D3A.4	1197	1173	633	1067	917	913	1092	952	766	945	992	982	954.93	937	973	1038	0.054	0.291	0.770680424481349	0.877125003078059	0.0147	0.0431	0.0236	0.0236	TRUE	0.2781
WBGene00000520	cku-80	R07E5.8	1453	1541	1062	1370	1021	964	1326	1251	1285	1213	1105	1037	1202.78	1287	1118	0.869	-0.202	-1479	0.139188484489817	0.321582636631061	0.0027	0.0425	0.0126	0.0126	TRUE	0.0669
WBGene00000521	cky-1	C15C8.2	12	16	4	2	6	11	11	13	5	2	6	12	8.15	10	7	0.679	-0.559	-0.7	0.484136131274101	0.68169293646127	0.299	0.3681	0.3342	0.3342	TRUE	0.3124
WBGene00000522	clc-1	C09F12.1	310	307	229	368	221	217	283	249	277	326	239	233	267.94	270	266	0.989	-0.016	-0.074	0.940969375391798	0.96865953883919	0.0169	0.0502	0.0284	0.0284	TRUE	0.4416
WBGene00000523	clc-2	C01C10.1	72	73	42	64	34	27	66	59	51	57	37	29	49.71	59	41	0.7	-0.515	-1.49	0.136241729893437	0.317381404694708	0.0414	0.094	0.0654	0.0654	TRUE	0.9372
WBGene00000524	clc-3	ZK563.4	83	79	60	52	60	74	76	64	73	46	65	80	67.17	71	64	0.894	-0.161	-0.543	0.58699328175303	0.759474928467093	0.025	0.08	0.0485	0.0485	TRUE	0.3063
WBGene00000525	clc-4	T05A10.2	11	17	7	20	54	54	10	14	8	18	58	58	27.76	11	45	4094	2034	3.59	0.000331105162906808	0.0033487270509762	0.2078	0.1365	0.1754	0.1754	TRUE	23397
WBGene00000526	clc-5	C01C10.4	79	82	59	54	47	42	72	67	71	48	51	45	58.98	70	48	0.686	-0.544	-2127	0.0333929207557833	0.123997830065617	0	0.0855	0.0297	0.0297	TRUE	0.0209
WBGene00000527	cle-1	C36B1.1	1020	1052	611	1230	1092	956	931	854	739	1089	1182	1028	970.54	841	1100	1306	0.386	2379	0.0173657638823508	0.0776904041170734	0.0074	0.043	0.0179	0.0179	TRUE	0.1305
WBGene00000528	clh-1	T27D12.2	1182	1328	492	1414	1089	878	1078	1078	595	1252	1178	944	1021.15	917	1125	1226	0.294	1056	0.2910583947701	0.507524390050126	0.0627	0.0429	0.0548	0.0548	TRUE	11107
WBGene00000529	clh-2	B0491.8	46	51	24	63	54	39	42	41	29	56	58	42	44.76	37	52	1379	0.464	1455	0.145771647764582	0.331503710680548	0	0.0999	0.0508	0.0508	TRUE	0.2387
WBGene00000530	clh-3	E04F6.11	411	488	251	462	373	319	375	396	304	409	404	343	371.79	358	385	1074	0.103	0.544	0.586122005132454	0.759041459798614	0.011	0.0474	0.023	0.023	TRUE	0.1948
WBGene00000531	clh-4	T06F4.2	35	55	12	61	33	39	32	45	15	54	36	42	37.13	31	44	1429	0.515	1.15	0.249956649284538	0.463314768987195	0.1212	0.1122	0.1169	0.1169	TRUE	0.3778
WBGene00000532	clh-5	C07H4.2	2018	2156	1056	1712	1302	1114	1841	1750	1278	1516	1409	1198	1498.73	1623	1374	0.847	-0.24	-1.15	0.250065518748359	0.46338561762189	0.0233	0.042	0.0307	0.0307	TRUE	0.4138
WBGene00000533	clh-6	R07B7.1	1014	1060	680	947	794	767	925	860	823	839	859	825	855.22	869	841	0.967	-0.049	-0.369	0.712055031738996	0.844156825585838	8e-04	0.0434	0.0113	0.0113	TRUE	0.0375
WBGene00000534	cpi-2	R01B10.1	2767	3199	3352	2572	2199	2570	2525	2596	4056	2278	2380	2765	2766.52	3059	2474	0.809	-0.306	-1271	0.203668957588163	0.407322012112312	0.0447	0.0412	0.0413	0.0413	TRUE	0.9852
WBGene00000535	cpi-1	K08B4.6	2529	2619	2697	1203	1161	1423	2307	2125	3263	1066	1256	1531	1924.84	2565	1284	0.501	-0.998	-4104	4.06835e+09	0.000584982649642868	0.0441	0.0416	0.0421	0.0421	TRUE	0.6849
WBGene00000536	clk-1	ZC395.2	600	719	576	646	611	586	547	584	697	572	661	630	615.28	609	621	1.02	0.029	0.17	0.865138298765383	0.928952271074443	0.0088	0.0446	0.0196	0.0196	TRUE	0.1819
WBGene00000537	clk-2	C07H6.6	1025	1084	622	1016	770	674	935	880	753	900	833	725	837.63	856	819	0.957	-0.063	-0.364	0.715499135031776	0.846278407560193	0.0107	0.0434	0.0206	0.0206	TRUE	0.1297
WBGene00000539	cln-3.1	F07B10.1	210	180	159	131	98	56	192	146	192	116	106	60	135.4	177	94	0.534	-0.904	-2983	0.00285772339787052	0.01998621788544	0.0564	0.06	0.058	0.058	TRUE	0.9344
WBGene00000540	cln-3.2	C01G8.2	345	378	256	366	309	253	315	307	310	324	334	272	310.34	311	310	1	0	-0.002	0.998704160551297	0.999179988869111	0.0023	0.0489	0.0171	0.0171	TRUE	0.1283
WBGene00000541	cln-3.3	ZC190.1	57	68	71	39	41	34	52	55	86	35	44	37	51.43	64	39	0.602	-0.733	-2217	0.0266199037323815	0.105284798696388	0.0329	0.0922	0.0581	0.0581	TRUE	0.6883
WBGene00000542	clp-1	C06G4.2	3559	4216	1627	4657	3719	3551	3247	3421	1969	4125	4025	3820	3434.44	2879	3990	1385	0.47	1929	0.0537169392072982	0.17214629182438	0.0383	0.041	0.0425	0.0425	TRUE	0.9254
WBGene00000543	clp-2	T04A8.16	846	892	400	846	638	522	772	724	484	749	690	562	663.51	660	667	1.01	0.014	0.059	0.952634884998143	0.974445194732011	0.0389	0.0443	0.0409	0.0409	TRUE	0.6302
WBGene00000544	clp-3	Y47H10A.1	28	28	14	39	69	57	26	23	17	35	75	61	39.29	22	57	2585	1.37	3327	0.000878885573270098	0.00763945535939205	0.0778	0.1082	0.0912	0.0912	TRUE	0.263
WBGene00000545	clp-4	Y39A3CL.5	466	595	159	570	631	581	425	483	192	505	683	625	485.52	367	604	1644	0.717	2066	0.038836746214087	0.138224258400519	0.1154	0.0458	0.0847	0.0847	TRUE	1938
WBGene00000546	clp-6	Y77E11A.10	39	34	16	86	156	146	36	28	19	76	169	157	80.76	28	134	4824	2.27	5598	217355	9.31467e+07	0.1171	0.0733	0.0973	0.0973	TRUE	15181
WBGene00000547	clp-7	Y77E11A.11	1673	1968	1077	2004	1703	1779	1526	1597	1303	1775	1843	1914	1659.73	1475	1844	1249	0.32	2173	0.0298059574795746	0.11447422946945	0.0052	0.0419	0.0151	0.0151	TRUE	0.124
WBGene00000548	clr-1	F56D1.4	2451	2828	526	2642	2023	1719	2236	2295	636	2340	2189	1849	1924.37	1722	2126	1234	0.303	0.701	0.483499184549819	0.681148248958291	0.2181	0.0416	0.1344	0.1344	TRUE	36568
WBGene00000549	cls-2	R107.6	1674	1818	311	1625	1425	1496	1527	1475	376	1439	1542	1609	1328.28	1126	1530	1358	0.441	0.973	0.33061337242956	0.548649021381427	0.2456	0.0423	0.1476	0.1476	TRUE	4039
WBGene00000550	clu-1	F55H2.6	5894	5826	2310	6263	6115	4914	5378	4728	2795	5547	6617	5286	5058.6	4300	5817	1352	0.436	1592	0.111289786139021	0.278996734420149	0.0558	0.0408	0.0537	0.0537	TRUE	11388
WBGene00000551	clx-1	C50F7.2	0	0	0	3	3	0	0	0	0	3	3	0	0.98	0	2	11129	3476	1399	0.161906897744449	NA	0.0058	27541	3195	3195	TRUE	0.6302
WBGene00000552	cmd-1	T21H3.3	5268	5813	2972	5777	4970	4792	4807	4718	3596	5117	5378	5155	4795.03	4374	5217	1193	0.254	1485	0.13758050225159	0.319537516566358	0.0119	0.0408	0.0209	0.0209	TRUE	0.2931
WBGene00000553	cmk-1	K07A9.2	64	86	29	63	60	64	58	70	35	56	65	69	58.81	54	63	1148	0.199	0.604	0.546095492617003	0.73098471557554	0.0409	0.0857	0.0612	0.0612	TRUE	0.541
WBGene00000554	cnb-1	F55C10.1	473	546	451	565	417	468	432	443	546	500	451	503	479.25	474	485	1026	0.038	0.216	0.828670567471265	0.908255814115599	0.0079	0.0458	0.0196	0.0196	TRUE	0.2012
WBGene00000555	cnc-1	R09B5.2	0	0	0	0	0	0	0	0	0	0	0	0	0	0	0	NA	NA	NA	NA	NA	NA	NA	NA	NA	NA	NA
WBGene00000556	cnc-2	R09B5.3	108	97	91	38	45	79	99	79	110	34	49	85	75.78	96	56	0.581	-0.783	-2.06	0.0394402847840042	0.139691617981549	0.1043	0.0755	0.09	0.09	TRUE	11925
WBGene00000557	cnc-3	R09B5.8	150	173	131	144	154	188	137	140	159	128	167	202	155.37	145	166	1139	0.187	0.769	0.441791630405407	0.648462874546128	0.0236	0.0574	0.0363	0.0363	TRUE	0.1903
WBGene00000558	cnc-4	R09B5.9	130	156	90	98	73	114	119	127	109	87	79	123	107.09	118	96	0.812	-0.301	-1176	0.239737764825688	0.45129479059914	0.0187	0.0652	0.0377	0.0377	TRUE	0.5475
WBGene00000559	cnc-5	R09B5.10	0	0	0	0	0	1	0	0	0	0	0	1	0.18	0	0	2041	1029	0.252	0.800852585918568	NA	0	149348	10	10	TRUE	0.4842
WBGene00000560	cnc-6	Y46E12A.1	1	1	1	5	3	5	1	1	1	4	3	5	2.66	1	4	4542	2183	1813	0.0698671906689885	NA	0	10424	0.4292	0.4292	TRUE	0.0801
WBGene00000561	cnd-1	C34E10.7	82	94	55	30	23	34	75	76	67	27	25	37	50.95	73	30	0.402	-1313	-4371	1.23946e+09	0.000214877859237999	0	0.0927	0.0411	0.0411	TRUE	0.2875
WBGene00000562	cng-1	F14H8.6	29	38	17	31	18	27	26	31	21	27	19	29	25.64	26	25	0.969	-0.046	-0.118	0.905994375316556	0.951143811412348	0	0.1444	0.0699	0.0699	TRUE	0.2335
WBGene00000563	cng-3	F38E11.12	1	0	5	8	6	6	1	0	6	7	6	6	4.5	2	6	3142	1652	1.49	0.136107656325274	0.317213168508363	0.4691	0.6338	0.5823	0.5823	TRUE	17109
WBGene00000564	cnk-1	R01H10.8	1422	1475	423	1346	1071	1041	1297	1197	512	1192	1159	1120	1079.55	1002	1157	1154	0.206	0.606	0.544602585737492	0.729790454978392	0.1135	0.0427	0.0827	0.0827	TRUE	21691
WBGene00000565	cnt-1	Y17G7B.15	984	992	360	1002	895	873	898	805	436	888	969	939	822.26	713	932	1306	0.385	1343	0.179165185082385	0.376931239098183	0.0676	0.0435	0.0579	0.0579	TRUE	13496
WBGene00000566	cnt-2	Y39A1A.15	2005	2218	1332	1737	1538	1443	1829	1800	1612	1539	1664	1552	1666.04	1747	1585	0.907	-0.141	-1065	0.287056559948105	0.502580839037855	0.0023	0.0419	0.0121	0.0121	TRUE	0.0546
WBGene00000567	cnx-1	ZK632.6	4827	5375	3953	4483	3586	3150	4404	4362	4783	3971	3881	3388	4131.55	4516	3747	0.83	-0.269	-1954	0.0507566697411038	0.165830286087204	0.0045	0.0409	0.0135	0.0135	TRUE	0.085
WBGene00000583	cof-2	C48E7.5	35	48	34	51	46	38	32	39	41	45	50	41	41.31	37	45	1216	0.282	0.93	0.352457477877717	0.569703951781753	0	0.1049	0.0422	0.0422	TRUE	0.1228
WBGene00000584	cog-1	R03C1.3	34	45	16	39	30	21	31	37	19	35	32	23	29.42	29	30	1022	0.031	0.077	0.938330950283927	0.967531403990896	0.0341	0.131	0.0807	0.0807	TRUE	0.4648
WBGene00000585	cogc-2	C06G3.10	1750	1909	1038	1669	1084	995	1597	1549	1256	1478	1173	1070	1353.94	1467	1240	0.845	-0.242	-1207	0.227363594637214	0.436362507290136	0.0214	0.0422	0.0283	0.0283	TRUE	0.3393
WBGene00000591	coh-1	K08A8.3	631	760	162	512	404	426	576	617	196	453	437	458	456.24	463	449	0.97	-0.044	-0.11	0.912449060264762	0.954487878593081	0.1664	0.0461	0.1112	0.1112	TRUE	29044
WBGene00000592	coh-3	F08H9.1	671	703	323	656	561	514	612	571	391	581	607	553	552.44	525	580	1105	0.144	0.656	0.511882193366693	0.703461139264323	0.026	0.0451	0.0328	0.0328	TRUE	0.5664
WBGene00000593	col-2	W01B6.7	2	3	35	9	5	10	2	2	42	8	5	11	11.79	15	8	0.526	-0.927	-0.846	0.39779966788379	0.611188121953199	11918	0.2667	0.7709	0.7709	TRUE	95003
WBGene00000594	col-3	T28C6.6	21	34	17	77	39	36	19	28	21	68	42	39	36.08	23	50	2213	1146	2931	0.003381170393792	0.0227610240393903	0.0514	0.1143	0.0786	0.0786	TRUE	0.9137
WBGene00000596	col-7	C15A11.5	58	42	79	212	86	56	53	34	96	188	93	60	87.28	61	114	1883	0.913	1782	0.0747007142125089	0.215470003100264	0.2713	0.0709	0.1766	0.1766	TRUE	0.5601
WBGene00000597	col-8	F11H8.3	29063	34402	30695	27977	28837	31060	26517	27919	37142	24780	31206	33411	30162.57	30526	29799	0.976	-0.035	-0.163	0.870195074807626	0.932058598679757	0.0236	0.0403	0.0326	0.0326	TRUE	0.4399
WBGene00000598	col-9	F54B11.1	1	1	0	0	0	1	1	1	0	0	0	1	0.47	1	0	0.606	-0.723	-0.272	0.785966943811992	NA	0	57631	32985	32985	TRUE	0.4842
WBGene00000599	col-10	B0222.8	156	160	80	505	230	269	142	130	97	447	249	289	225.76	123	328	2667	1415	4747	2.06446e+08	4.83276e+09	0.0608	0.0521	0.0585	0.0585	TRUE	0.7714
WBGene00000601	col-12	F15H10.1	150	114	116	515	208	132	137	93	140	456	225	142	198.83	123	274	2232	1158	2698	0.00696767559383766	0.0395172121204857	0.1906	0.0537	0.127	0.127	TRUE	0.4646
WBGene00000602	col-13	F15H10.2	104	139	96	350	152	107	95	113	116	310	164	115	152.24	108	196	1825	0.868	2284	0.02236723383587	0.0928458515465233	0.1278	0.0578	0.0969	0.0969	TRUE	0.5896
WBGene00000603	col-14	C46A5.3	266	245	257	1175	356	360	243	199	311	1041	385	387	427.62	251	604	2413	1271	3025	0.00248272421010395	0.0179078076451422	0.1912	0.0465	0.1244	0.1244	TRUE	47154
WBGene00000606	col-17	F11G11.10	50	89	34	459	153	137	46	72	41	407	166	147	146.41	53	240	4512	2174	4.83	1.36641e+08	3.41074e+09	0.2	0.0585	0.1347	0.1347	TRUE	4153
WBGene00000608	col-19	ZK1193.1	27026	28996	13548	33123	29724	29484	24659	23532	16394	29338	32166	31716	26300.58	21528	31073	1443	0.529	2597	0.00940914794083562	0.0494105271203806	0.0228	0.0404	0.0299	0.0299	TRUE	0.5323
WBGene00000609	col-20	F11G11.11	38614	45645	21697	47951	47550	47582	35232	37043	26254	42472	51456	51183	40606.73	32843	48370	1473	0.558	2827	0.00470155106585145	0.0291767108811373	0.021	0.0403	0.0281	0.0281	TRUE	0.3768
WBGene00000610	col-33	F36A4.6	3	5	8	10	7	6	3	4	10	9	8	6	6.56	6	8	1445	0.531	0.709	0.478271520780279	0.67681604562277	0.003	0.4473	0.2467	0.2467	TRUE	0.7845
WBGene00000611	col-34	F36A4.10	135	141	87	246	172	183	123	114	105	218	186	197	157.29	114	200	1.75	0.808	4148	3.34949e+09	0.000497947076723742	0	0.0572	0.0206	0.0206	TRUE	0.0667
WBGene00000612	col-35	C15A11.1	0	0	10	0	0	2	0	0	12	0	0	2	2.38	4	1	0.177	-2495	-1008	0.313366925253779	NA	10	11645	35739	35739	TRUE	44197
WBGene00000613	col-36	C27H5.5	0	3	28	9	12	15	0	2	34	8	13	16	12.23	12	12	1036	0.052	0.043	0.965962039766123	0.981266028060174	18829	0.2585	0.9716	0.9716	TRUE	79354
WBGene00000614	col-37	ZK863.2	0	0	19	8	0	3	0	0	23	7	0	3	5.55	8	3	0.452	-1147	-0.353	0.724162109168515	0.849894060227793	74019	0.5213	24779	74019	TRUE	22549
WBGene00000615	col-38	F54C9.4	171	166	110	1143	351	274	156	135	133	1012	380	295	351.8	141	562	3982	1993	4475	7.62948e+08	0.000144332833555883	0.218	0.0478	0.1386	0.1386	TRUE	2035
WBGene00000616	col-39	C09G5.4	234	260	103	1206	598	500	214	211	125	1068	647	538	467.05	183	751	4095	2034	6031	162752	1.00517e+06	0.1026	0.046	0.0786	0.0786	TRUE	0.6046
WBGene00000617	col-40	T13B5.4	0	5	32	11	3	10	0	4	39	10	3	11	11.09	14	8	0.563	-0.829	-0.661	0.508557748100278	0.700729645572543	19506	0.2811	10338	10338	TRUE	41428
WBGene00000618	col-41	T10B10.1	4	14	4	46	28	41	4	11	5	41	30	44	22.5	7	38	5.64	2496	4742	2.11957e+08	4.9385e+09	0.0436	0.1589	0.1158	0.1158	TRUE	12682
WBGene00000620	col-43	ZC513.8	67	87	66	26	32	40	61	71	80	23	35	43	52.05	71	34	0.474	-1078	-3255	0.00113265146144985	0.0093777288816639	0.0246	0.0916	0.0569	0.0569	TRUE	0.5447
WBGene00000621	col-44	F54B11.2	0	1	2	3	2	0	0	1	2	3	2	0	1.34	1	2	1591	0.67	0.381	0.703135392340687	NA	0	20298	14444	14444	TRUE	0.5153
WBGene00000622	col-45	F53G12.7	8	8	17	15	19	25	7	6	21	13	21	27	15.85	11	20	1812	0.857	1416	0.156896309062168	0.347671955670144	0.1833	0.2087	0.1957	0.1957	TRUE	0.6308
WBGene00000623	col-46	Y18H1A.13	13	6	6	8	6	9	12	5	7	7	6	10	7.88	8	8	0.97	-0.044	-0.067	0.946974003799352	0.97173149409476	0	0.3793	0.1942	0.1942	TRUE	0.5292
WBGene00000624	col-47	Y18H1A.12	1	2	0	2	3	1	1	2	0	2	3	1	1.44	1	2	2237	1161	0.765	0.44410982962722	NA	0	1897	0.8783	0.8783	TRUE	0.3036
WBGene00000625	col-48	Y54E10BL.2	96	97	55	352	133	142	88	79	67	312	144	153	140.22	78	203	2613	1386	3.85	0.00011790069849651	0.00142592788627996	0.1044	0.0593	0.0846	0.0846	TRUE	24479
WBGene00000626	col-49	K09H9.3	116	104	81	617	184	138	106	84	98	546	199	148	197.05	96	298	3106	1635	3479	0.00050398262749191	0.00479954884310464	0.239	0.0538	0.1525	0.1525	TRUE	19642
WBGene00000627	col-50	T28F2.6	0	0	17	2	2	2	0	0	21	2	2	2	4.44	7	2	0.301	-1734	-1014	0.310727092842741	0.528330408164495	34145	0.6413	17853	17853	TRUE	69521
WBGene00000628	col-51	T28F2.8	0	0	18	0	0	2	0	0	22	0	0	2	3.99	7	1	0.098	-3346	-0.865	0.386930118925266	0.602580797981416	10	0.7097	32425	10	TRUE	72628
WBGene00000629	col-52	D1007.2	1	0	0	4	0	0	1	0	0	4	0	0	0.74	0	1	3487	1802	0.623	0.533407075748033	NA	84443	36364	46122	46122	TRUE	18968
WBGene00000630	col-53	M01A12.1	19	19	18	19	16	13	17	15	22	17	17	14	17.11	18	16	0.892	-0.164	-0.373	0.708917558233297	0.842168592091165	0	0.1963	0.0811	0.0811	TRUE	0.1283
WBGene00000631	col-54	F33D11.3	4	6	8	16	4	5	4	5	10	14	4	5	7.01	6	8	1362	0.446	0.562	0.573907273016356	0.750862015529733	0.2096	0.421	0.3082	0.3082	TRUE	15377
WBGene00000632	col-55	T05E7.2	0	0	0	1	1	0	0	0	0	1	1	0	0.33	0	1	3713	1892	0.539	0.589930711192666	NA	0	81819	71174	71174	TRUE	0.2192
WBGene00000633	col-56	T08B2.2	1	2	0	1	2	1	1	2	0	1	2	1	1.11	1	1	1513	0.597	0.361	0.717741083872942	NA	0	24455	10588	10588	TRUE	0.3047
WBGene00000634	col-58	F26B1.4	25	25	20	76	21	22	23	20	24	67	23	24	30.17	22	38	1706	0.77	1483	0.138054028796936	0.319973734790249	0.1837	0.1288	0.1594	0.1594	TRUE	35874
WBGene00000636	col-60	F22D6.10	115	78	113	506	101	88	105	63	137	448	109	95	159.52	102	217	2145	1101	1.87	0.0614183634669569	0.188543998869214	0.4228	0.057	0.2426	0.2426	TRUE	53559
WBGene00000637	col-61	C01H6.1	2	7	5	16	6	4	2	6	6	14	6	4	6.42	5	8	1881	0.912	1102	0.270581442173603	0.485795012294904	0.2029	0.4562	0.3254	0.3254	TRUE	1002
WBGene00000638	col-62	C15A11.6	63	51	94	272	113	65	57	41	114	241	122	70	107.62	71	144	2051	1036	1987	0.0468703286697389	0.157727293934884	0.2956	0.0651	0.1855	0.1855	TRUE	0.3501
WBGene00000639	col-63	ZK265.2	165	163	176	967	293	230	151	132	213	857	317	247	319.46	165	474	2872	1522	3274	0.00106062217391199	0.00889091412153068	0.2445	0.0486	0.1517	0.1517	TRUE	25598
WBGene00000640	col-64	F52F12.2	14	21	9	14	22	18	13	17	11	12	24	19	16.05	14	18	1341	0.423	0.859	0.390271909677314	0.605651529853967	0	0.2067	0.1118	0.1118	TRUE	0.3043
WBGene00000641	col-65	K08C9.4	72	97	52	255	95	106	66	79	63	226	103	114	108.34	69	148	2136	1095	3.02	0.00252707959052708	0.0181575748679488	0.0978	0.0649	0.0843	0.0843	TRUE	23061
WBGene00000642	col-65	K08C9.4	0	0	0	1	0	0	0	0	0	1	0	0	0.15	0	0	2041	1029	0.252	0.800852585918568	NA	0	181291	10	10	TRUE	0.3158
WBGene00000644	col-68	C50D2.4	27	31	30	34	30	32	25	25	36	30	32	34	30.52	29	32	1138	0.186	0.529	0.596889984888341	0.766368339019812	0	0.1278	0.0566	0.0566	TRUE	0.2975
WBGene00000645	col-69	K01A2.7	6	3	4	8	7	6	5	2	5	7	8	6	5.64	4	7	1682	0.75	0.996	0.319163431550225	0.536968100812441	0	0.5134	0.2215	0.2215	TRUE	0.3336
WBGene00000646	H17B01.2	H17B01.2	8	6	2	22	5	8	7	5	2	19	5	9	8.02	5	11	2279	1188	1524	0.127614780433521	0.305037093981605	0.2264	0.3734	0.296	0.296	TRUE	0.7544
WBGene00000647	col-71	Y49F6B.10	169	148	111	884	283	224	154	120	134	783	306	241	289.8	136	443	3258	1704	3909	9.24909e+09	0.0011603839957612	0.2032	0.0495	0.1322	0.1322	TRUE	21555
WBGene00000648	col-72	W09G10.1	1	1	4	0	2	2	1	1	5	0	2	2	1.81	2	1	0.669	-0.581	-0.383	0.701454703796815	NA	0.5854	15129	10607	10607	TRUE	0.9055
WBGene00000649	col-73	F11G11.12	246	268	155	1638	521	385	224	217	188	1451	564	414	509.71	210	810	3858	1948	4422	9.78624e+08	0.000177154113213176	0.2175	0.0455	0.1369	0.1369	TRUE	13446
WBGene00000650	col-74	ZK1248.2	104	176	44	23	81	133	95	143	53	20	88	143	90.34	97	84	0.859	-0.219	-0.352	0.725185126685733	0.850487639150631	0.4635	0.0698	0.2681	0.2681	TRUE	0.2826
WBGene00000651	col-75	K03H9.2	0	1	1	1	1	1	0	1	1	1	1	1	0.84	1	1	1556	0.637	0.342	0.732185639051275	NA	0	32034	12594	12594	TRUE	0.2752
WBGene00000652	col-76	M110.1	401	436	192	207	187	199	366	354	232	183	202	214	258.63	317	200	0.628	-0.671	-2799	0.00512473216782599	0.0311825404503797	0.0296	0.0506	0.0373	0.0373	TRUE	0.6004
WBGene00000653	col-77	M195.1	325	252	147	1333	427	362	297	205	178	1181	462	389	451.85	227	677	2993	1582	3.61	0.000306137735803082	0.00315509682439017	0.214	0.0462	0.1354	0.1354	TRUE	39923
WBGene00000654	col-78	W07A12.5	0	0	0	0	0	1	0	0	0	0	0	1	0.18	0	0	2041	1029	0.252	0.800852585918568	NA	0	149348	10	10	TRUE	0.4842
WBGene00000655	col-79	C09G5.3	16	24	15	78	16	17	15	19	18	69	17	18	26.15	17	35	2018	1013	1641	0.1007027196915	0.260743678806645	0.3193	0.1424	0.2322	0.2322	TRUE	55221
WBGene00000656	col-80	C09G5.5	16983	19576	8152	22122	21327	20708	15495	15887	9864	19594	23079	22275	17699.17	13749	21649	1575	0.655	2838	0.00453534745087687	0.0284713385004786	0.0335	0.0404	0.0383	0.0383	TRUE	0.7463
WBGene00000657	col-81	F38A3.1	1777	1208	651	4341	2278	1423	1621	980	788	3845	2465	1531	1871.71	1130	2614	2313	1.21	3093	0.001981865664212	0.0149163805076601	0.1729	0.0417	0.1096	0.1096	TRUE	0.1638
WBGene00000658	col-83	F33A8.9	7	7	8	15	15	17	6	6	10	13	16	18	11.59	7	16	2237	1162	2101	0.0356124042921249	0.129857343109053	0	0.2706	0.1205	0.1205	TRUE	0.1851
WBGene00000659	col-84	K12D12.3	2	4	20	7	8	5	2	3	24	6	9	5	8.25	10	7	0.709	-0.496	-0.505	0.613264746772552	0.777468453779496	0.7346	0.3639	0.5683	0.5683	TRUE	49893
WBGene00000660	col-85	T21B4.2	4	4	8	6	5	3	4	3	10	5	5	3	5.09	6	4	0.873	-0.195	-0.234	0.815153154257514	0.901533661144405	0	0.5651	0.3049	0.3049	TRUE	0.779
WBGene00000661	col-86	Y81G3A.5	7	5	17	8	10	6	6	4	21	7	11	6	9.23	10	8	0.806	-0.311	-0.406	0.684463449689345	0.82668067376025	0.2936	0.3296	0.3102	0.3102	TRUE	22952
WBGene00000662	col-87	Y39G8C.4	2	1	0	1	0	2	2	1	0	1	0	2	0.95	1	1	1109	0.149	0.078	0.938139059795722	NA	0	28643	16283	16283	TRUE	0.254
WBGene00000663	col-88	W05G11.3	116	90	182	498	138	120	106	73	220	441	149	129	186.44	133	240	1.81	0.856	1551	0.120857485336006	0.294214352100419	0.3662	0.0546	0.2135	0.2135	TRUE	42977
WBGene00000664	col-89	F17C8.2	23	23	28	62	24	31	21	19	34	55	26	33	31.29	25	38	1582	0.662	1489	0.1366037208597	0.318022619717365	0.0955	0.1256	0.1091	0.1091	TRUE	0.7114
WBGene00000665	col-90	C29E4.1	35	31	49	169	67	90	32	25	59	150	73	97	72.56	39	107	2.78	1475	3466	0.000528484177353371	0.00498764364907825	0.1442	0.0771	0.1131	0.1131	TRUE	0.4169
WBGene00000666	col-91	F09G8.6	69	53	62	273	64	36	63	43	75	242	69	39	88.46	60	117	1941	0.957	1565	0.117572307507889	0.288925862174522	0.4331	0.0704	0.2569	0.2569	TRUE	18067
WBGene00000667	col-92	W05B2.6	557	459	279	1858	1167	1049	508	373	338	1646	1263	1128	875.88	406	1346	3312	1728	7051	177.113	26565.4	0.0421	0.0433	0.0417	0.0417	TRUE	0.4817
WBGene00000668	col-93	W05B2.5	17137	19536	9496	14755	14524	14690	15636	15854	11491	13069	15717	15802	14594.81	14327	14863	1037	0.053	0.27	0.786979261899995	0.886203006464318	0.0162	0.0404	0.0275	0.0275	TRUE	0.3664
WBGene00000669	col-94	W05B2.1	1147	1425	715	1813	1666	1774	1047	1156	865	1606	1803	1908	1397.52	1023	1772	1731	0.792	4.44	8.99486e+08	0.000165684905663791	0.0129	0.0422	0.0222	0.0222	TRUE	0.2138
WBGene00000670	col-95	Y41C4A.16	4593	4806	2815	3579	6270	7467	4191	3900	3406	3170	6785	8032	4914.09	3832	5996	1564	0.646	1915	0.0555417144419956	0.17588035078437	0.1128	0.0408	0.0817	0.0817	TRUE	0.6345
WBGene00000671	col-96	Y41C4A.19	403	410	204	428	372	293	368	333	247	379	403	315	340.69	316	366	1156	0.209	0.933	0.350591785430266	0.567890406271626	0.0247	0.0481	0.0331	0.0331	TRUE	0.3972
WBGene00000672	col-97	ZK1010.7	181	158	116	813	228	205	165	128	140	720	247	221	270.18	144	396	2.74	1454	3.21	0.00132549441353108	0.0106949955105229	0.2247	0.0501	0.1432	0.1432	TRUE	59643
WBGene00000673	col-98	F14F7.1	10527	11944	6759	11862	10434	10236	9605	9693	8179	10507	11291	11011	10047.53	9159	10936	1194	0.256	1855	0.0635672460468503	0.19331852814407	0.0048	0.0405	0.0136	0.0136	TRUE	0.1068
WBGene00000674	col-99	F29C4.8	330	343	111	164	147	187	301	278	134	145	159	201	203.21	238	168	0.706	-0.502	-1482	0.138279892757168	0.320364628110283	0.096	0.0534	0.0777	0.0777	TRUE	15507
WBGene00000675	col-101	K02D7.3	26286	30459	21743	21657	25200	28016	23983	24719	26310	19182	27270	30136	25266.9	25004	25529	1021	0.03	0.142	0.887001550408196	0.940990898401667	0.0212	0.0404	0.0321	0.0321	TRUE	0.5791
WBGene00000676	col-102	C18H7.3	0	1	7	1	1	4	0	1	8	1	1	4	2.59	3	2	0.697	-0.522	-0.337	0.735742309711071	NA	15503	10704	13146	13146	TRUE	26142
WBGene00000677	col-103	F56B3.1	7138	8314	4554	8759	8099	7653	6513	6747	5511	7758	8764	8232	7254.2	6257	8251	1319	0.399	2664	0.00773056490674615	0.0428317149961836	0.0072	0.0406	0.016	0.016	TRUE	0.1324
WBGene00000678	col-104	F58F6.1	147	150	128	824	262	226	134	122	155	730	284	243	277.87	137	419	3065	1616	3812	0.000137914223076165	0.00162583932172386	0.1877	0.0499	0.1247	0.1247	TRUE	49136
WBGene00000679	col-105	F58F6.2	3	1	1	1	2	0	3	1	1	1	2	0	1.3	2	1	0.637	-0.652	-0.406	0.68453859290493	NA	0	2092	10494	10494	TRUE	0.3655
WBGene00000680	col-106	Y77E11A.15	24733	27645	32907	23402	21842	24872	22566	22435	39819	20728	23636	26755	25989.91	28273	23706	0.838	-0.254	-0.921	0.35719785574772	0.574601817361481	0.0706	0.0404	0.0549	0.0549	TRUE	15614
WBGene00000681	col-107	C34H4.4	142	161	63	580	195	188	130	131	76	514	211	202	210.57	112	309	2751	1.46	3456	0.000548080513450282	0.00512936186376117	0.1816	0.0529	0.1226	0.1226	TRUE	38452
WBGene00000682	col-108	Y41D4A.2	0	0	4	2	1	4	0	0	5	2	1	4	2	2	2	1582	0.662	0.392	0.695268258970695	NA	17409	13758	15236	15236	TRUE	19053
WBGene00000683	col-109	Y38C1BA.3	101	88	54	496	134	101	92	71	65	439	145	109	153.65	76	231	3029	1599	3152	0.00162155175046509	0.0126995094900061	0.2842	0.0576	0.1768	0.1768	TRUE	27345
WBGene00000684	col-110	F19C7.7	24	28	34	103	39	20	22	23	41	91	42	22	40.12	29	52	1828	0.87	1551	0.121018620762633	0.294309699886945	0.2806	0.1068	0.2002	0.2002	TRUE	0.413
WBGene00000685	col-111	F29B9.9	74	57	81	174	79	94	68	46	98	154	85	101	92.09	71	113	1623	0.699	1883	0.0596722600511483	0.185327102347798	0.1008	0.0693	0.0879	0.0879	TRUE	0.484
WBGene00000687	col-113	C34D4.15	44	57	49	152	64	76	40	46	59	135	69	82	71.89	48	95	1977	0.983	2797	0.00515388745456721	0.0313128952438606	0.071	0.0774	0.0737	0.0737	TRUE	11383
WBGene00000688	col-114	D2024.8	0	0	4	0	1	2	0	0	5	0	1	2	1.35	2	1	0.687	-0.541	-0.246	0.805908325628978	NA	40108	20247	27002	27002	TRUE	11803
WBGene00000689	col-115	Y42H9B.1	17	26	22	67	22	31	16	21	27	59	24	33	29.95	21	39	1867	0.9	1.92	0.0548563586468574	0.174598705742432	0.1164	0.1294	0.1223	0.1223	TRUE	0.5388
WBGene00000690	col-116	F17E9.1	25	38	31	18	19	20	23	31	38	16	21	22	24.86	31	20	0.638	-0.649	-1619	0.105520603064319	0.268907859659815	0	0.1477	0.0735	0.0735	TRUE	0.1694
WBGene00000691	col-117	T28C6.4	48	33	24	150	78	57	44	27	29	133	84	61	63.03	33	93	2801	1486	3769	0.000164099062047538	0.00188170658248232	0.0993	0.0826	0.092	0.092	TRUE	0.2622
WBGene00000692	col-118	T11B7.3	619	599	528	780	739	560	565	486	639	691	800	602	630.46	563	698	1.24	0.31	1575	0.115149169382896	0.285350478900026	0.0168	0.0445	0.0264	0.0264	TRUE	0.1919
WBGene00000693	col-119	C53B4.5	44538	51311	27803	49171	51483	51444	40637	41641	33643	43552	55712	55338	45087.21	38640	51534	1334	0.415	2306	0.0210905929792002	0.0891601478930124	0.0153	0.0403	0.0234	0.0234	TRUE	0.2248
WBGene00000694	col-120	Y11D7A.11	96	75	105	386	100	74	88	61	127	342	108	80	134.2	92	177	1.93	0.949	1733	0.0830299467432679	0.229902765014036	0.3457	0.0602	0.2078	0.2078	TRUE	36417
WBGene00000695	col-121	F56D5.1	231	244	127	33	32	67	211	198	154	29	35	72	116.4	188	45	0.24	-2057	-5555	276997	1.16332e+08	0.1058	0.0632	0.085	0.085	TRUE	20469
WBGene00000696	col-122	T05A1.2	36075	44494	20375	40558	38789	37786	32915	36109	24655	35924	41975	40646	35370.61	31226	39515	1265	0.34	1719	0.085581165740656	0.234454990749719	0.0211	0.0403	0.0281	0.0281	TRUE	0.4147
WBGene00000697	col-123	W08D2.6	3	0	3	2	1	5	3	0	4	2	1	5	2.43	2	3	1334	0.416	0.308	0.757994444734024	NA	0.5914	11377	0.8886	0.8886	TRUE	0.9659
WBGene00000698	col-124	C24F3.6	34165	38546	21567	43553	40442	37742	31172	31282	26097	38576	43764	40599	35248.41	29517	40980	1388	0.473	3206	0.00134441582558165	0.010816494949208	0.007	0.0403	0.0157	0.0157	TRUE	0.1257
WBGene00000699	col-125	C29F4.1	300	256	147	1276	413	410	274	208	178	1130	447	441	446.25	220	673	3061	1614	3991	6.58204e+09	0.000879647099499466	0.1724	0.0462	0.1149	0.1149	TRUE	41997
WBGene00000700	col-126	F54D1.2	0	0	0	1	0	1	0	0	0	1	0	1	0.33	0	1	3703	1889	0.537	0.590989629274128	NA	0	82087	71304	71304	TRUE	0.2169
WBGene00000701	col-127	F54D1.3	1	1	2	6	3	0	1	1	2	5	3	0	2.12	1	3	2.18	1124	0.788	0.430405720397742	NA	0	13013	0.9274	0.9274	TRUE	0.1965
WBGene00000702	col-128	F12F6.9	6	9	5	20	14	9	5	7	6	18	15	10	10.23	6	14	2.26	1176	1984	0.0472257149018344	0.158570533556814	0	0.3013	0.1415	0.1415	TRUE	0.321
WBGene00000703	col-129	M18.1	2834	2321	1214	7059	3397	2216	2586	1884	1469	6252	3676	2384	3041.75	1980	4104	2073	1052	2801	0.00509944035450662	0.0311278697807262	0.1553	0.0411	0.1013	0.1013	TRUE	0.2792
WBGene00000704	col-130	F08G5.4	70	85	37	373	115	116	64	69	45	330	124	125	126.2	59	193	3258	1704	3868	0.000109831425376841	0.00134186044720403	0.1852	0.0614	0.129	0.129	TRUE	4247
WBGene00000705	col-131	C39E9.3	15	5	6	19	9	5	14	4	7	17	10	5	9.49	8	11	1292	0.37	0.511	0.60957312829737	0.774659125672707	0.2296	0.3216	0.2729	0.2729	TRUE	0.3721
WBGene00000706	col-132	C39E9.9	4	9	4	10	5	10	4	7	5	9	5	11	6.8	5	8	1571	0.651	0.921	0.357297650526448	0.574707318191671	0	0.4328	0.2097	0.2097	TRUE	0.3173
WBGene00000707	col-133	F52B11.4	214	161	114	860	277	200	195	131	138	762	300	215	290.08	155	426	2754	1461	3181	0.00146751388778797	0.0116782405499527	0.235	0.0495	0.1478	0.1478	TRUE	13596
WBGene00000708	col-135	M199.5	646	525	226	1287	1310	1207	589	426	273	1140	1418	1298	857.48	429	1285	2987	1579	5369	7.8967e+06	2.87759e+08	0.0712	0.0434	0.0608	0.0608	TRUE	0.7871
WBGene00000709	col-135	M199.5	0	1	0	2	1	0	0	1	0	2	1	0	0.61	0	1	2794	1482	0.601	0.548051698433925	NA	0	44116	28653	28653	TRUE	0.2064
WBGene00000710	col-137	Y51H4A.9	10	10	18	47	5	6	9	8	22	42	5	6	15.42	13	18	1399	0.485	0.565	0.571936728192292	0.749200944114751	0.6769	0.2134	0.4642	0.4642	TRUE	74518
WBGene00000711	col-138	C52D10.13	215	216	104	1302	377	309	196	175	126	1153	408	332	398.48	166	631	3806	1928	4145	3.40446e+09	0.000504728326853558	0.2478	0.047	0.1523	0.1523	TRUE	35493
WBGene00000712	col-139	F41F3.4	1755	1409	971	4813	2333	1530	1601	1143	1175	4263	2525	1646	2058.86	1306	2811	2152	1106	3128	0.00176180820041701	0.0136023817509508	0.1306	0.0416	0.0895	0.0895	TRUE	0.2693
WBGene00000713	col-140	F26F12.1	33462	38592	16499	42384	43614	42406	30531	31319	19965	37541	47197	45616	35361.34	27272	43451	1593	0.672	2909	0.00362122181404935	0.0240019765286651	0.0341	0.0403	0.0384	0.0384	TRUE	0.6721
WBGene00000714	col-141	T15B7.5	41	36	51	56	40	30	37	29	62	50	43	32	42.25	43	42	0.989	-0.016	-0.04	0.967997213503498	0.982394295156205	0.073	0.1035	0.0866	0.0866	TRUE	0.8785
WBGene00000715	col-142	T15B7.4	2197	1751	741	3534	2856	2488	2005	1421	897	3130	3091	2676	2203.22	1441	2966	2058	1041	3475	0.000510194079530597	0.00484496910233719	0.0768	0.0415	0.0642	0.0642	TRUE	0.4955
WBGene00000716	col-143	T15B7.3	19682	22900	10105	19151	19908	19443	17958	18584	12228	16963	21543	20915	18031.77	16257	19807	1218	0.285	1274	0.202739285052853	0.406276661052472	0.031	0.0404	0.036	0.036	TRUE	0.5745
WBGene00000717	col-144	B0222.6	303	253	116	812	385	392	276	205	140	719	417	422	363.28	207	519	2.5	1322	3936	8.29663e+09	0.00105747364873961	0.1045	0.0476	0.078	0.078	TRUE	0.8692
WBGene00000718	col-145	B0222.7	70	43	35	364	95	85	64	35	42	322	103	91	109.63	47	172	3667	1875	3596	0.000323422869845052	0.00328885035746188	0.2878	0.0646	0.1826	0.1826	TRUE	63226
WBGene00000719	col-146	T06E4.6	109	107	102	422	150	118	99	87	123	374	162	127	162.12	103	221	2148	1103	2614	0.00896180818342926	0.0476557831358072	0.1745	0.0567	0.1214	0.1214	TRUE	18878
WBGene00000720	col-147	T06E4.4	270	242	252	1007	463	367	246	196	305	892	501	395	422.57	249	596	2396	1261	3652	0.000260112739644409	0.00275119560423316	0.116	0.0466	0.083	0.083	TRUE	0.7232
WBGene00000721	col-148	C12D8.8	0	0	1	0	0	0	0	0	1	0	0	0	0.2	0	0	0.538	-0.894	-0.219	0.826524891162598	NA	0	132809	10	10	TRUE	0.6632
WBGene00000722	col-149	B0024.1	76	99	91	265	114	69	69	80	110	235	123	74	115.35	86	144	1672	0.741	1707	0.0878090996655489	0.238434276561201	0.1786	0.0634	0.1267	0.1267	TRUE	0.4043
WBGene00000723	col-150	B0024.2	74	109	99	177	81	102	68	88	120	157	88	110	104.99	92	118	1293	0.37	1113	0.265840943765824	0.480872403824925	0.0735	0.0657	0.0702	0.0702	TRUE	0.4623
WBGene00000724	col-151	AC3.6	2	4	4	1	3	2	2	3	5	1	3	2	2.7	3	2	0.633	-0.661	-0.599	0.548849754862827	0.732802975038995	0	10296	0.4804	0.4804	TRUE	0.2209
WBGene00000725	col-152	F32G8.5	1	2	5	15	3	2	1	2	6	13	3	2	4.54	3	6	2309	1207	1082	0.279148398609876	0.494611744356851	0.6499	0.6278	0.64	0.64	TRUE	2664
WBGene00000726	col-153	F17C11.3	136	130	108	160	118	101	124	106	131	142	128	109	123.05	120	126	1054	0.076	0.341	0.732784007549138	0.855695714084386	0.0073	0.062	0.0279	0.0279	TRUE	0.1461
WBGene00000727	col-154	F55C10.2	55	32	43	252	70	67	50	26	52	223	76	72	83.2	43	124	2913	1543	2996	0.00273626883843197	0.0193055775795122	0.2659	0.0724	0.1755	0.1755	TRUE	51571
WBGene00000728	col-155	F55C10.3	661	562	448	855	760	598	603	456	542	757	822	643	637.38	534	741	1389	0.474	2463	0.0137715005265724	0.0657237037914459	0.0159	0.0444	0.0251	0.0251	TRUE	0.1947
WBGene00000729	col-156	F57B7.3	13	17	29	95	24	16	12	14	35	84	26	17	31.35	20	42	2.13	1091	1589	0.112057392206208	0.280293646764754	0.4614	0.1254	0.3035	0.3035	TRUE	24431
WBGene00000730	col-157	T11F9.9	23	33	34	143	47	29	21	27	41	127	51	31	49.6	30	70	2.37	1245	2252	0.0243027717794749	0.0986619540305313	0.2877	0.0941	0.1964	0.1964	TRUE	0.8076
WBGene00000731	col-158	D2023.7	88	145	209	68	142	135	80	118	253	60	154	145	135	150	120	0.798	-0.326	-0.656	0.511835094645981	0.703453960153631	0.2713	0.06	0.1709	0.1709	TRUE	11088
WBGene00000732	col-159	F57B1.3	1344	1160	738	2306	1672	1283	1226	941	893	2042	1809	1380	1382.11	1020	1744	1709	0.773	3.4	0.000674950371942429	0.00612229551741948	0.033	0.0422	0.0365	0.0365	TRUE	0.2816
WBGene00000733	col-160	F57B1.4	13502	15166	7324	16985	16232	15899	12319	12308	8862	15044	17565	17102	13866.93	11163	16570	1484	0.57	2953	0.00315040496721089	0.0216545225221668	0.0191	0.0405	0.0268	0.0268	TRUE	0.3968
WBGene00000734	col-161	C50B6.4	150	116	137	645	188	164	137	94	166	571	203	176	224.66	132	317	2404	1265	2696	0.00701312921693362	0.0396864284789852	0.2436	0.0521	0.1534	0.1534	TRUE	56384
WBGene00000735	col-162	Y2H9A.3	144	99	127	413	117	109	131	80	154	366	127	117	162.51	122	203	1674	0.743	1547	0.121912162500934	0.295825858421665	0.2518	0.0567	0.1599	0.1599	TRUE	54159
WBGene00000736	col-163	F46B3.17	1	0	0	0	1	1	1	0	0	0	1	1	0.51	0	1	2041	1029	0.392	0.695161886647121	NA	0	52587	32558	32558	TRUE	0.3769
WBGene00000737	col-164	T21D9.1	0	0	4	0	2	6	0	0	5	0	2	6	2.24	2	3	1858	0.893	0.449	0.653651935044487	NA	49072	12307	23625	23625	TRUE	0.7036
WBGene00000738	col-165	F14H12.1	127	202	54	22	91	172	116	164	65	19	98	185	108.02	115	101	0.875	-0.193	-0.292	0.770158519026879	0.876879439872762	0.5468	0.065	0.304	0.304	TRUE	0.2384
WBGene00000739	col-166	T07H6.3	354	391	143	741	523	481	323	317	173	656	566	517	425.51	271	580	2134	1093	3904	9.45409e+09	0.00118257076709764	0.059	0.0465	0.0539	0.0539	TRUE	10819
WBGene00000740	col-167	T10E10.2	91	87	43	353	135	131	83	71	52	313	146	141	134.22	69	200	2912	1542	3991	6.56766e+09	0.000878800112279674	0.1306	0.0602	0.0979	0.0979	TRUE	26943
WBGene00000741	col-168	T10E10.1	26	25	21	137	57	61	24	20	25	121	62	66	53.01	23	83	3612	1853	4748	2.0494e+08	4.81509e+06	0.0769	0.0906	0.0826	0.0826	TRUE	16085
WBGene00000742	col-169	T10E10.5	18	33	17	125	39	40	16	27	21	111	42	43	43.29	21	65	3076	1621	3285	0.00101958198811638	0.0086103653582299	0.1793	0.1019	0.145	0.145	TRUE	33989
WBGene00000743	col-170	T10E10.6	13	22	12	84	42	26	12	18	15	74	45	28	32.01	15	49	3346	1742	3625	0.000289287526933124	0.00299510454733822	0.1235	0.1237	0.1236	0.1236	TRUE	0.1654
WBGene00000744	col-171	T10E10.7	0	0	0	0	0	0	0	0	0	0	0	0	0	0	0	NA	NA	NA	NA	NA	NA	NA	NA	NA	NA	NA
WBGene00000745	col-172	F38B6.5	15	9	14	26	11	13	14	7	17	23	12	14	14.47	13	16	1322	0.402	0.729	0.465779501426464	0.667010141051623	0.0809	0.2247	0.1496	0.1496	TRUE	0.6937
WBGene00000746	col-173	F41C6.5	20	18	27	73	31	17	18	15	33	65	34	18	30.34	22	39	1808	0.854	1531	0.125762491725019	0.301725806696456	0.2407	0.1283	0.1889	0.1889	TRUE	0.3297
WBGene00000747	col-174	F46C8.2	22	12	8	29	9	9	20	10	10	26	10	10	14.1	13	15	1.15	0.201	0.321	0.747900523042506	0.863904898198451	0.1986	0.2296	0.213	0.213	TRUE	19313
WBGene00000748	col-175	C35B8.1	167	136	147	815	224	168	152	110	178	722	242	181	264.27	147	382	2604	1381	2772	0.00557633553410191	0.0333543943236457	0.289	0.0504	0.1741	0.1741	TRUE	27171
WBGene00000749	col-176	ZC373.7	25	60	34	98	59	54	23	49	41	87	64	58	53.56	38	70	1857	0.893	2404	0.0162267433764327	0.0739913273033515	0.0699	0.0901	0.0793	0.0793	TRUE	0.9271
WBGene00000750	col-177	F59F3.2	9	13	16	14	9	18	8	11	19	12	10	19	13.27	13	14	1107	0.147	0.258	0.796414798966675	0.89109978738785	0.0795	0.2415	0.1586	0.1586	TRUE	0.717
WBGene00000751	col-178	C34F6.2	23208	24846	21032	25471	23247	21685	21175	20164	25450	22560	25157	23326	22972	22263	23681	1064	0.089	0.571	0.567807808511173	0.746452537804334	0.0084	0.0404	0.0175	0.0175	TRUE	0.1918
WBGene00000752	col-179	C34F6.3	8874	10968	8504	10971	10454	9287	8097	8901	10290	9717	11313	9990	9718.01	9096	10340	1137	0.185	1142	0.253252583634269	0.466815065625833	0.0107	0.0405	0.0188	0.0188	TRUE	0.1609
WBGene00000753	col-180	C44C10.1	92	80	48	325	95	90	84	65	58	288	103	97	115.74	69	163	2358	1237	2698	0.00697133456631771	0.0395246201078539	0.2068	0.0633	0.1414	0.1414	TRUE	49187
WBGene00000754	col-181	W03G11.1	40489	47450	38106	39688	37756	38502	36942	38508	46110	35153	40858	41416	39831.17	40520	39142	0.966	-0.05	-0.306	0.759866931222845	0.870519502306507	0.0094	0.0403	0.0192	0.0192	TRUE	0.1782
WBGene00000755	col-181	W03G11.1	16	12	13	63	18	9	15	10	16	56	19	10	20.84	14	28	2148	1103	1.64	0.100986216031361	0.261236132293013	0.3574	0.1684	0.2716	0.2716	TRUE	0.814
WBGene00000756	col-183	F02D10.1	1	0	8	4	0	2	1	0	10	4	0	2	2.71	4	2	0.562	-0.831	-0.491	0.623227693998042	0.784298601503716	25286	1024	16564	16564	TRUE	22441
WBGene00000757	col-184	F15A2.1	25635	29405	19524	24465	23299	24408	23389	23864	23625	21669	25213	26255	24002.64	23626	24379	1032	0.045	0.33	0.741288042569826	0.86006615285106	0.0043	0.0404	0.0135	0.0135	TRUE	0.1158
WBGene00000758	col-185	H06A10.2	0	0	9	0	0	0	0	0	11	0	0	0	1.82	4	0	0.052	-4271	-1436	0.150976199098771	NA	10	15114	52385	52385	TRUE	4023
WBGene00000759	col-186	E03G2.4	15	35	11	36	20	39	14	28	13	32	22	42	25.15	18	32	1.7	0.766	1.59	0.111921683292417	0.28003758677827	0.1066	0.1464	0.1255	0.1255	TRUE	0.3354
WBGene00000760	col-187	C30F2.1	8	8	6	5	5	5	7	6	7	4	5	5	6.04	7	5	0.722	-0.471	-0.672	0.501620125136179	0.695675429882165	0	0.482	0.1846	0.1846	TRUE	0.0302
WBGene00000761	coq-1	C24A11.9	887	1016	819	2393	2226	2325	809	825	991	2120	2409	2501	1609.04	875	2343	2.68	1422	8703	0.000323266	0.0136268	0.0091	0.0419	0.0185	0.0185	TRUE	0.1576
WBGene00000762	coq-2	F57B9.4	631	720	527	627	539	543	576	584	638	555	583	584	586.74	599	574	0.959	-0.061	-0.441	0.659521103748014	0.810242106082354	0	0.0448	0.0119	0.0119	TRUE	0.0357
WBGene00000763	coq-3	Y57G11C.11	483	500	439	481	463	528	441	406	531	426	501	568	478.79	459	498	1086	0.119	0.592	0.553893180790642	0.736153546944227	0.0178	0.0458	0.0271	0.0271	TRUE	0.2133
WBGene00000764	coq-4	T03F1.2	329	381	357	418	344	385	300	309	432	370	372	414	366.33	347	385	1113	0.155	0.732	0.463884428493701	0.665592485912006	0.0198	0.0475	0.0294	0.0294	TRUE	0.5071
WBGene00000765	coq-5	ZK652.9	1489	1661	1358	1470	1283	1291	1359	1348	1643	1302	1388	1389	1404.82	1450	1360	0.938	-0.092	-0.604	0.545646987684601	0.730722984837825	0.0063	0.0422	0.016	0.016	TRUE	0.1619
WBGene00000766	coq-6	K07B1.2	567	706	354	719	606	562	517	573	428	637	656	605	569.3	506	633	1247	0.319	1822	0.0684435493826237	0.203865268309502	0.0086	0.0449	0.0203	0.0203	TRUE	0.2047
WBGene00000767	coq-8	C35D10.4	1618	1867	931	2592	2179	1972	1476	1515	1127	2296	2358	2121	1815.51	1373	2258	1644	0.717	4.05	5.11582e+09	0.000713793472295456	0.0128	0.0417	0.022	0.022	TRUE	0.2923
WBGene00000768	cor-1	R01H10.3	298	362	148	374	285	364	272	294	179	331	308	392	296	248	344	1.38	0.465	1876	0.0607079173706408	0.18745024163635	0.0356	0.0493	0.0409	0.0409	TRUE	0.6323
WBGene00000770	cpb-1	C40H1.1	575	657	82	719	641	644	525	533	99	637	694	693	530.05	386	675	1747	0.804	1566	0.117307710585173	0.288571127561915	0.3305	0.0453	0.1881	0.1881	TRUE	47697
WBGene00000771	cpb-2	C30B5.3	36	52	19	103	126	107	33	42	23	91	136	115	73.45	33	114	3443	1784	5509	3.61363e+06	145577	0.0391	0.0766	0.0565	0.0565	TRUE	0.1743
WBGene00000772	cpb-3	B0414.5	3484	3336	1328	3397	2713	2618	3179	2707	1607	3009	2936	2816	2708.99	2498	2920	1169	0.225	0.835	0.403495468538908	0.616491166528887	0.0588	0.0412	0.052	0.052	TRUE	0.7684
WBGene00000773	cpf-1	F28C6.3	1889	2006	1808	1586	1214	1221	1724	1628	2188	1405	1314	1313	1595.2	1847	1344	0.728	-0.457	-2616	0.00890607997317196	0.0474333287576168	0.013	0.0419	0.0214	0.0214	TRUE	0.3138
WBGene00000774	cpf-2	F56A8.6	1104	1234	614	1058	972	952	1007	1001	743	937	1052	1024	960.79	917	1004	1094	0.129	0.697	0.486115058540961	0.683482329128691	0.015	0.043	0.0238	0.0238	TRUE	0.3237
WBGene00000775	cpin-1	F38E11.3	165	156	97	158	89	67	151	127	117	140	96	72	117.14	132	103	0.783	-0.352	-1165	0.243869027783071	0.456107303242908	0.0531	0.0631	0.0573	0.0573	TRUE	0.568
WBGene00000776	cpl-1	T03E6.7	25634	26077	14151	24460	24981	24023	23389	21163	17123	21665	27033	25841	22702.35	20558	24846	1209	0.273	1449	0.147431677087647	0.334126047547061	0.0183	0.0404	0.0256	0.0256	TRUE	0.2612
WBGene00000777	cpn-1	F43G9.9	4419	4753	5022	3878	3299	3449	4032	3857	6077	3435	3570	3710	4113.5	4655	3572	0.767	-0.382	-1712	0.0869859175469068	0.236912520893399	0.0355	0.0409	0.0357	0.0357	TRUE	0.8676
WBGene00000778	cpn-2	D1069.2	131	124	114	97	71	84	120	101	138	86	77	90	101.87	120	84	0.71	-0.494	-2086	0.0369349902518767	0.1335207448335	0.0081	0.0665	0.0302	0.0302	TRUE	0.1485
WBGene00000779	cpn-3	F28H1.2	4071	5407	3904	4864	3963	4815	3714	4388	4724	4308	4289	5179	4433.78	4275	4592	1074	0.103	0.599	0.549228312359073	0.732895966839737	0.012	0.0409	0.0212	0.0212	TRUE	0.1606
WBGene00000780	cpn-4	F49D11.8	480	770	606	677	533	674	438	625	733	600	577	725	616.26	599	634	1059	0.083	0.342	0.732411146672909	0.855498181960659	0.039	0.0446	0.041	0.041	TRUE	0.4293
WBGene00000781	cpr-1	C52E4.1	4633	3536	2484	2727	1765	1031	4227	2870	3006	2415	1910	1109	2589.5	3368	1811	0.538	-0.894	-2811	0.0049317710374475	0.0303491217716203	0.0901	0.0413	0.0725	0.0725	TRUE	0.7234
WBGene00000782	cpr-2	F36D3.9	1	10	3	2	3	10	1	8	4	2	3	11	4.74	4	5	1218	0.285	0.266	0.790617215424715	0.88793728000069	0.6317	0.6038	0.6192	0.6192	TRUE	0.6209
WBGene00000783	cpr-3	T10H4.12	268	253	165	626	624	725	245	205	200	554	675	780	443.18	217	670	3.09	1628	7824	0.51122	140.787	0.019	0.0463	0.0282	0.0282	TRUE	0.0995
WBGene00000784	cpr-4	F44C4.3	4895	4340	3544	2264	2069	1262	4466	3522	4288	2005	2239	1358	2979.75	4092	1867	0.456	-1132	-4764	1.90171e+08	4.53254e+07	0.0368	0.0412	0.0403	0.0403	TRUE	0.6878
WBGene00000785	cpr-5	W07B8.5	3552	3336	2094	8587	6788	6122	3241	2707	2534	7606	7346	6585	5003.13	2827	7179	2539	1344	8.2	0.0239592	7.31802	0.0109	0.0408	0.0191	0.0191	TRUE	0.1989
WBGene00000786	cpr-6	C25B8.3	19460	20083	15474	10163	9623	8803	17755	16298	18724	9002	10414	9469	13610.41	17592	9628	0.547	-0.87	-6305	28779.4	2.21773e+06	0.0051	0.0405	0.0136	0.0136	TRUE	0.0622
WBGene00000787	cps-6	C41D11.8	774	870	663	1144	1005	988	706	706	802	1013	1088	1063	896.35	738	1055	1.43	0.516	3726	0.000194263564482963	0.0021655166687122	0.0017	0.0432	0.0127	0.0127	TRUE	0.0665
WBGene00000788	cpz-1	F32B5.8	6991	8335	4672	4434	4361	4210	6379	6764	5653	3927	4719	4529	5328.57	6265	4392	0.701	-0.513	-3.31	0.000934350576337305	0.00803283282082415	0.0082	0.0408	0.0171	0.0171	TRUE	0.1045
WBGene00000789	cpz-2	M04G12.2	838	923	820	1153	1036	1177	765	749	992	1021	1121	1266	985.72	835	1136	1361	0.445	2324	0.0201020257038659	0.0861683923958264	0.0176	0.043	0.0254	0.0254	TRUE	0.3167
WBGene00000792	crb-1	F11C7.4	443	507	114	237	222	225	404	411	138	210	240	242	274.3	318	231	0.724	-0.465	-1172	0.241245236238102	0.453167742941208	0.16	0.05	0.1098	0.1098	TRUE	27155
WBGene00000793	crh-1	Y41C4A.4	649	824	510	797	712	661	592	669	617	706	770	711	677.57	626	729	1164	0.219	1552	0.120640534468223	0.294202488841785	0.0018	0.0442	0.0129	0.0129	TRUE	0.0433
WBGene00000794	crn-1	Y47G6A.8	2487	3091	1230	2304	2043	2189	2269	2508	1488	2041	2211	2355	2145.37	2088	2202	1054	0.076	0.322	0.747406451015221	0.863807268687466	0.038	0.0415	0.0392	0.0392	TRUE	0.7607
WBGene00000795	crn-2	CD4.2	268	314	214	285	250	284	245	255	259	252	271	305	264.46	253	276	1092	0.127	0.746	0.455414488585071	0.659128801045973	0	0.0504	0.0171	0.0171	TRUE	0.0962
WBGene00000796	crn-3	C14A4.4	2643	2926	1984	2549	1934	1720	2411	2375	2401	2258	2093	1850	2231.27	2396	2067	0.863	-0.213	-1514	0.129933302859204	0.308603075743215	0.0043	0.0415	0.0138	0.0138	TRUE	0.1017
WBGene00000797	crn-4	AH9.2	328	334	319	259	166	237	299	271	386	229	180	255	270.05	319	221	0.696	-0.523	-2215	0.0267528825258234	0.105721400506071	0.0283	0.0501	0.0363	0.0363	TRUE	0.3757
WBGene00000798	crn-5	C14A4.5	417	487	438	353	307	325	380	395	530	313	332	350	383.36	435	332	0.763	-0.391	-1942	0.0521111529617905	0.168933859244523	0.0155	0.0472	0.0265	0.0265	TRUE	0.4093
WBGene00000799	crn-6	K04H4.6	291	375	268	217	139	142	266	304	324	192	150	153	231.58	298	165	0.556	-0.848	-4204	2.62491e+09	0.000409052880834956	0.0099	0.0518	0.0246	0.0246	TRUE	0.2271
WBGene00000800	cars-1	Y23H5A.7	3524	3522	2570	3412	2773	2688	3215	2858	3110	3022	3001	2891	3016.3	3061	2971	0.971	-0.043	-0.349	0.727320598399425	0.851611330361831	0.0019	0.0411	0.0105	0.0105	TRUE	0.0412
WBGene00000801	cars-1	Y23H5A.7	81	113	40	102	101	82	74	92	48	90	109	88	83.64	71	96	1333	0.415	1371	0.17032281656707	0.36593398991945	0.0395	0.0722	0.0538	0.0538	TRUE	0.3757
WBGene00000802	crt-1	Y38A10A.5	21596	27153	9553	25493	18945	20028	19704	22036	11560	22580	20501	21544	19654.16	17767	21542	1212	0.278	1056	0.29115116894335	0.507545110140916	0.0435	0.0404	0.0499	0.0499	TRUE	11419
WBGene00000803	csb-1	F53H4.1	412	496	116	419	346	367	376	403	140	371	374	395	343.19	306	380	1239	0.309	0.822	0.411186725613624	0.622895580795773	0.1407	0.048	0.0987	0.0987	TRUE	24758
WBGene00000804	csc-1	Y48E1B.12	1562	1733	1460	1260	1169	1549	1425	1406	1767	1116	1265	1666	1440.93	1533	1349	0.88	-0.184	-0.846	0.397721531968969	0.611188121953199	0.0277	0.0421	0.0334	0.0334	TRUE	0.5078
WBGene00000812	csk-1	Y48G1C.2	1591	1813	843	1582	1186	1167	1452	1471	1020	1401	1283	1255	1313.84	1314	1313	0.999	-0.002	-0.01	0.992237418125497	0.995672342188142	0.0213	0.0423	0.0281	0.0281	TRUE	0.456
WBGene00000813	csn-1	Y59A8A.1	1962	2177	1553	1644	1354	1256	1790	1767	1879	1456	1465	1351	1618.09	1812	1424	0.786	-0.347	-2841	0.00449449161785462	0.0282782639282171	8e-04	0.0419	0.0101	0.0101	TRUE	0.0241
WBGene00000814	csn-2	B0025.2	2421	2547	2142	1940	1406	1235	2209	2067	2592	1718	1522	1328	1906.03	2289	1523	0.666	-0.587	-3273	0.00106561400254669	0.00892830405425529	0.0144	0.0417	0.0227	0.0227	TRUE	0.1611
WBGene00000815	csn-3	Y38C1AA.2	2374	2674	1926	2130	1486	1292	2166	2170	2331	1887	1608	1390	1925.19	2222	1628	0.733	-0.448	-2619	0.00881436253870425	0.0470990546860793	0.0118	0.0416	0.0206	0.0206	TRUE	0.2338
WBGene00000816	csn-4	Y55F3AM.15	1822	1942	1511	1639	1281	1193	1662	1576	1828	1452	1386	1283	1531.34	1689	1374	0.814	-0.297	-2105	0.0352683215565688	0.128910472982768	0.0038	0.042	0.0137	0.0137	TRUE	0.0623
WBGene00000817	csn-5	B0547.1	1700	1865	1631	1574	1193	1288	1551	1514	1974	1394	1291	1385	1518.14	1680	1357	0.808	-0.307	-1802	0.0714980875627196	0.20990848880918	0.0115	0.042	0.0202	0.0202	TRUE	0.2811
WBGene00000818	csn-6	Y67H2A.6	1453	1612	908	1339	1341	1298	1326	1308	1099	1186	1451	1396	1294.34	1244	1344	1.08	0.111	0.661	0.508826574784791	0.700982256011948	0.0094	0.0423	0.0194	0.0194	TRUE	0.1288
WBGene00000819	csp-1	Y48E1B.13	7	13	3	10	20	14	6	11	4	9	22	15	11.02	7	15	2143	1.1	1697	0.0896546397114572	0.241712131682358	0.12	0.2825	0.2003	0.2003	TRUE	0.1599
WBGene00000820	csp-2	Y73B6BL.7	7	16	1	18	21	32	6	13	1	16	23	34	15.61	7	24	3407	1768	2562	0.0103954471875202	0.0532991738907446	0.3174	0.2113	0.2545	0.2545	TRUE	0.6549
WBGene00000821	csp-3	Y47H9C.6	1	2	0	3	2	1	1	2	0	3	2	1	1.41	1	2	2189	1.13	0.746	0.455447286559087	NA	0	19402	0.8666	0.8666	TRUE	0.3036
WBGene00000822	csq-1	F40E10.3	2697	3343	3096	3277	2732	2803	2461	2713	3746	2903	2956	3015	2965.7	2973	2958	0.995	-0.007	-0.034	0.972760632609319	0.985019780948015	0.0246	0.0412	0.03	0.03	TRUE	0.6259
WBGene00000829	ctb-1	MTCE.21	6914	7095	10675	11804	9123	8268	6308	5758	12917	10455	9872	8894	9034.16	8328	9740	1.17	0.226	0.691	0.489704061952862	0.686517444441804	0.0881	0.0406	0.0772	0.0772	TRUE	28365
WBGene00000830	ctl-1	Y54G11A.6	158	151	77	137	40	42	144	123	93	121	43	45	94.95	120	70	0.585	-0.774	-1747	0.0806598854602579	0.225727520985083	0.1839	0.0684	0.1301	0.1301	TRUE	18857
WBGene00000831	ctl-2	Y54G11A.5	1310	1331	905	1588	1283	1300	1195	1080	1095	1407	1388	1398	1260.64	1123	1398	1244	0.315	2529	0.011423959907353	0.0571334035378454	7e-04	0.0424	0.0104	0.0104	TRUE	0.0377
WBGene00000832	ctn-1	Y23H5A.5	454	545	301	461	329	346	414	442	364	408	356	372	392.88	407	379	0.93	-0.105	-0.625	0.531755030741432	0.719007788266687	0.0047	0.0471	0.0176	0.0176	TRUE	0.0933
WBGene00000833	cts-1	T20G5.2	16423	17835	5230	19101	15825	14953	14984	14474	6329	16918	17125	16085	14319.18	11929	16709	1401	0.486	1487	0.136899911953507	0.318614238622918	0.08	0.0404	0.0769	0.0769	TRUE	20604
WBGene00000834	cua-1	Y76A2A.2	2186	2412	1553	2540	2425	2275	1995	1957	1879	2250	2624	2447	2192.06	1944	2440	1255	0.328	2482	0.0130819204547466	0.0633505856786648	0.0027	0.0415	0.0121	0.0121	TRUE	0.0569
WBGene00000835	cuc-1	ZK652.11	1161	1394	1220	2661	2109	2457	1059	1131	1476	2357	2282	2643	1824.83	1222	2427	1987	0.991	5219	1.79843e+07	5.8778e+08	0.0188	0.0417	0.0254	0.0254	TRUE	0.3926
WBGene00000836	cul-1	D2045.6	3235	3582	1981	3249	2626	2553	2952	2907	2397	2878	2842	2746	2786.9	2752	2822	1025	0.036	0.242	0.809143406673041	0.897957461032351	0.0064	0.0412	0.0155	0.0155	TRUE	0.1532
WBGene00000837	cul-2	ZK520.4	3376	3900	1092	3332	2892	2919	3080	3165	1321	2951	3130	3140	2797.91	2522	3074	1218	0.285	0.86	0.389838175054864	0.605313938695504	0.1069	0.0412	0.0787	0.0787	TRUE	20964
WBGene00000838	cul-3	Y108G3AL.1	4448	4602	1969	4144	3496	3419	4058	3735	2383	3670	3783	3678	3551.19	3392	3710	1094	0.129	0.552	0.580869799585368	0.755909192287133	0.0381	0.041	0.0392	0.0392	TRUE	0.8209
WBGene00000839	cul-4	F45E12.3	1777	1869	1091	1426	1091	950	1621	1517	1320	1263	1181	1022	1320.64	1486	1155	0.777	-0.364	-2163	0.0305159433015033	0.116138951409595	0.0098	0.0423	0.0196	0.0196	TRUE	0.1218
WBGene00000840	cul-5	ZK856.1	1781	1845	1195	1599	1126	955	1625	1497	1446	1416	1219	1027	1371.73	1523	1221	0.802	-0.319	-1.78	0.0750700012539775	0.215891872731939	0.0134	0.0422	0.0224	0.0224	TRUE	0.2373
WBGene00000841	cul-6	K08E7.7	72	79	57	120	86	72	66	64	69	106	93	77	79.26	66	92	1398	0.484	1951	0.0510049471043344	0.166472140354714	0	0.0739	0.0315	0.0315	TRUE	0.1723
WBGene00000843	cup-2	F25D7.1	2289	2705	2249	2190	1671	1771	2088	2195	2721	1940	1808	1905	2109.7	2335	1884	0.807	-0.309	-1873	0.0611357423954674	0.187995485356298	0.0105	0.0415	0.0191	0.0191	TRUE	0.2522
WBGene00000845	cup-4	C02C2.3	150	177	115	168	129	105	137	144	139	149	140	113	136.83	140	134	0.958	-0.062	-0.3	0.76424732052071	0.873432936759468	0	0.0598	0.024	0.024	TRUE	0.1873
WBGene00000846	cup-5	R13A5.1	1619	1772	1039	1482	1090	908	1477	1438	1257	1313	1180	977	1273.57	1391	1157	0.831	-0.266	-1484	0.13771447028122	0.319671878714138	0.0131	0.0424	0.0224	0.0224	TRUE	0.2207
WBGene00000851	cut-1	C47G2.1	4	5	12	4	1	6	4	4	15	4	1	6	5.55	8	4	0.511	-0.968	-1.01	0.312348553696224	0.530175139288962	0.3996	0.5213	0.458	0.458	TRUE	0.8863
WBGene00000853	cut-6	M142.2	31	57	19	19	13	22	28	46	23	17	14	24	25.35	32	18	0.553	-0.854	-1895	0.0581531172898162	0.181852981636564	0.0694	0.1456	0.1039	0.1039	TRUE	0.9115
WBGene00000854	akap-17A	C07H6.8	1079	1081	820	966	783	781	984	877	992	856	847	840	899.51	951	848	0.892	-0.166	-1239	0.215490013458071	0.422498671313888	0.0016	0.0432	0.0118	0.0118	TRUE	0.0564
WBGene00000857	cwn-1	K10B4.6	315	311	205	160	133	167	287	252	248	142	144	180	208.86	262	155	0.59	-0.762	-3864	0.000111501347521043	0.00135929690639042	0.0062	0.053	0.0229	0.0229	TRUE	0.1981
WBGene00000858	cwn-2	W01B6.1	157	167	124	91	78	83	143	136	150	81	84	89	113.85	143	85	0.593	-0.753	-3678	0.000234696906318047	0.00253711282447675	0	0.0637	0.0208	0.0208	TRUE	0.0226
WBGene00000859	cwp-1	C37H5.10	4	5	1	12	32	41	4	4	1	11	35	44	16.38	3	30	9605	3264	4235	2.28511e+09	0.000362146237672638	0.3062	0.2033	0.255	0.255	TRUE	0.2441
WBGene00000860	cwp-2	C37H5.11	3	5	0	1	41	21	3	4	0	1	44	23	12.44	2	23	9552	3256	2696	0.00702491357908113	0.0397345196010047	1609	0.2549	0.8236	0.8236	TRUE	0.0569
WBGene00000861	cwp-3	C37H5.4	1	1	0	0	1	2	1	1	0	0	1	2	0.83	1	1	1742	0.8	0.39	0.696235343868549	NA	0	32721	17522	17522	TRUE	0.1349
WBGene00000862	cwp-4	K11D12.1	9	16	13	18	20	15	8	13	16	16	22	16	15.11	12	18	1466	0.552	1125	0.260526229472674	0.475043973614616	0	0.217	0.1056	0.1056	TRUE	0.3637
WBGene00000863	cya-1	ZK507.6	2143	2283	1512	1823	1397	1388	1955	1853	1830	1615	1512	1493	1709.52	1879	1540	0.819	-0.287	-2.36	0.0182523807844958	0.080520416176141	0.001	0.0418	0.0101	0.0101	TRUE	0.022
WBGene00000864	cya-2	F59H6.7	15	15	6	6	13	8	14	12	7	5	14	9	10.18	11	9	0.826	-0.276	-0.444	0.657104915129296	0.808791517092891	0.0509	0.3025	0.18	0.18	TRUE	0.422
WBGene00000865	cyb-1	ZC168.4	6569	7564	2500	6510	5296	5737	5994	6139	3025	5766	5731	6171	5470.94	5053	5889	1165	0.221	0.765	0.44447564976738	0.650841588407094	0.0729	0.0407	0.06	0.06	TRUE	14988
WBGene00000866	cyb-2.1	Y43E12A.1	3024	3601	2868	2799	2052	2198	2759	2922	3470	2479	2221	2364	2702.67	3050	2355	0.772	-0.373	-2383	0.0171527718149831	0.0769629844337342	0.0084	0.0412	0.0173	0.0173	TRUE	0.1751
WBGene00000867	cyb-2.2	H31G24.4	5126	5954	4772	4514	3472	3604	4677	4832	5774	3998	3757	3877	4485.91	5094	3877	0.761	-0.394	-2656	0.00790425450956039	0.0435641638799557	0.0069	0.0409	0.0156	0.0156	TRUE	0.1656
WBGene00000868	cyb-3	T06E6.2	19324	20653	11728	16776	12788	14272	17631	16761	14191	14859	13839	15352	15438.9	16194	14683	0.907	-0.141	-0.943	0.34549903867433	0.563099038020253	0.0074	0.0404	0.0161	0.0161	TRUE	0.143
WBGene00000869	cyc-1	C54G4.8	7651	8507	7048	7937	6924	7162	6981	6904	8528	7030	7493	7704	7440	7471	7409	0.992	-0.012	-0.078	0.938090763592391	0.967507542869698	0.0068	0.0406	0.0167	0.0167	TRUE	0.1867
WBGene00000870	cyd-1	Y38F1A.5	395	526	231	272	234	268	360	427	280	241	253	288	308.2	356	261	0.731	-0.451	-2023	0.0430908974415382	0.148367285534003	0.0236	0.0489	0.0325	0.0325	TRUE	0.1769
WBGene00000871	cye-1	C37A2.4	2053	2324	623	2033	1606	1411	1873	1886	754	1801	1738	1518	1594.91	1504	1686	1.12	0.163	0.469	0.63907543573473	0.795305448174512	0.122	0.0419	0.0869	0.0869	TRUE	22813
WBGene00000872	cyk-1	F11H8.4	1332	1408	435	1173	1121	1024	1215	1143	526	1039	1213	1102	1039.65	961	1118	1162	0.216	0.671	0.501960545368382	0.695975173460172	0.0968	0.0428	0.0739	0.0739	TRUE	18525
WBGene00000874	cyk-3	ZK328.1	2051	2282	1738	1918	1522	1416	1871	1852	2103	1699	1647	1523	1782.57	1942	1623	0.836	-0.258	-1889	0.0588801507333805	0.183511623779232	0.0033	0.0418	0.0129	0.0129	TRUE	0.0629
WBGene00000875	cyk-4	K08E3.6	3088	3442	918	3190	2784	2829	2818	2793	1111	2825	3013	3043	2600.5	2241	2960	1321	0.402	1154	0.248301728188739	0.461673572976494	0.1223	0.0413	0.0868	0.0868	TRUE	23475
WBGene00000876	cyl-1	C52E4.6	1987	2168	1354	1952	1467	1484	1813	1759	1638	1729	1588	1596	1687.26	1737	1638	0.943	-0.085	-0.665	0.505922914543291	0.698643571016255	0.0019	0.0418	0.0112	0.0112	TRUE	0.0293
WBGene00000877	cyn-1	Y49A3A.5	2964	3152	3300	2795	2378	2589	2704	2558	3993	2476	2573	2785	2848.24	3085	2611	0.847	-0.24	-1083	0.278614869968763	0.494031159025254	0.0341	0.0412	0.0351	0.0351	TRUE	0.803
WBGene00000878	cyn-2	ZK520.5	93	131	50	198	322	383	85	106	61	175	348	412	197.91	84	312	3.7	1887	5051	4.38874e+07	1.26896e+09	0.1246	0.0538	0.0932	0.0932	TRUE	0.3476
WBGene00000879	cyn-3	Y75B12B.5	6565	7519	8049	5965	5222	6011	5990	6102	9740	5283	5651	6466	6538.66	7277	5800	0.797	-0.327	-1337	0.181273681147756	0.379934910516816	0.0482	0.0407	0.043	0.043	TRUE	10685
WBGene00000880	cyn-4	F59E10.2	1425	1497	1237	1277	993	1084	1300	1215	1497	1131	1075	1166	1230.6	1337	1124	0.841	-0.25	-1656	0.0976687162129229	0.255507725017759	0.0055	0.0424	0.0156	0.0156	TRUE	0.1294
WBGene00000881	cyn-5	F31C3.1	9040	10728	5853	8899	7728	8759	8248	8706	7082	7882	8363	9422	8283.96	8012	8556	1068	0.094	0.595	0.551935282831799	0.734936653161968	0.0089	0.0406	0.0181	0.0181	TRUE	0.1256
WBGene00000882	cyn-6	F42G9.2	860	928	942	656	481	587	785	753	1140	581	521	631	735.11	893	578	0.648	-0.626	-2781	0.00542149526166751	0.0326202359959715	0.0314	0.0439	0.0351	0.0351	TRUE	0.6927
WBGene00000883	cyn-7	Y75B12B.2	32992	37326	36739	30455	25022	28824	30102	30292	44456	26975	27078	31006	31651.32	34950	28353	0.811	-0.302	-1416	0.156875788249363	0.347671955670144	0.031	0.0403	0.0327	0.0327	TRUE	0.6928
WBGene00000884	cyn-8	D1009.2	703	731	726	570	450	516	641	593	878	505	487	555	610.01	704	516	0.733	-0.448	-2127	0.0334340282542012	0.124056399245347	0.0233	0.0446	0.0303	0.0303	TRUE	0.5452
WBGene00000885	cyn-9	T27D1.1	858	1020	832	794	703	701	783	828	1007	703	761	754	805.91	873	739	0.848	-0.238	-1427	0.153559197458356	0.343037361449857	0.0082	0.0436	0.0188	0.0188	TRUE	0.2121
WBGene00000886	cyn-10	B0252.4	814	933	850	794	633	691	743	757	1029	703	685	743	776.66	843	710	0.844	-0.245	-1272	0.20324983642852	0.406949372649699	0.0172	0.0437	0.0254	0.0254	TRUE	0.4359
WBGene00000887	cyn-11	T01B7.4	736	744	703	637	509	553	672	604	851	564	551	595	639.31	709	570	0.805	-0.312	-1647	0.0995471489030806	0.258548632409222	0.0146	0.0444	0.0243	0.0243	TRUE	0.3577
WBGene00000888	cyn-12	C34D4.12	1014	1169	1093	904	704	806	925	949	1323	801	762	867	937.67	1066	810	0.761	-0.395	-1941	0.0522769186857567	0.169177414178776	0.0224	0.0431	0.0287	0.0287	TRUE	0.5277
WBGene00000889	cyn-13	Y116A8C.34	1595	1623	1478	1403	1053	1266	1455	1317	1788	1243	1140	1362	1384.15	1520	1248	0.821	-0.284	-1541	0.123365393548214	0.297960940003913	0.0156	0.0422	0.0237	0.0237	TRUE	0.2847
WBGene00000890	sig-7	F39H2.2	1357	1546	1164	1230	966	925	1238	1255	1408	1089	1045	995	1171.85	1300	1043	0.803	-0.317	-2313	0.0207367420063348	0.0880483425800171	0.0027	0.0425	0.0127	0.0127	TRUE	0.0625
WBGene00000891	cyn-15	Y87G2A.6	1738	1817	1483	1560	1265	1128	1586	1475	1794	1382	1369	1213	1469.81	1618	1321	0.817	-0.292	-1895	0.0581336486163958	0.181825947329516	0.0065	0.0421	0.0164	0.0164	TRUE	0.1084
WBGene00000892	cyn-16	Y17G7B.9	880	929	720	839	697	653	803	754	871	743	754	702	771.31	809	733	0.907	-0.141	-1006	0.314354234760303	0.532020631648028	0.0021	0.0437	0.0129	0.0129	TRUE	0.052
WBGene00000893	cyn-17	ZC250.1	30	47	16	67	32	30	27	38	19	59	35	32	35.19	28	42	1479	0.564	1335	0.181747881335307	0.380601179076517	0.0861	0.1161	0.0997	0.0997	TRUE	0.6515
WBGene00000894	dab-1	M110.5	5350	5713	2194	5317	4228	3970	4881	4636	2655	4709	4575	4270	4287.97	4057	4518	1113	0.155	0.596	0.551255723926847	0.734381039353457	0.0532	0.0409	0.0485	0.0485	TRUE	11103
WBGene00000895	dac-1	B0412.1	31	44	44	51	42	33	28	36	53	45	45	35	40.56	39	42	1089	0.122	0.344	0.730569829231731	0.854535758338939	0.0329	0.1061	0.0665	0.0665	TRUE	0.6253
WBGene00000896	dad-1	F57B10.10	2703	3092	1964	2180	1650	1443	2466	2509	2377	1931	1786	1552	2103.45	2451	1756	0.717	-0.481	-3265	0.00109400838666821	0.00912524671680205	0.0056	0.0415	0.0151	0.0151	TRUE	0.1245
WBGene00000897	daf-1	F29C4.1	783	942	437	764	567	631	714	764	529	677	614	679	662.79	669	657	0.98	-0.03	-0.15	0.880453862638921	0.937780466318371	0.0182	0.0443	0.0268	0.0268	TRUE	0.3894
WBGene00000898	daf-2	Y55D5A.5	2252	2514	588	2608	1960	2020	2055	2040	712	2310	2121	2173	1901.73	1602	2201	1373	0.458	1206	0.227719413787073	0.436845772777096	0.1544	0.0417	0.1033	0.1033	TRUE	28373
WBGene00000899	daf-3	F25E2.5	520	564	196	526	435	365	474	458	237	466	471	393	416.43	390	443	1135	0.182	0.619	0.536048990208424	0.722556046922959	0.0698	0.0467	0.0603	0.0603	TRUE	13162
WBGene00000900	daf-4	C05D2.1	858	1040	496	898	725	740	783	844	600	795	785	796	767.17	742	792	1066	0.092	0.496	0.619861414695256	0.782054217458927	0.0138	0.0437	0.0233	0.0233	TRUE	0.3256
WBGene00000901	daf-5	W01G7.1	549	612	99	523	535	467	501	497	120	463	579	502	443.65	373	515	1.38	0.465	0.993	0.320666271826668	0.538226511652627	0.259	0.0463	0.1557	0.1557	TRUE	39643
WBGene00000902	daf-6	F31F6.5	32	31	12	42	19	12	29	25	15	37	21	13	23.26	23	24	1026	0.036	0.07	0.944166923489267	0.970164937775672	0.1508	0.1551	0.1529	0.1529	TRUE	0.5917
WBGene00000903	daf-7	B0412.2	110	141	75	118	105	134	100	114	91	105	114	144	111.31	102	121	1.18	0.238	0.992	0.321004971784597	0.538448579232096	0.0127	0.0643	0.0326	0.0326	TRUE	0.2862
WBGene00000904	daf-8	R05D11.1	281	344	230	254	232	206	256	279	278	225	251	222	251.92	271	233	0.857	-0.223	-1342	0.179757818928935	0.377752264221565	0	0.0509	0.0159	0.0159	TRUE	0.0524
WBGene00000905	daf-9	T13C5.1	24	33	23	39	27	27	22	27	28	35	29	29	28.22	26	31	1.22	0.287	0.815	0.414843129958723	0.625916089471581	0	0.1349	0.0538	0.0538	TRUE	0.1
WBGene00000906	daf-10	F23B2.4	26	30	10	7	15	6	24	24	12	6	16	6	14.84	20	9	0.471	-1086	-1836	0.0663954952352247	0.199423909253806	0.1283	0.2202	0.1754	0.1754	TRUE	11418
WBGene00000907	daf-11	B0240.3	10	8	7	7	5	7	9	6	8	6	5	8	7.2	8	6	0.798	-0.325	-0.499	0.617558740450406	0.780732185492652	0	0.4109	0.1656	0.1656	TRUE	0.107
WBGene00000908	daf-12	F11A1.3	334	416	62	523	419	358	305	338	75	463	453	385	336.52	239	434	1811	0.857	1.81	0.0702522126027093	0.207528594414248	0.264	0.0482	0.1582	0.1582	TRUE	38813
WBGene00000910	daf-14	F01G10.8	236	278	198	291	235	251	215	226	240	258	254	270	243.76	227	261	1151	0.202	1.25	0.211124755116674	0.416424182365271	0	0.0512	0.0148	0.0148	TRUE	0.0247
WBGene00000911	daf-15	C10C5.6	2983	3364	1023	3271	2542	2187	2722	2730	1238	2897	2751	2353	2448.37	2230	2667	1196	0.258	0.807	0.419420709023138	0.629093615257115	0.0962	0.0413	0.073	0.073	TRUE	18268
WBGene00000912	daf-16	R13H8.1	2610	2882	1047	2891	2499	2346	2381	2339	1267	2561	2704	2524	2295.95	1996	2596	1.3	0.379	1406	0.159752175008063	0.351638561153285	0.0586	0.0414	0.0519	0.0519	TRUE	12278
WBGene00000913	daf-18	T07A9.6	10578	12301	7881	10879	8209	8164	9651	9983	9536	9636	8883	8782	9411.97	9723	9100	0.936	-0.096	-0.828	0.407772523613688	0.620346852201346	0.0014	0.0405	0.0095	0.0095	TRUE	0.0324
WBGene00000914	daf-19	F33H1.1	453	552	150	427	334	326	413	448	182	378	361	351	355.52	348	363	1044	0.062	0.182	0.855884771273615	0.923561682465664	0.1047	0.0478	0.08	0.08	TRUE	19464
WBGene00000915	hsp-90	C47E8.5	70848	74328	36540	64322	55698	51929	64642	60321	44215	56972	60274	55859	57047.15	56393	57702	1023	0.033	0.172	0.86332163786214	0.927772530350952	0.015	0.0403	0.0266	0.0266	TRUE	0.4368
WBGene00000917	daf-25	Y48G1A.3	654	649	555	550	474	500	597	527	672	487	513	538	555.49	599	513	0.858	-0.221	-1.33	0.183441586053195	0.38295454257582	0.007	0.0451	0.0182	0.0182	TRUE	0.1319
WBGene00000920	daf-28	Y116F11B.1	28	49	57	62	50	49	26	40	69	55	54	53	49.34	45	54	1218	0.284	0.713	0.475718435939206	0.674512625930338	0.094	0.0944	0.0942	0.0942	TRUE	0.6049
WBGene00000923	daf-31	K07H8.3	1533	1730	1558	1404	1083	1237	1399	1404	1885	1244	1172	1331	1405.68	1563	1249	0.8	-0.323	-1729	0.0837667925915743	0.231239729647677	0.0169	0.0422	0.0244	0.0244	TRUE	0.3901
WBGene00000928	dao-2	M03A1.7	809	879	594	401	307	346	738	713	719	355	332	372	538.31	723	353	0.488	-1034	-7397	13.9329	2629.88	0	0.0452	0.012	0.012	TRUE	0.03
WBGene00000929	dao-3	K07E3.3	986	1156	794	756	657	675	900	938	961	670	711	726	817.54	933	702	0.753	-0.41	-3166	0.00154563274203961	0.012213115914169	0	0.0435	0.0108	0.0108	TRUE	0.0199
WBGene00000930	dao-4	ZC373.6	13	17	22	85	25	17	12	14	27	75	27	18	28.82	18	40	2347	1231	1982	0.0474602371516104	0.159075124483221	0.3257	0.1329	0.237	0.237	TRUE	1624
WBGene00000931	dao-5	C25A1.10	3808	4033	412	3740	3531	3270	3474	3273	499	3313	3821	3518	2982.86	2415	3551	1.47	0.556	0.994	0.32011871261383	0.537713653954577	0.4144	0.0412	0.2247	0.2247	TRUE	58268
WBGene00000932	dao-6	T05G5.12	8	12	2	13	5	11	7	10	2	12	5	12	8.04	6	10	1442	0.528	0.736	0.461731417601605	0.6639501013804	0.0951	0.3726	0.2456	0.2456	TRUE	0.524
WBGene00000933	dap-3	C14A4.2	1239	1334	1018	1185	1071	1063	1130	1083	1232	1050	1159	1143	1132.82	1148	1117	0.973	-0.039	-0.284	0.776644593688981	0.880936754379574	0.0027	0.0426	0.0127	0.0127	TRUE	0.0477
WBGene00000934	dat-1	T23G5.5	21	25	13	23	29	22	19	20	16	20	31	24	21.77	18	25	1351	0.434	1061	0.288627497550888	0.504438981613429	0	0.1629	0.0742	0.0742	TRUE	0.2768
WBGene00000935	daz-1	F56D1.7	4231	4711	1209	4197	3801	3492	3860	3823	1463	3717	4113	3756	3455.58	3049	3862	1267	0.341	0.953	0.340803546501079	0.558225309835377	0.1326	0.041	0.092	0.092	TRUE	25085
WBGene00000936	dbl-1	T25F10.2	136	132	80	136	87	122	124	107	97	120	94	131	112.31	109	115	1053	0.074	0.309	0.757678916856356	0.869241385588223	0.0121	0.064	0.0327	0.0327	TRUE	0.2495
WBGene00000937	dbr-1	C55B7.8	1096	1243	867	990	818	741	1000	1009	1049	877	885	797	936.17	1019	853	0.837	-0.256	-1965	0.0494288586599329	0.163068950221329	6e-04	0.0431	0.0112	0.0112	TRUE	0.0388
WBGene00000938	dcp-66	C26C6.5	1954	2226	1099	1742	1389	1245	1783	1807	1330	1543	1503	1339	1550.74	1640	1462	0.891	-0.166	-0.893	0.371833474375069	0.588176133335855	0.0152	0.042	0.0244	0.0244	TRUE	0.3266
WBGene00000939	dcr-1	K12H4.8	2965	3296	1672	3038	2319	1953	2705	2675	2023	2691	2510	2101	2450.75	2468	2434	0.986	-0.02	-0.104	0.91714643166855	0.956549506773451	0.0205	0.0413	0.0272	0.0272	TRUE	0.2994
WBGene00000940	dcs-1	Y113G7A.9	934	994	705	889	787	747	852	807	853	787	852	804	825.76	837	814	0.972	-0.04	-0.313	0.754239380185148	0.867543125486498	0	0.0435	0.0107	0.0107	TRUE	0.0191
WBGene00000941	ddp-1	Y39A3CR.4	1269	1560	1776	1592	1317	1787	1158	1266	2149	1410	1425	1922	1555.07	1524	1586	1041	0.058	0.199	0.842563684275505	0.915356990751415	0.0725	0.042	0.0602	0.0602	TRUE	15418
WBGene00000942	deb-1	ZC477.9	1628	1950	428	1786	1527	1485	1485	1583	518	1582	1652	1597	1402.93	1195	1610	1347	0.429	1111	0.266418198146788	0.481450011904893	0.1614	0.0422	0.1069	0.1069	TRUE	29284
WBGene00000950	deg-1	C47C12.6	74	83	31	73	69	90	68	67	38	65	75	97	68.09	58	79	1356	0.439	1325	0.185232550965236	0.385257103338492	0.0521	0.0795	0.0644	0.0644	TRUE	0.695
WBGene00000951	deg-3	K03B8.9	45	42	35	47	35	32	41	34	42	42	38	34	38.57	39	38	0.976	-0.034	-0.111	0.911445034619612	0.954079559450465	0	0.1095	0.0433	0.0433	TRUE	0.1102
WBGene00000952	del-1	E02H4.1	17	12	12	26	38	24	16	10	15	23	41	26	21.62	14	30	2272	1184	2572	0.0101183114020812	0.0522043959593249	0	0.1638	0.099	0.099	TRUE	0.6742
WBGene00000953	del-2	F58G6.6	12	19	11	9	7	7	11	15	13	8	8	8	10.46	13	8	0.581	-0.783	-1413	0.157767357524452	0.348819931436334	0	0.2956	0.1195	0.1195	TRUE	0.1124
WBGene00000955	des-2	T26H10.1	51	76	40	68	64	47	47	62	48	60	69	51	56.11	52	60	1145	0.195	0.677	0.498328766542464	0.692826694458897	0	0.0879	0.0421	0.0421	TRUE	0.2337
WBGene00000958	dgk-1	C09E10.2	102	147	36	123	111	90	93	119	44	109	120	97	96.97	85	109	1264	0.338	0.906	0.364690202858967	0.581862543245112	0.109	0.0678	0.0901	0.0901	TRUE	0.5647
WBGene00000959	dgk-2	F46H6.2	625	669	587	632	546	530	570	543	710	560	591	570	590.7	608	574	0.945	-0.082	-0.472	0.637036562489561	0.794121194216543	0.0087	0.0448	0.0199	0.0199	TRUE	0.2503
WBGene00000960	dgk-3	F54G8.2	10	8	9	4	4	6	9	6	11	4	4	6	6.81	9	5	0.542	-0.883	-1257	0.208799043755056	0.413633860382215	0	0.4326	0.1938	0.1938	TRUE	0.21
WBGene00000961	dgn-1	T21B6.1	924	1095	211	710	622	568	843	889	255	629	673	611	650	662	638	0.962	-0.056	-0.133	0.89391923406278	0.944759308777643	0.1977	0.0444	0.1258	0.1258	TRUE	33709
WBGene00000962	dhc-1	T21E12.4	6974	8211	1528	8724	7056	6768	6363	6664	1849	7727	7636	7280	6253.12	4959	7548	1522	0.606	1426	0.153988090412077	0.343584264953178	0.2099	0.0407	0.13	0.13	TRUE	36625
WBGene00000963	dhp-1	R06C7.3	518	393	298	444	514	466	473	319	361	393	556	501	433.82	384	483	1258	0.332	1395	0.162943212366088	0.356182756755914	0.0326	0.0464	0.0384	0.0384	TRUE	0.4745
WBGene00000964	dhp-2	C47E12.8	239	307	229	312	265	311	218	249	277	276	287	335	273.66	248	299	1207	0.272	1432	0.152218271165123	0.340903177883335	0.0084	0.05	0.0223	0.0223	TRUE	0.1251
WBGene00000965	dhs-1	C01G8.3	1216	1436	1129	1125	817	819	1109	1165	1366	996	884	881	1067.09	1213	920	0.759	-0.398	-2489	0.0128063422822738	0.0622853920092406	0.0073	0.0428	0.0174	0.0174	TRUE	0.143
WBGene00000966	dhs-2	F55A12.4	165	169	127	137	123	146	151	137	154	121	133	157	142.15	147	137	0.932	-0.101	-0.49	0.624038990207069	0.784672978779084	0	0.059	0.0239	0.0239	TRUE	0.1643
WBGene00000967	dhs-3	T02E1.5	1099	1257	892	728	603	573	1003	1020	1079	645	653	616	835.99	1034	638	0.617	-0.696	-5429	5.66394e+06	2.15268e+08	0	0.0435	0.0106	0.0106	TRUE	0.0171
WBGene00000968	dhs-4	T05F1.10	88	116	61	48	41	30	80	94	74	43	44	32	61.23	83	40	0.479	-1062	-3771	0.000162818147418337	0.00186907148879317	0	0.0839	0.0386	0.0386	TRUE	0.1899
WBGene00000969	dhs-5	F56D1.5	248	231	159	173	142	125	226	187	192	153	154	134	174.58	202	147	0.728	-0.457	-2354	0.0185894478827571	0.0814757518342527	0	0.0556	0.0214	0.0214	TRUE	0.1231
WBGene00000970	dhs-6	C17G10.8	2075	2216	2166	2069	1661	1555	1893	1798	2621	1833	1797	1673	1935.89	2104	1768	0.84	-0.251	-1251	0.210855286852729	0.416084998118378	0.0232	0.0416	0.0284	0.0284	TRUE	0.5559
WBGene00000971	dhs-7	E04F6.7	69	76	48	56	47	40	63	62	58	50	51	43	54.37	61	48	0.785	-0.35	-1321	0.186520465470855	0.386747599117826	0	0.0894	0.032	0.032	TRUE	0.0585
WBGene00000972	dhs-8	K10H10.3	75	75	41	29	34	46	68	61	50	26	37	49	48.48	60	37	0.62	-0.69	-1995	0.0460220758340701	0.155792388049383	0.0375	0.0953	0.0644	0.0644	TRUE	0.3487
WBGene00000973	dhs-9	Y32H12A.3	630	615	456	633	458	580	575	499	552	561	496	624	550.98	542	560	1034	0.048	0.286	0.774672410577581	0.879781086079826	0.0073	0.0451	0.0186	0.0186	TRUE	0.117
WBGene00000974	dhs-11	Y39A1A.11	568	630	747	510	432	429	518	511	904	452	467	461	552.35	644	460	0.715	-0.484	-1797	0.0723759461667142	0.21115726287854	0.0537	0.0451	0.0504	0.0504	TRUE	1445
WBGene00000975	dhs-12	K08F4.9	1055	1158	1175	1017	909	933	963	940	1422	901	984	1004	1035.37	1108	963	0.869	-0.202	-0.923	0.356089427435611	0.573148058972006	0.0303	0.0428	0.0335	0.0335	TRUE	0.7285
WBGene00000976	dhs-13	F36H9.3	1717	1950	888	1809	1495	1380	1567	1583	1075	1602	1618	1484	1488.03	1408	1568	1113	0.155	0.756	0.449371950206242	0.654170076058599	0.0232	0.0421	0.0295	0.0295	TRUE	0.5111
WBGene00000977	dhs-14	R05D8.8	452	552	450	447	388	436	412	448	545	396	420	469	448.28	468	428	0.915	-0.127	-0.685	0.493580677720348	0.689477948197582	0.0111	0.0462	0.0227	0.0227	TRUE	0.229
WBGene00000978	dhs-15	R05D8.10	9	18	27	16	13	14	8	15	33	14	14	15	16.47	19	14	0.795	-0.332	-0.562	0.573889492208946	0.750862015529733	0.1771	0.2024	0.1889	0.1889	TRUE	0.6884
WBGene00000979	dhs-16	C10F3.2	16	19	6	9	7	9	15	15	7	8	8	10	10.42	12	9	0.665	-0.59	-1012	0.311390573858488	0.529030162848781	0	0.2966	0.1459	0.1459	TRUE	0.4259
WBGene00000980	dhs-17	F29G9.6	259	285	179	238	175	199	236	231	217	211	189	214	216.41	228	205	0.897	-0.157	-0.919	0.358153385507194	0.575587747358208	0	0.0526	0.0163	0.0163	TRUE	0.0458
WBGene00000981	dhs-18	C45B11.3	407	387	390	474	403	377	371	314	472	420	436	406	403.14	386	421	1093	0.128	0.616	0.537679068218426	0.723641418462169	0.0189	0.0469	0.0285	0.0285	TRUE	0.4278
WBGene00000982	dhs-19	T11F9.11	668	669	575	486	427	469	609	543	696	430	462	504	540.87	616	465	0.756	-0.403	-2305	0.0211895029399454	0.0893255859192326	0.0092	0.0452	0.0201	0.0201	TRUE	0.1477
WBGene00000983	dhs-20	F35B12.2	137	106	143	230	169	159	125	86	173	204	183	171	156.95	128	186	1461	0.547	1.86	0.0628335527393494	0.191866344805249	0.0545	0.0573	0.0557	0.0557	TRUE	0.3547
WBGene00000984	dhs-21	R11D1.11	437	459	358	470	334	287	399	373	433	416	361	309	381.81	402	362	0.904	-0.146	-0.775	0.438532719084514	0.646444652180362	0.0112	0.0473	0.0229	0.0229	TRUE	0.1999
WBGene00000985	dhs-22	C15H11.4	2572	2886	2740	2286	1777	2042	2347	2342	3316	2025	1923	2197	2358.11	2668	2048	0.768	-0.381	-1898	0.0576305563792051	0.18075722864344	0.0237	0.0414	0.0286	0.0286	TRUE	0.5445
WBGene00000986	dhs-23	R08H2.1	150	151	253	282	295	228	137	123	306	250	319	245	229.97	189	271	1445	0.531	1414	0.157402858658816	0.3483349522605	0.1338	0.0519	0.0972	0.0972	TRUE	31303
WBGene00000987	dhs-24	Y60A3A.10	1251	1275	1180	1248	1053	991	1141	1035	1428	1105	1140	1066	1152.48	1201	1104	0.919	-0.121	-0.676	0.499275901109153	0.693626849382457	0.0136	0.0426	0.0223	0.0223	TRUE	0.3232
WBGene00000988	dhs-25	F09E10.3	3709	4218	4438	4876	3697	4099	3384	3423	5370	4319	4001	4409	4151.03	4059	4243	1046	0.064	0.278	0.781207983574713	0.88371635887393	0.0369	0.0409	0.0383	0.0383	TRUE	0.9698
WBGene00000989	dhs-26	ZK816.5	11	11	8	9	16	15	10	9	10	8	17	16	11.68	10	14	1435	0.521	0.929	0.35286709716419	0.570091783541184	0	0.2689	0.1386	0.1386	TRUE	0.6812
WBGene00000990	dhs-27	C04F6.5	333	386	248	187	162	159	304	313	300	166	175	171	238.19	306	171	0.558	-0.843	-5.23	1.69575e+07	5.59663e+08	0	0.0515	0.0142	0.0142	TRUE	0.0075
WBGene00000991	dhs-28	M03A8.1	2277	2255	2353	2439	2105	2206	2078	1830	2847	2160	2278	2373	2261	2252	2270	1009	0.013	0.059	0.952627961155079	0.974445194732011	0.027	0.0414	0.0318	0.0318	TRUE	0.646
WBGene00000992	dhs-29	F27D9.6	0	0	0	0	0	0	0	0	0	0	0	0	0	0	0	NA	NA	NA	NA	NA	NA	NA	NA	NA	NA	NA
WBGene00000993	dhs-30	T25G12.7	701	796	735	710	576	585	640	646	889	629	623	629	676.07	725	627	0.866	-0.207	-1.07	0.284533360756467	0.500143970633869	0.0171	0.0442	0.0255	0.0255	TRUE	0.4584
WBGene00000994	ints-6	F08B4.1	1108	1287	733	1022	751	604	1011	1044	887	905	813	650	885	981	789	0.805	-0.314	-1651	0.0987378052357282	0.25724199599178	0.0153	0.0433	0.0249	0.0249	TRUE	0.2827
WBGene00000995	die-1	C18D1.1	1688	1957	711	1398	1118	1118	1540	1588	860	1238	1210	1203	1273.23	1329	1217	0.915	-0.129	-0.488	0.625578874641441	0.785533031390766	0.0536	0.0424	0.0493	0.0493	TRUE	11363
WBGene00000996	dif-1	F49E8.5	2220	2477	2416	2021	1694	1733	2026	2010	2923	1790	1833	1864	2074.43	2320	1829	0.789	-0.342	-1682	0.0925795631412105	0.246864139874475	0.0249	0.0415	0.0293	0.0293	TRUE	0.6253
WBGene00000998	dig-1	K07E12.1	496	871	38	1049	570	1020	453	707	46	929	617	1097	641.43	402	881	2192	1132	1174	0.240266338492429	0.452036534923767	0.6681	0.0444	0.3388	0.6681	TRUE	0.9115
WBGene00001000	dim-1	C18A11.7	4097	4986	1758	4722	3838	3863	3738	4046	2127	4182	4153	4155	3733.81	3304	4163	1.26	0.333	1261	0.207439332244086	0.411911742596738	0.0558	0.041	0.0501	0.0501	TRUE	11761
WBGene00001001	dis-3	C04G2.6	2272	2450	1749	2016	1591	1397	2073	1988	2116	1786	1722	1503	1864.62	2059	1670	0.811	-0.302	-2174	0.0297002505279552	0.114224933291923	0.0036	0.0417	0.0133	0.0133	TRUE	0.0924
WBGene00001002	div-1	R01H10.1	2006	2253	1338	1687	1381	1332	1830	1828	1619	1494	1494	1433	1616.54	1759	1474	0.837	-0.256	-1972	0.048609744496647	0.161605996002211	0.0021	0.0419	0.0115	0.0115	TRUE	0.0579
WBGene00001005	dlc-1	T26A5.9	7548	9324	9845	7303	5436	6195	6887	7567	11913	6469	5883	6664	7563.59	8789	6339	0.721	-0.471	-1902	0.0571292452476966	0.179553637215352	0.05	0.0406	0.0441	0.0441	TRUE	1.18
WBGene00001006	dlg-1	C25F6.2	1656	1731	317	966	844	863	1511	1405	384	856	913	928	999.43	1100	899	0.817	-0.291	-0.655	0.512253448900022	0.703568448047704	0.2313	0.0429	0.1415	0.1415	TRUE	38599
WBGene00001007	dli-1	C39E9.14	1594	1609	689	1712	1494	1487	1454	1306	834	1516	1617	1600	1387.75	1198	1578	1316	0.396	1649	0.0991770769464045	0.257946387308043	0.0401	0.0422	0.0409	0.0409	TRUE	0.8401
WBGene00001008	dlk-1	F33E2.2	613	847	437	1226	937	887	559	687	529	1086	1014	954	804.92	592	1018	1718	0.781	4508	6.54578e+08	0.000127124428853369	0.0102	0.0436	0.0203	0.0203	TRUE	0.2382
WBGene00001016	dna-2	F43G6.1	1554	1659	363	1512	1300	1239	1418	1346	439	1339	1407	1333	1213.71	1068	1360	1273	0.348	0.868	0.385582336406705	0.601373843588918	0.1773	0.0425	0.1149	0.1149	TRUE	31497
WBGene00001017	dnc-1	ZK593.5	2617	2954	1253	2565	2204	1819	2388	2397	1516	2272	2385	1957	2152.48	2100	2205	1049	0.069	0.297	0.766109328258848	0.874311861781277	0.037	0.0415	0.0386	0.0386	TRUE	0.7125
WBGene00001018	dnc-2	C28H8.12	1605	1688	1560	1357	1195	1209	1464	1370	1888	1202	1293	1301	1419.6	1574	1265	0.804	-0.314	-1725	0.0845728271719104	0.232569552674424	0.0152	0.0421	0.0232	0.0232	TRUE	0.3636
WBGene00001019	dnj-1	B0035.14	1630	1854	1247	1479	1153	1043	1487	1505	1509	1310	1248	1122	1363.4	1500	1227	0.818	-0.29	-2179	0.0292962922097805	0.113227427900627	0.002	0.0422	0.012	0.012	TRUE	0.0666
WBGene00001020	dnj-2	B0035.2	984	1218	897	792	681	560	898	988	1085	701	737	602	835.42	990	680	0.687	-0.541	-3252	0.00114464485649218	0.0094630358977422	0.0079	0.0435	0.0187	0.0187	TRUE	0.1174
WBGene00001021	dnj-3	C01G10.12	156	217	205	192	151	163	142	176	248	170	163	175	179.22	189	169	0.901	-0.15	-0.579	0.562316852743708	0.742464008901243	0.0346	0.0552	0.0425	0.0425	TRUE	0.493
WBGene00001022	dnj-4	C01G8.4	387	437	386	415	315	319	353	355	467	368	341	343	371.07	392	351	0.897	-0.156	-0.826	0.409024703235229	0.621603581477168	0.0108	0.0475	0.0231	0.0231	TRUE	0.3171
WBGene00001023	dnj-5	C04A2.7	7065	7648	2076	7506	5732	5692	6446	6207	2512	6648	6203	6123	5689.82	5055	6325	1251	0.323	0.931	0.351874306068079	0.56903508544837	0.1224	0.0407	0.0866	0.0866	TRUE	23565
WBGene00001025	dnj-7	C55B6.2	1097	1342	670	1071	713	656	1001	1089	811	949	772	706	887.76	967	809	0.836	-0.258	-1266	0.205499392047297	0.409634065067045	0.0212	0.0433	0.0289	0.0289	TRUE	0.2748
WBGene00001026	dnj-8	C56C10.13	1930	2140	1201	1703	1200	1153	1761	1737	1453	1508	1299	1240	1499.69	1650	1349	0.817	-0.291	-1747	0.0807230757170761	0.225747785745157	0.0098	0.042	0.0193	0.0193	TRUE	0.1302
WBGene00001027	dnj-9	F11G11.7	1099	1250	1005	1313	1141	963	1003	1014	1216	1163	1235	1036	1111.14	1078	1145	1063	0.088	0.535	0.592973662032489	0.763802740862019	0.0081	0.0427	0.0185	0.0185	TRUE	0.1488
WBGene00001028	dnj-10	F22B7.5	1232	1436	993	1771	1559	1455	1124	1165	1202	1569	1687	1565	1385.31	1164	1607	1381	0.466	3.78	0.000156912687897242	0.00181541063635383	7e-04	0.0422	0.0102	0.0102	TRUE	0.0228
WBGene00001029	dnj-11	F38A5.13	4128	4576	3419	3725	2998	3029	3766	3714	4137	3299	3244	3258	3569.85	3872	3267	0.844	-0.245	-2051	0.0402867561050954	0.141674108396378	0.0014	0.041	0.01	0.01	TRUE	0.0433
WBGene00001030	dnj-12	F39B2.10	5850	6507	5051	5557	4458	4535	5338	5281	6112	4922	4824	4878	5225.79	5577	4875	0.874	-0.194	-1501	0.133322299731091	0.313680856188038	0.0032	0.0408	0.0118	0.0118	TRUE	0.0856
WBGene00001031	dnj-13	F54D5.8	4873	5136	2918	3490	2840	3080	4446	4168	3531	3091	3073	3313	3603.8	4048	3159	0.78	-0.358	-2357	0.0184474054537131	0.0811038901379029	0.0072	0.041	0.0164	0.0164	TRUE	0.1514
WBGene00001032	dnj-14	K02G10.8	565	617	601	470	405	439	516	501	727	416	438	472	511.71	581	442	0.762	-0.392	-1852	0.0639853544257894	0.194091396048734	0.0228	0.0455	0.0303	0.0303	TRUE	0.5579
WBGene00001033	dnj-15	K08D10.2	602	688	523	588	460	489	549	558	633	521	498	526	547.51	580	515	0.889	-0.17	-1167	0.243297993317846	0.455495708207567	0.0016	0.0451	0.0136	0.0136	TRUE	0.0717
WBGene00001034	dnj-16	R74.4	1400	1645	1374	1226	954	952	1277	1335	1663	1086	1032	1024	1236.22	1425	1047	0.736	-0.443	-2651	0.00801679713083545	0.0440255557374648	0.0099	0.0424	0.0193	0.0193	TRUE	0.2534
WBGene00001035	dnj-17	T03F6.2	1175	1298	877	1109	832	868	1072	1053	1061	982	900	934	1000.5	1062	939	0.884	-0.178	-1437	0.150735615117138	0.338439935625875	0	0.0429	0.01	0.01	TRUE	0.0199
WBGene00001036	dnj-18	T04A8.9	523	611	421	524	426	448	477	496	509	464	461	482	481.58	494	469	0.949	-0.075	-0.549	0.583023521995702	0.757382285458371	0	0.0458	0.0113	0.0113	TRUE	0.0105
WBGene00001037	dnj-19	T05C3.5	5920	6828	4539	5379	4314	4161	5401	5541	5492	4764	4668	4476	5057.29	5478	4636	0.846	-0.241	-2.22	0.0264072925914577	0.104700521181	3e-04	0.0408	0.0083	0.0083	TRUE	0.0111
WBGene00001038	dnj-20	T15H9.7	4078	4412	3313	4411	3410	3095	3721	3581	4009	3907	3690	3329	3706.09	3770	3642	0.966	-0.049	-0.358	0.720505586135972	0.848438272047318	0.0046	0.041	0.0135	0.0135	TRUE	0.0686
WBGene00001039	dnj-21	T19B4.4	441	502	498	495	377	440	402	407	603	438	408	473	455.35	471	440	0.936	-0.095	-0.423	0.671935514085467	0.81825623059962	0.0264	0.0461	0.0342	0.0342	TRUE	0.6836
WBGene00001040	dnj-22	T23B12.7	1291	1424	1277	1201	946	930	1178	1156	1545	1064	1024	1000	1161.11	1293	1029	0.797	-0.328	-1837	0.0662207440676658	0.199183935468705	0.0135	0.0426	0.0221	0.0221	TRUE	0.3467
WBGene00001041	dnj-23	T24H10.3	1714	2040	1592	1529	1149	1224	1564	1656	1926	1354	1243	1317	1510.02	1715	1305	0.761	-0.394	-2611	0.00901974322977722	0.0478895911874297	0.006	0.042	0.0157	0.0157	TRUE	0.1385
WBGene00001042	dnj-24	W03A5.7	213	265	124	210	176	163	194	215	150	186	190	175	185.21	186	184	0.983	-0.025	-0.12	0.904587402352457	0.950351070495923	0.0113	0.0547	0.0272	0.0272	TRUE	0.2951
WBGene00001043	dnj-25	W07A8.3	1443	1515	611	1462	1168	1119	1317	1229	739	1295	1264	1204	1174.67	1095	1254	1144	0.195	0.778	0.436668563161595	0.645000896206069	0.0453	0.0425	0.0443	0.0443	TRUE	0.9569
WBGene00001044	dnj-26	Y39C12A.8	388	458	266	268	152	147	354	372	322	237	164	158	267.93	349	186	0.535	-0.901	-3961	7.45077e+09	0.000972536960126798	0.023	0.0502	0.0332	0.0332	TRUE	0.6269
WBGene00001045	dnj-27	Y47H9C.5	1060	1170	628	738	541	684	967	950	760	654	585	736	775.24	892	658	0.737	-0.44	-2388	0.0169202769144042	0.0762865625027044	0.0128	0.0437	0.0231	0.0231	TRUE	0.1969
WBGene00001046	dnj-28	Y54E10BL.4	612	725	430	835	668	650	558	588	520	740	723	699	638.12	555	721	1296	0.374	2.71	0.00671848771744755	0.0384413743751367	0	0.0444	0.0121	0.0121	TRUE	0.035
WBGene00001047	dnj-29	Y63D3A.6	3987	4318	1759	3776	3301	3181	3638	3504	2128	3345	3572	3422	3268.16	3090	3446	1115	0.157	0.653	0.514022323173697	0.705145073739076	0.0416	0.0411	0.0413	0.0413	TRUE	0.897
WBGene00001048	dnj-30	Y71F9B.16	710	814	785	648	542	551	648	661	950	574	587	593	668.58	753	585	0.777	-0.364	-1738	0.082234660927899	0.228340507260789	0.0236	0.0443	0.03	0.03	TRUE	0.6134
WBGene00001049	dog-1	F33H2.1	1143	1189	690	1005	845	777	1043	965	835	890	914	836	913.85	948	880	0.928	-0.108	-0.69	0.49047681164654	0.687142019752332	0.0061	0.0432	0.0164	0.0164	TRUE	0.1262
WBGene00001050	dom-3	F54C1.2	510	570	458	504	430	448	465	463	554	446	465	482	479.29	494	464	0.942	-0.087	-0.547	0.584593648855007	0.75805393339369	0.0039	0.0458	0.0161	0.0161	TRUE	0.1281
WBGene00001051	cks-1	C09G4.3	2785	3302	2834	2490	1856	2100	2541	2680	3429	2205	2008	2259	2520.49	2883	2157	0.749	-0.418	-2339	0.0193154443437662	0.0838666708531733	0.015	0.0413	0.0226	0.0226	TRUE	0.3316
WBGene00001052	dop-1	F15A8.5	18	40	18	51	27	40	16	32	22	45	29	43	31.35	23	39	1654	0.726	1784	0.0744915072438212	0.215039621528115	0.0516	0.1254	0.0861	0.0861	TRUE	0.7663
WBGene00001053	dop-2	K09G1.4	34	51	32	58	25	25	31	41	39	51	27	27	36.08	37	35	0.955	-0.067	-0.169	0.865522487867747	0.929186622807406	0.059	0.1143	0.0837	0.0837	TRUE	12593
WBGene00001054	dpf-1	T23F1.7	92	125	56	133	133	141	84	101	68	118	144	152	111.09	84	138	1.62	0.696	2757	0.00582633159999382	0.0344761958300488	0.0177	0.0643	0.0365	0.0365	TRUE	0.3108
WBGene00001055	dpf-2	C27C12.7	926	801	605	1018	1101	894	845	650	732	902	1191	962	880.3	742	1018	1372	0.456	2.33	0.0197952356016635	0.0852885772947793	0.0182	0.0433	0.0264	0.0264	TRUE	0.2639
WBGene00001056	dpf-3	K02F2.1	4716	5382	2622	4705	3714	3607	4303	4368	3173	4167	4019	3880	3984.98	3948	4022	1019	0.027	0.147	0.883438547303126	0.939296465578811	0.0159	0.0409	0.0235	0.0235	TRUE	0.3575
WBGene00001057	dpf-4	F01F1.5	1883	1957	1409	1844	1519	1473	1718	1588	1705	1633	1644	1584	1645.46	1670	1620	0.97	-0.043	-0.364	0.715877569945359	0.846407827957104	6e-04	0.0419	0.0096	0.0096	TRUE	0.0227
WBGene00001058	dpf-5	R11E3.8	4562	4754	3189	4654	3973	3991	4162	3858	3859	4122	4299	4293	4099	3960	4238	1.07	0.098	0.853	0.393831059085258	0.608364870029725	9e-04	0.0409	0.0093	0.0093	TRUE	0.0244
WBGene00001059	dpf-6	F44B9.1	281	208	122	179	188	142	256	169	148	159	203	153	181.26	191	172	0.897	-0.157	-0.559	0.57648963401101	0.752482467890518	0.0496	0.055	0.0517	0.0517	TRUE	0.9827
WBGene00001060	dpf-7	R11E3.7	1245	1299	759	1084	839	783	1136	1054	918	960	908	842	969.82	1036	903	0.872	-0.198	-1257	0.208840773668252	0.413667746356912	0.0062	0.043	0.0169	0.0169	TRUE	0.1159
WBGene00001061	dpl-1	T23G7.1	2206	2403	825	1970	1512	1574	2013	1950	998	1745	1636	1693	1672.57	1654	1691	1022	0.032	0.111	0.911577927596509	0.954079559450465	0.0701	0.0419	0.0587	0.0587	TRUE	14415
WBGene00001062	dpr-1	R10D12.2	1	1	0	0	1	1	1	1	0	0	1	1	0.65	1	1	1158	0.212	0.097	0.922850289019378	NA	0	41677	19356	19356	TRUE	0.3207
WBGene00001063	dpy-1	M01E10.2	49	36	6	28	38	33	45	29	7	25	41	35	30.43	27	34	1233	0.303	0.518	0.604754908758231	0.771097165252592	0.3012	0.128	0.2134	0.2134	TRUE	0.3503
WBGene00001064	dpy-2	T14B4.6	366	383	156	151	135	120	334	311	189	134	146	129	207.07	278	136	0.489	-1031	-3819	0.000133956561538941	0.00158809899597225	0.0433	0.0532	0.0471	0.0471	TRUE	0.8502
WBGene00001065	dpy-3	EGAP7.1	182	195	47	88	71	69	166	158	57	78	77	74	101.7	127	76	0.598	-0.741	-1827	0.0676742068672484	0.202360092766626	0.1424	0.0665	0.1081	0.1081	TRUE	22567
WBGene00001066	dpy-4	Y41E3.2	162	177	84	1077	336	281	148	144	102	954	364	302	335.48	131	540	4118	2042	4622	3.7949e+08	8.12108e+09	0.2127	0.0482	0.136	0.136	TRUE	32996
WBGene00001067	dpy-5	F27C1.8	171	191	58	1223	374	315	156	155	70	1083	405	339	368	127	609	4783	2258	4618	3.86913e+08	8.2589e+09	0.2814	0.0475	0.1676	0.1676	TRUE	35494
WBGene00001068	dpy-6	F16F9.2	83	119	9	134	132	113	76	97	11	119	143	122	94.38	61	128	2078	1055	1.78	0.0750104553122874	0.215844576702829	0.4339	0.0686	0.2411	0.2411	TRUE	22702
WBGene00001069	dpy-7	F46C8.6	291	327	173	111	111	123	266	265	209	98	120	132	181.83	247	117	0.472	-1084	-4889	1.01343e+08	2.63538e+09	0.0136	0.0549	0.0291	0.0291	TRUE	0.2063
WBGene00001070	dpy-8	C31H2.2	23	30	13	99	59	53	21	24	16	88	64	57	44.93	20	70	3383	1758	4957	7.15028e+07	1.93738e+09	0.0284	0.0997	0.06	0.06	TRUE	0.4953
WBGene00001071	dpy-9	T21D12.2	40	66	58	118	77	72	36	54	70	105	83	77	70.92	53	88	1671	0.741	2313	0.0207397637710059	0.0880483425800171	0.0437	0.0779	0.059	0.059	TRUE	0.3258
WBGene00001072	dpy-10	T14B4.7	465	515	264	166	144	181	424	418	319	147	156	195	276.54	387	166	0.427	-1227	-5604	2.0935e+06	8.99456e+07	0.0192	0.0499	0.0302	0.0302	TRUE	0.2607
WBGene00001073	dpy-11	F46E10.9	2688	3130	2222	2315	1746	1850	2453	2540	2689	2050	1889	1990	2268.56	2561	1976	0.772	-0.373	-3043	0.00234610500639843	0.0170541834714354	0.0013	0.0414	0.0104	0.0104	TRUE	0.023
WBGene00001074	dpy-13	F30B5.1	189	209	61	1227	390	302	172	170	74	1087	422	325	374.93	139	611	4402	2138	4305	1.6705e+09	0.000276208793566078	0.3056	0.0474	0.1734	0.1734	TRUE	16716
WBGene00001075	dpy-14	H27M09.4	2240	2431	1092	414	554	874	2044	1973	1321	367	600	940	1207.4	1779	636	0.357	-1486	-4154	3.27333e+09	0.00049009523683789	0.1264	0.0425	0.0912	0.0912	TRUE	11247
WBGene00001076	dpy-17	F54D8.1	2639	3080	1014	541	778	1253	2408	2500	1227	479	842	1348	1467.22	2045	890	0.435	-1201	-2909	0.00363110832461958	0.0240058987584747	0.1793	0.0421	0.1221	0.1221	TRUE	0.7948
WBGene00001077	dpy-18	Y47D3B.10	932	1148	373	863	666	660	850	932	451	764	721	710	738.07	744	732	0.982	-0.026	-0.091	0.927308136997951	0.961595641569665	0.0691	0.0439	0.059	0.059	TRUE	13867
WBGene00001078	dpy-19	F22B7.10	159	180	102	125	93	78	145	146	123	111	101	84	118.31	138	99	0.712	-0.49	-2197	0.0279917302282008	0.109368778586651	0.0041	0.0628	0.0272	0.0272	TRUE	0.1588
WBGene00001079	dpy-20	T22B3.1	6	4	2	25	4	7	5	3	2	22	4	8	7.52	3	11	3053	1.61	1861	0.0628079751038016	0.191838395230684	0.3443	0.3952	0.367	0.367	TRUE	10884
WBGene00001080	dpy-21	Y59A8B.1	1340	1461	233	1184	1052	1198	1223	1186	282	1049	1138	1289	1027.67	897	1159	1291	0.369	0.783	0.433698102678839	0.641967525015775	0.2689	0.0429	0.1589	0.1589	TRUE	42513
WBGene00001081	dpy-22	F47A4.2	1672	1990	186	1677	1298	1267	1526	1615	225	1485	1405	1363	1269.75	1122	1418	1263	0.337	0.597	0.550383521422663	0.733742780444354	0.4217	0.0424	0.2288	0.2288	TRUE	5824
WBGene00001082	dpy-23	R160.1	1314	1376	819	1073	900	863	1199	1117	991	950	974	928	1026.54	1102	951	0.862	-0.214	-1481	0.138638932349833	0.320930883911375	0.0039	0.0429	0.0141	0.0141	TRUE	0.0913
WBGene00001085	dpy-26	C25G4.5	2683	2931	1555	2632	2225	2047	2448	2379	1882	2331	2408	2202	2274.87	2236	2314	1034	0.049	0.294	0.769079536448288	0.876213437286862	0.0105	0.0414	0.0193	0.0193	TRUE	0.231
WBGene00001086	dpy-27	R13G10.1	1758	1988	362	1198	1066	1008	1604	1613	438	1061	1154	1084	1159.06	1218	1100	0.902	-0.149	-0.341	0.733240987235106	0.855931856338166	0.2209	0.0426	0.1363	0.1363	TRUE	37444
WBGene00001087	dpy-28	Y39A1B.3	2308	2534	436	2260	1739	1578	2106	2056	528	2002	1882	1697	1711.82	1563	1860	1.19	0.251	0.554	0.579652072167431	0.754986898478044	0.2443	0.0418	0.1469	0.1469	TRUE	40301
WBGene00001088	dpy-30	ZK863.6	2505	3042	2240	2538	2102	2218	2286	2469	2711	2248	2275	2386	2395.56	2489	2303	0.926	-0.111	-0.822	0.411245914779555	0.622895580795773	0.0035	0.0414	0.0128	0.0128	TRUE	0.0733
WBGene00001089	dre-1	K04A8.6	799	904	472	777	603	609	729	734	571	688	653	655	671.61	678	665	0.98	-0.029	-0.17	0.864956723230133	0.928816670515405	0.0085	0.0442	0.0192	0.0192	TRUE	0.2185
WBGene00001090	drh-1	F15B10.2	1244	1271	741	1133	943	794	1135	1031	897	1004	1020	854	990.21	1021	959	0.939	-0.091	-0.529	0.596981730127583	0.766368339019812	0.0105	0.043	0.0201	0.0201	TRUE	0.1334
WBGene00001091	drh-1	F15B10.2	537	772	262	1057	679	669	490	627	317	936	735	720	637.36	478	797	1665	0.736	2593	0.0095122993702543	0.049812068927962	0.0617	0.0444	0.0564	0.0564	TRUE	0.4443
WBGene00001092	dro-1	F53A2.5	1162	1291	1224	884	849	850	1060	1048	1481	783	919	914	1034.18	1196	872	0.729	-0.455	-2.21	0.0270777860018622	0.106654097783185	0.0237	0.0428	0.0296	0.0296	TRUE	0.5155
WBGene00001093	drp-1	T12E12.4	3325	3483	1846	5712	5379	5403	3034	2827	2234	5059	5821	5812	4131.04	2698	5564	2062	1044	5818	596467	2.92129e+07	0.0145	0.0409	0.0229	0.0229	TRUE	0.2733
WBGene00001094	dars-1	B0464.1	5960	6338	5514	6170	5071	4859	5438	5144	6672	5465	5488	5227	5572.17	5751	5393	0.938	-0.092	-0.579	0.562608764011443	0.742609013256407	0.0098	0.0407	0.0182	0.0182	TRUE	0.2387
WBGene00001095	dars-2	F10C2.6	626	707	375	639	432	339	571	574	454	566	467	365	499.47	533	466	0.874	-0.194	-0.846	0.397593046214752	0.611188121953199	0.0302	0.0456	0.0357	0.0357	TRUE	0.2225
WBGene00001096	dsc-1	C18B12.3	3	0	4	1	2	3	3	0	5	1	2	3	2.31	3	2	0.851	-0.234	-0.171	0.864156390466261	NA	0	11967	0.8989	0.8989	TRUE	0.2613
WBGene00001099	dsc-4	K02D7.4	781	1111	270	1658	1177	1028	713	902	327	1469	1274	1106	964.83	647	1283	1981	0.986	2749	0.00597515400011132	0.0351254724434056	0.1305	0.043	0.0916	0.0916	TRUE	11545
WBGene00001101	dsh-1	C34F11.9	718	834	451	599	478	445	655	677	546	531	517	479	567.36	626	509	0.812	-0.3	-1833	0.06685940350559	0.200568040955152	0.0062	0.045	0.0176	0.0176	TRUE	0.1436
WBGene00001102	dsh-2	C27A2.6	2309	2608	1899	1985	1563	1583	2107	2117	2298	1758	1691	1703	1945.59	2174	1717	0.79	-0.339	-2827	0.00469770564714452	0.0291636205345088	9e-04	0.0416	0.0099	0.0099	TRUE	0.0299
WBGene00001103	dsl-1	W09G12.4	104	122	127	95	85	84	95	99	154	84	92	90	102.34	116	89	0.771	-0.376	-1368	0.1712176899553	0.366826421828732	0.03	0.0664	0.0444	0.0444	TRUE	0.7702
WBGene00001104	dsl-2	W09G12.1	661	739	709	487	390	421	603	600	858	431	422	453	561.17	687	435	0.635	-0.656	-3166	0.00154776837167433	0.012224241126355	0.0215	0.045	0.0291	0.0291	TRUE	0.5519
WBGene00001105	dsl-3	Y41D4B.10	191	206	114	50	73	88	174	167	138	44	79	95	116.22	160	73	0.452	-1146	-3599	0.000319899278588367	0.0032668619945325	0.0629	0.0632	0.063	0.063	TRUE	11299
WBGene00001106	dsl-4	F16B12.2	1	1	0	0	0	2	1	1	0	0	0	2	0.65	1	1	1174	0.231	0.093	0.926123463453641	NA	0	41746	29619	29619	TRUE	0.9745
WBGene00001107	dsl-5	F58B3.8	1	0	0	2	0	0	1	0	0	2	0	0	0.45	0	1	1759	0.815	0.25	0.802556596980403	NA	0	60099	58148	58148	TRUE	0.9733
WBGene00001108	dsl-6	H02I12.4	65	90	26	14	13	23	59	73	31	12	14	25	35.84	54	17	0.309	-1696	-3625	0.000289365717026605	0.00299510454733822	0.1232	0.1148	0.1191	0.1191	TRUE	0.225
WBGene00001109	dsl-7	F15B9.9	8	8	6	2	6	3	7	6	7	2	6	3	5.42	7	4	0.537	-0.897	-1117	0.263824071515488	0.478615613108929	0	0.5326	0.261	0.261	TRUE	0.5634
WBGene00001110	duo-1	F38B7.5	771	815	462	733	622	529	703	661	559	649	673	569	635.88	641	630	0.982	-0.026	-0.151	0.880183346042795	0.937747118983284	0.0089	0.0445	0.0197	0.0197	TRUE	0.1444
WBGene00001111	duo-1	F38B7.5	2	7	0	4	2	3	2	6	0	4	2	3	2.74	3	3	1138	0.187	0.155	0.876630187186335	0.935907881445391	0.2928	10148	0.6915	0.6915	TRUE	0.6719
WBGene00001112	duo-3	Y106G6H.12	1941	1993	1097	1674	1235	1114	1771	1617	1327	1483	1336	1198	1455.55	1572	1339	0.852	-0.232	-1259	0.208113755929514	0.4128372759848	0.0149	0.0421	0.0237	0.0237	TRUE	0.2209
WBGene00001113	dur-1	F25H8.5	167	196	119	306	232	281	152	159	144	271	251	302	213.3	152	275	1807	0.853	4713	2.44352e+08	5.60775e+09	0	0.0528	0.0186	0.0186	TRUE	0.0839
WBGene00001115	dyb-1	F47G6.1	157	175	66	104	98	102	143	142	80	92	106	110	112.17	122	103	0.838	-0.255	-0.871	0.383565932810787	0.599439939086119	0.0448	0.0641	0.0528	0.0528	TRUE	0.8522
WBGene00001116	dyc-1	C33G3.1	121	161	27	149	128	144	110	131	33	132	139	155	116.52	91	142	1545	0.627	1392	0.163972566901024	0.357507151651626	0.2082	0.0632	0.1376	0.1376	TRUE	22684
WBGene00001117	dyf-1	F54C1.5	27	47	20	20	30	23	25	38	24	18	32	25	26.98	29	25	0.85	-0.235	-0.562	0.574195450732554	0.751005090069773	0.0466	0.1392	0.0889	0.0889	TRUE	0.298
WBGene00001118	dyf-2	ZK520.3	46	64	22	59	39	40	42	52	27	52	42	43	43	40	46	1.13	0.176	0.505	0.613246520733773	0.777468453779496	0.0323	0.1024	0.0648	0.0648	TRUE	0.3391
WBGene00001119	dyf-3	C04C3.5	35	31	22	65	72	68	32	25	27	58	78	73	48.72	28	70	2485	1313	4256	2.08471e+09	0.000332268123091549	0	0.0951	0.044	0.044	TRUE	0.2185
WBGene00001121	dyf-5	M04C9.5	21	25	9	8	13	11	19	20	11	7	14	12	13.89	17	11	0.641	-0.642	-1197	0.231156135499876	0.440820969492839	0	0.2325	0.1322	0.1322	TRUE	0.4197
WBGene00001122	dyf-6	F46F6.4	24	23	8	23	17	20	22	19	10	20	18	22	18.42	17	20	1181	0.24	0.521	0.602052162422437	0.769777779516894	0	0.1852	0.099	0.099	TRUE	0.53
WBGene00001123	dyf-7	C43C3.3	132	113	81	47	48	58	120	92	98	42	52	62	77.69	103	52	0.501	-0.998	-3604	0.000313266395805315	0.00320887937995944	0.0161	0.0746	0.0408	0.0408	TRUE	0.2741
WBGene00001127	dyf-11	C02H7.1	22	39	14	17	16	16	20	32	17	15	17	17	19.71	23	16	0.712	-0.491	-1095	0.27352253193264	0.489358590078713	0	0.1758	0.0931	0.0931	TRUE	0.7446
WBGene00001129	dyf-13	C27H5.7	12	8	4	6	5	1	11	6	5	5	5	1	5.68	7	4	0.53	-0.915	-1095	0.273572702915593	0.489358590078713	0	0.5104	0.3115	0.3115	TRUE	0.6064
WBGene00001130	dyn-1	C02C6.1	1483	1667	247	1693	1457	1290	1353	1353	299	1500	1577	1388	1244.78	1002	1488	1485	0.57	1187	0.235255728516003	0.445508864891668	0.2837	0.0424	0.1656	0.1656	TRUE	44689
WBGene00001131	dys-1	F15D3.1	1339	1618	231	1176	1105	1085	1222	1313	280	1042	1196	1167	1036.47	938	1135	1209	0.274	0.568	0.570076995621874	0.748123072373397	0.2853	0.0428	0.1666	0.1666	TRUE	44651
WBGene00001132	alp-1	T11B7.4	1410	1727	1282	1779	1308	1300	1286	1402	1551	1576	1415	1398	1438.15	1413	1463	1036	0.051	0.342	0.732531452815771	0.855579216842949	0.0058	0.0421	0.0155	0.0155	TRUE	0.0868
WBGene00001133	eat-2	Y48B6A.4	8	10	6	3	1	10	7	8	7	3	1	11	6.2	7	5	0.632	-0.662	-0.753	0.451201885879638	0.655686892810731	0.2851	0.4713	0.3862	0.3862	TRUE	21102
WBGene00001134	eat-3	D2013.5	2275	2541	1828	2351	1977	1685	2076	2062	2212	2082	2139	1813	2064.02	2117	2011	0.951	-0.073	-0.527	0.597853345045047	0.767045237741432	0.0038	0.0416	0.0134	0.0134	TRUE	0.0902
WBGene00001135	eat-4	ZK512.6	57	56	38	56	41	47	52	45	46	50	44	51	47.99	48	48	1008	0.011	0.04	0.968155718611931	0.982394295156205	0	0.0959	0.035	0.035	TRUE	0.0502
WBGene00001136	eat-5	F13G3.8	5	12	5	13	9	11	5	10	6	12	10	12	8.91	7	11	1607	0.685	1112	0.26631580566426	0.481420339971367	0	0.3401	0.1573	0.1573	TRUE	0.4854
WBGene00001137	eat-6	B0365.3	14142	16112	2518	18645	15392	14489	12903	13076	3047	16514	16656	15586	12963.72	9675	16252	1.68	0.748	1606	0.108305288644574	0.273761742994311	0.266	0.0405	0.1564	0.1564	TRUE	43852
WBGene00001145	eat-16	C16C2.2	358	487	269	368	288	340	327	395	326	326	312	366	341.78	349	335	0.956	-0.064	-0.36	0.718614354731932	0.847438100127814	0.0072	0.0481	0.02	0.02	TRUE	0.1572
WBGene00001147	eat-18	Y105E8A.7	0	0	0	0	0	0	0	0	0	0	0	0	0	0	0	NA	NA	NA	NA	NA	NA	NA	NA	NA	NA	NA
WBGene00001148	eat-20	H30A04.1	742	841	118	668	514	554	677	683	143	592	556	596	541.02	501	581	1.16	0.214	0.434	0.664196195761472	0.812982352613918	0.2962	0.0452	0.1728	0.1728	TRUE	44978
WBGene00001149	bcat-1	K02A4.1	3393	4406	1887	4503	3749	3676	3096	3576	2283	3988	4057	3954	3492.41	2985	4000	1.34	0.422	2049	0.0404765160556702	0.142192595821665	0.0236	0.041	0.0303	0.0303	TRUE	0.5112
WBGene00001150	ech-1.1	C29F3.1	167	173	73	63	31	37	152	140	88	56	34	40	85.04	127	43	0.339	-1559	-4657	3.21304e+08	7.10208e+09	0.0603	0.0717	0.0653	0.0653	TRUE	0.6802
WBGene00001151	ech-2	F38H4.8	704	747	743	674	603	623	642	606	899	597	653	670	677.88	716	640	0.895	-0.16	-0.76	0.447479947267668	0.653021486631339	0.0244	0.0442	0.0306	0.0306	TRUE	0.5848
WBGene00001152	ech-3	F43H9.1	191	228	219	268	196	190	174	185	265	237	212	204	213.03	208	218	1052	0.073	0.312	0.755218599093743	0.867851557981169	0.0243	0.0528	0.0349	0.0349	TRUE	0.5985
WBGene00001153	ech-4	R06F6.9	1954	2223	1384	1924	1686	1691	1783	1804	1675	1704	1825	1819	1768.21	1754	1783	1016	0.023	0.188	0.851251539837691	0.920907167254722	9e-04	0.0418	0.0101	0.0101	TRUE	0.0185
WBGene00001154	ech-5	F56B3.5	1209	1372	1236	1427	1218	1163	1103	1113	1496	1264	1318	1251	1257.53	1237	1278	1033	0.047	0.259	0.795744352249188	0.890764934592797	0.0149	0.0424	0.0233	0.0233	TRUE	0.3961
WBGene00001155	ech-6	T05G5.6	11929	14595	13584	10491	9318	8738	10884	11845	16437	9292	10083	9399	11323.49	13055	9591	0.735	-0.445	-2169	0.0301101830031868	0.11522117637142	0.0267	0.0405	0.0302	0.0302	TRUE	0.6274
WBGene00001156	ech-7	Y105E8A.4	1697	1941	2003	1919	1918	2602	1548	1575	2424	1700	2076	2799	2020.25	1849	2192	1185	0.245	0.883	0.377114099921075	0.592990827012154	0.063	0.0416	0.0551	0.0551	TRUE	0.511
WBGene00001157	ech-8	F01G10.2	258	223	217	286	252	253	235	181	263	253	273	272	246.19	226	266	1179	0.237	1141	0.254047952681273	0.467561143572132	0.0143	0.0511	0.0272	0.0272	TRUE	0.3527
WBGene00001158	ech-9	F01G10.3	20	13	30	68	53	32	18	11	36	60	57	34	36.18	22	50	2386	1255	2522	0.0116745635315747	0.0581788765253405	0.1751	0.1141	0.1456	0.1456	TRUE	13799
WBGene00001159	eff-1	C26D10.5	65	93	73	85	75	50	59	75	88	75	81	54	72.22	74	70	0.947	-0.079	-0.269	0.788208029133802	0.886760426025901	0.0264	0.0772	0.0482	0.0482	TRUE	0.2998
WBGene00001160	efk-1	F42A10.4	2416	2482	1745	2089	1699	1855	2204	2014	2112	1850	1839	1995	2002.4	2110	1895	0.898	-0.155	-1.25	0.211168247657641	0.416461069781723	0.0016	0.0416	0.0106	0.0106	TRUE	0.026
WBGene00001161	efl-1	Y102A5C.18	1466	1641	1090	1317	1040	1144	1338	1332	1319	1167	1125	1231	1251.8	1330	1174	0.883	-0.179	-1.48	0.138793130868187	0.321155069621857	0	0.0424	0.0098	0.0098	TRUE	0.021
WBGene00001162	efl-2	Y48C3A.17	541	513	331	484	435	361	494	416	401	429	471	388	433.04	437	429	0.982	-0.026	-0.148	0.882450820698799	0.938951471044554	0.0085	0.0464	0.0203	0.0203	TRUE	0.1508
WBGene00001163	efn-2	C43F9.8	154	183	105	108	84	86	141	149	127	96	91	93	115.86	139	93	0.669	-0.579	-2.83	0.00465163180454971	0.0290277721711109	0	0.0633	0.0213	0.0213	TRUE	0.0511
WBGene00001164	efn-3	F15A2.5	107	122	143	98	66	72	98	99	173	87	71	77	100.89	123	78	0.642	-0.64	-2064	0.0390149789209852	0.138506473138975	0.0533	0.0667	0.0588	0.0588	TRUE	12077
WBGene00001165	efn-4	F56A11.3	300	334	263	244	217	216	274	271	318	216	235	232	257.72	288	228	0.793	-0.335	-1959	0.0501510443604202	0.164387784236234	0	0.0506	0.0171	0.0171	TRUE	0.0925
WBGene00001166	eftu-2	ZK328.2	4601	5091	3743	4247	3505	3494	4198	4132	4529	3762	3793	3758	4028.64	4286	3771	0.88	-0.185	-1609	0.107676016562079	0.272695183348874	9e-04	0.0409	0.0092	0.0092	TRUE	0.0298
WBGene00001167	eef-2	F25H5.4	86097	82023	24335	83368	77962	70366	78555	66566	29446	73842	84367	75692	68077.91	58189	77967	1.34	0.422	1219	0.222666290554704	0.430917334743882	0.0846	0.0403	0.0863	0.0863	TRUE	14458
WBGene00001168	eef-1A.1	F31E3.5	163859	161012	60093	170583	146958	129192	149506	130669	72715	151091	159030	138970	133663.6	117630	149697	1273	0.348	1229	0.218998806440571	0.42669461254873	0.0554	0.0403	0.0577	0.0577	TRUE	13493
WBGene00001169	eef-1A.2	R03G5.1	7831	9012	1679	6749	6635	6258	7145	7314	2032	5978	7180	6732	6063.32	5497	6630	1206	0.27	0.629	0.529599606386664	0.71736363390498	0.216	0.0407	0.133	0.133	TRUE	37032
WBGene00001170	egl-1	F23B12.9	32	37	11	17	13	18	29	30	13	15	14	19	20.17	24	16	0.658	-0.603	-1269	0.204576340551078	0.408544691502325	0.0538	0.1726	0.1117	0.1117	TRUE	0.7754
WBGene00001171	egl-2	F16B3.1	45	67	37	57	51	54	41	54	45	50	55	58	50.66	47	54	1162	0.217	0.766	0.443882130327343	0.650451492268757	0	0.093	0.0381	0.0381	TRUE	0.1872
WBGene00001172	egl-3	C51E3.7	732	1209	277	1258	1312	1379	668	981	335	1114	1420	1483	1000.27	661	1339	2022	1016	2749	0.00598004947842966	0.0351254724434056	0.1419	0.0429	0.0974	0.0974	TRUE	0.4517
WBGene00001173	egl-4	F55A8.2	4572	5228	1276	5171	4467	4201	4172	4243	1544	4580	4834	4519	3981.89	3320	4644	1399	0.484	1324	0.185564939637115	0.385471178553715	0.1409	0.0409	0.0962	0.0962	TRUE	26547
WBGene00001174	egl-5	C08C3.1	51	40	30	27	33	28	47	32	36	24	36	30	34.17	38	30	0.775	-0.368	-1045	0.296213268845872	0.512628690979891	0	0.1184	0.0599	0.0599	TRUE	0.2711
WBGene00001175	egl-6	C46F4.1	117	143	104	153	93	90	107	116	126	136	101	97	113.6	116	111	0.96	-0.059	-0.249	0.803295489025382	0.89483330921911	0.0126	0.0638	0.0323	0.0323	TRUE	0.3903
WBGene00001177	egl-8	B0348.4	1287	1474	334	1892	1663	1562	1174	1196	404	1676	1800	1680	1321.71	925	1719	1857	0.893	2327	0.0199784425494379	0.0858675906995485	0.1584	0.0423	0.1053	0.1053	TRUE	28672
WBGene00001178	egl-9	F22E12.4	623	714	268	626	531	527	568	579	324	554	575	567	528.02	490	565	1.15	0.202	0.779	0.435769693640479	0.644101099150811	0.0471	0.0453	0.0464	0.0464	TRUE	10027
WBGene00001179	egl-10	F28C1.2	429	444	320	393	329	269	391	360	387	348	356	289	355.41	379	331	0.873	-0.196	-1161	0.245678964829499	0.458285308749745	0.0039	0.0478	0.0177	0.0177	TRUE	0.1365
WBGene00001182	egl-13	T22B7.1	216	272	128	308	254	199	197	221	155	273	275	214	222.41	191	254	1326	0.407	1.81	0.0702909251463323	0.207597969678839	0.0201	0.0523	0.032	0.032	TRUE	0.2779
WBGene00001184	egl-15	F58A3.2	207	206	135	213	184	145	189	167	163	189	199	156	177.19	173	181	1046	0.066	0.329	0.742155560969555	0.860361719391298	0.005	0.0553	0.023	0.023	TRUE	0.1559
WBGene00001185	egl-17	F38G1.2	9	7	2	7	7	7	8	6	2	6	8	8	6.27	5	7	1272	0.347	0.475	0.634947672095141	0.792399223202308	0	0.4662	0.2268	0.2268	TRUE	0.2642
WBGene00001186	egl-18	F55A8.1	1005	1160	494	807	688	734	917	941	598	715	745	790	784.16	819	750	0.915	-0.129	-0.575	0.565365778986547	0.744674590026266	0.0302	0.0437	0.035	0.035	TRUE	0.652
WBGene00001187	egl-19	C48A7.1	384	504	184	487	319	318	350	409	223	431	345	342	350.11	327	373	1137	0.185	0.683	0.494360640757138	0.689900388161707	0.0516	0.0479	0.0502	0.0502	TRUE	0.6493
WBGene00001188	egl-20	W08D2.1	91	97	73	113	75	77	83	79	88	100	81	83	85.69	83	88	1061	0.086	0.369	0.712098718696167	0.844156825585838	0	0.0714	0.0273	0.0273	TRUE	0.1453
WBGene00001189	egl-21	F01D4.4	1056	1261	766	1225	1232	1283	963	1023	927	1085	1333	1380	1118.68	971	1266	1303	0.381	2334	0.0195904030387306	0.0846884149890982	0.0088	0.0426	0.0183	0.0183	TRUE	0.1896
WBGene00001190	egl-23	Y37A1B.11	53	52	28	84	63	62	48	42	34	74	68	67	55.62	41	70	1672	0.742	2668	0.00762109204539386	0.0424351094698613	0	0.0883	0.0368	0.0368	TRUE	0.1622
WBGene00001193	egl-26	C23H3.1	373	458	238	319	267	277	340	372	288	283	289	298	311.58	333	290	0.867	-0.206	-1164	0.244400852513569	0.456605730088646	0.0055	0.0488	0.0193	0.0193	TRUE	0.1539
WBGene00001194	egl-27	C04A2.3	3501	3854	2006	3122	2530	2538	3194	3128	2427	2765	2738	2730	2830.43	2916	2744	0.941	-0.088	-0.532	0.595024449496986	0.765142048920688	0.0098	0.0412	0.0195	0.0195	TRUE	0.2597
WBGene00001196	egl-30	M01D7.7	2255	2484	712	2182	2180	2110	2057	2016	862	1933	2359	2270	1916.06	1645	2187	1329	0.41	1219	0.222834938615983	0.431052207015235	0.1112	0.0417	0.0811	0.0811	TRUE	20827
WBGene00001202	egl-36	R07A4.1	57	67	37	57	50	50	52	54	45	50	54	54	51.59	50	53	1042	0.059	0.217	0.828069809317876	0.907834283543105	0	0.092	0.0336	0.0336	TRUE	0.0665
WBGene00001204	egl-38	C04G2.7	20	34	25	21	24	14	18	28	30	19	26	15	22.62	25	20	0.786	-0.347	-0.807	0.419861140866388	0.629641787664208	0.0241	0.1583	0.089	0.089	TRUE	0.3923
WBGene00001207	egl-43	R53.3	132	139	73	82	82	89	120	113	88	73	89	96	96.45	107	86	0.794	-0.332	-1331	0.183062553084087	0.3826018327943	0.0116	0.0679	0.0344	0.0344	TRUE	0.2132
WBGene00001208	egl-44	F28B12.2	577	622	362	684	571	513	526	505	438	606	618	552	540.81	490	592	1207	0.272	1722	0.0850419939316387	0.233396578346283	0.004	0.0452	0.0161	0.0161	TRUE	0.0955
WBGene00001209	egl-45	C27D11.1	6760	6476	2021	6301	5581	4938	6168	5256	2446	5581	6039	5312	5133.53	4623	5644	1221	0.288	0.865	0.387307750831831	0.602889446462559	0.1089	0.0408	0.0796	0.0796	TRUE	12888
WBGene00001210	egl-46	K11G9.4	236	254	114	55	68	93	215	206	138	49	74	100	130.29	186	74	0.395	-1339	-4026	5.67296e+09	0.000777396706493414	0.0778	0.0608	0.0703	0.0703	TRUE	0.5759
WBGene00001211	egl-47	C50H2.2	3	5	4	9	9	6	3	4	5	8	10	6	5.97	4	8	2101	1071	1448	0.147553956315535	0.334326846981221	0	0.4878	0.2056	0.2056	TRUE	0.1169
WBGene00001214	ego-1	F26A3.3	2486	2574	1598	2296	1962	1648	2268	2089	1934	2034	2123	1773	2036.73	2097	1977	0.942	-0.086	-0.562	0.574174944388077	0.751005090069773	0.0065	0.0416	0.0162	0.0162	TRUE	0.098
WBGene00001215	ego-2	Y53H1C.2	1150	1383	262	1327	1330	1255	1049	1122	317	1175	1439	1350	1075.55	829	1321	1592	0.671	1584	0.113266179113533	0.28251970547896	0.2047	0.0427	0.1283	0.1283	TRUE	34408
WBGene00001223	ehn-3	ZK616.10	3	6	0	1	0	1	3	5	0	1	0	1	1.59	3	1	0.254	-1979	-1135	0.256374969342842	NA	0	17148	12426	12426	TRUE	0.0967
WBGene00001224	ehs-1	ZK1248.3	1176	1378	369	1301	1095	938	1073	1118	447	1152	1185	1009	997.35	879	1115	1268	0.342	0.992	0.321334156896337	0.538785557610697	0.1173	0.0429	0.0848	0.0848	TRUE	21856
WBGene00001225	eif-3.B	Y54E2A.11	3836	3800	1124	3979	3545	3078	3500	3084	1360	3524	3836	3311	3102.58	2648	3557	1343	0.425	1247	0.212326816342342	0.418156880156507	0.1162	0.0411	0.0835	0.0835	TRUE	21892
WBGene00001226	eif-3.C	T23D8.4	7398	7285	5808	6045	5270	4474	6750	5912	7028	5354	5703	4813	5926.64	6563	5290	0.806	-0.311	-2067	0.0387592892288767	0.138036315402989	0.0073	0.0407	0.0162	0.0162	TRUE	0.0921
WBGene00001227	eif-3.D	R08D7.3	4239	4352	2654	3850	3439	3336	3868	3532	3211	3410	3722	3588	3555.18	3537	3573	1.01	0.014	0.103	0.91810589919124	0.95674988102084	0.005	0.041	0.0139	0.0139	TRUE	0.0813
WBGene00001228	eif-3.E	B0511.10	3694	3807	2761	3401	2889	2723	3370	3090	3341	3012	3126	2929	3144.79	3267	3022	0.925	-0.112	-0.94	0.347083757516354	0.564369493271319	0.0014	0.0411	0.0099	0.0099	TRUE	0.0276
WBGene00001229	eif-3.F	D2013.7	3442	3666	3275	2759	2308	2194	3140	2975	3963	2444	2498	2360	2896.65	3359	2434	0.725	-0.465	-2741	0.00611670689117535	0.0357407161964712	0.0123	0.0412	0.0203	0.0203	TRUE	0.2989
WBGene00001230	eif-3.G	F22B5.2	2130	2285	2020	2069	1722	1763	1943	1854	2444	1833	1863	1896	1972.43	2080	1864	0.896	-0.158	-0.945	0.344508925411831	0.561993147989256	0.0111	0.0416	0.0196	0.0196	TRUE	0.2809
WBGene00001231	eif-3.H	C41D11.2	2739	3000	2556	2396	2219	2081	2499	2435	3093	2122	2401	2239	2464.77	2676	2254	0.843	-0.247	-1503	0.132715728436477	0.312941419253498	0.0105	0.0413	0.019	0.019	TRUE	0.2247
WBGene00001232	eif-3.I	Y74C10AR.1	3143	3181	1569	3460	3061	2970	2868	2582	1899	3065	3312	3195	2819.94	2450	3191	1302	0.381	1907	0.0565047773089475	0.17819105575615	0.0209	0.0412	0.0284	0.0284	TRUE	0.4662
WBGene00001233	eif-3.K	T16G1.11	2457	2756	2368	2142	1718	1877	2242	2237	2865	1897	1859	2019	2186.54	2448	1925	0.787	-0.346	-2075	0.0379906261357513	0.136106745245145	0.0112	0.0415	0.0196	0.0196	TRUE	0.2683
WBGene00001234	eif-6	C47B2.5	1450	1655	853	1420	1322	1219	1323	1343	1032	1258	1431	1311	1282.98	1233	1333	1081	0.112	0.645	0.518608957307612	0.708705106467955	0.0117	0.0423	0.0208	0.0208	TRUE	0.2399
WBGene00001235	elb-1	Y41C4A.10	939	1147	869	937	728	869	857	931	1052	830	788	935	898.61	947	851	0.9	-0.153	-0.936	0.349512950297808	0.566695097573972	0.0077	0.0432	0.0181	0.0181	TRUE	0.1107
WBGene00001236	elc-1	Y82E9BR.15	816	937	764	751	616	683	745	760	924	665	667	735	749.32	810	689	0.851	-0.232	-1417	0.15662788255289	0.347397913784791	0.0072	0.0438	0.018	0.018	TRUE	0.1788
WBGene00001237	elc-2	W03H1.2	4	7	3	3	9	3	4	6	4	3	10	3	4.76	5	5	1179	0.237	0.269	0.787732931874321	0.886522779028386	0.1203	0.6008	0.3501	0.3501	TRUE	11366
WBGene00001239	elo-1	F56H11.4	8025	8772	6246	7410	5728	5514	7322	7119	7558	6563	6199	5931	6782.01	7333	6231	0.85	-0.235	-2002	0.0452708883469458	0.154042060632032	0.0015	0.0407	0.0098	0.0098	TRUE	0.0266
WBGene00001240	elo-2	F11E6.5	4270	4381	3691	4177	3816	3870	3896	3555	4466	3700	4129	4163	3984.96	3972	3997	1006	0.009	0.059	0.952778008012972	0.974472922776859	0.0085	0.0409	0.0172	0.0172	TRUE	0.1434
WBGene00001241	elo-3	D2024.3	2210	2282	1405	2040	1462	1275	2016	1852	1700	1807	1582	1372	1721.5	1856	1587	0.855	-0.226	-1304	0.192303492386578	0.39329271592429	0.0122	0.0418	0.0211	0.0211	TRUE	0.1784
WBGene00001242	elo-4	C40H1.4	56	65	31	70	77	65	51	53	38	62	83	70	59.43	47	72	1507	0.592	2061	0.0392607715577398	0.139114469816172	0.0081	0.0852	0.0422	0.0422	TRUE	0.2172
WBGene00001243	elo-5	F41H10.7	4550	5707	4683	3457	2110	1970	4151	4632	5667	3062	2283	2119	3652.33	4817	2488	0.517	-0.953	-4317	1.57955e+09	0.000262981355447891	0.033	0.041	0.0348	0.0348	TRUE	0.4948
WBGene00001244	elo-6	F41H10.8	5630	6857	5919	4764	2832	2718	5137	5565	7162	4220	3065	2924	4678.65	5955	3403	0.572	-0.807	-3535	0.000407037171474936	0.00399405224509781	0.0376	0.0408	0.0373	0.0373	TRUE	0.5373
WBGene00001245	elo-7	F56H11.3	17	24	2	42	65	55	16	19	2	37	70	59	34.02	12	55	4325	2113	3692	0.000222511767700999	0.00242253738535909	0.3029	0.1188	0.1891	0.1891	TRUE	0.7573
WBGene00001246	elo-8	Y47D3A.30	14	15	10	53	46	50	13	12	12	47	50	54	31.26	12	50	4055	2.02	5464	4.65534e+06	1.82296e+08	0	0.1257	0.0495	0.0495	TRUE	0.0317
WBGene00001247	elo-9	Y53F4B.2	223	220	182	138	105	105	203	179	220	122	114	113	158.51	201	116	0.581	-0.783	-3977	6.98919e+08	0.000926687824965105	0	0.0571	0.0212	0.0212	TRUE	0.1065
WBGene00001248	elp-1	F38A6.2	156	178	99	168	159	110	142	144	120	149	172	118	140.96	135	146	1078	0.108	0.465	0.642126511401563	0.797684187313086	0.0145	0.0592	0.0317	0.0317	TRUE	0.242
WBGene00001249	elt-1	W09C2.1	595	643	482	365	332	375	543	522	583	323	359	403	455.65	549	362	0.659	-0.602	-3.63	0.000283275475808934	0.00295207488716767	0.005	0.0461	0.0175	0.0175	TRUE	0.1143
WBGene00001250	elt-2	C33D3.1	275	338	245	263	280	292	251	274	296	233	303	314	278.62	274	283	1034	0.048	0.241	0.809188165783113	0.897957461032351	0.0128	0.0498	0.0254	0.0254	TRUE	0.2803
WBGene00001251	elt-3	K02B9.4	472	519	399	473	345	390	431	421	483	419	373	420	424.41	445	404	0.909	-0.137	-0.874	0.382351870804234	0.598279534057408	0.0023	0.0466	0.0154	0.0154	TRUE	0.0621
WBGene00001252	elt-4	C39B10.6	7	16	12	10	6	2	6	13	15	9	6	2	8.57	11	6	0.527	-0.925	-1289	0.197406298903123	0.39904925826048	0.1186	0.352	0.2428	0.2428	TRUE	0.6496
WBGene00001253	elt-6	F52C12.5	97	116	63	81	66	70	89	94	76	72	71	75	79.56	86	73	0.84	-0.252	-1076	0.281956916075649	0.497698248729098	0	0.0738	0.0268	0.0268	TRUE	0.0878
WBGene00001258	emb-4	Y80D3A.2	3616	3554	1067	3636	3058	2547	3299	2884	1291	3221	3309	2740	2790.69	2491	3090	1.24	0.31	0.909	0.36355277960261	0.580599215186258	0.1162	0.0412	0.0836	0.0836	TRUE	19208
WBGene00001259	emb-5	T04A8.14	7798	7991	5125	6597	5389	5118	7115	6485	6201	5843	5832	5505	6163.62	6600	5727	0.868	-0.205	-1.62	0.105149410034097	0.268246763730113	0.0028	0.0407	0.0114	0.0114	TRUE	0.0567
WBGene00001262	emb-8	K10D2.6	3933	4097	1856	4769	4583	4485	3588	3325	2246	4224	4959	4824	3861.21	3053	4669	1529	0.613	2739	0.00616104034971562	0.03592478890485	0.0303	0.041	0.0358	0.0358	TRUE	0.6472
WBGene00001263	emb-9	K04H4.1	7879	9164	4078	9769	8240	9082	7189	7437	4935	8653	8917	9769	7816.58	6520	9113	1397	0.483	2.32	0.0203263549098497	0.08692062544278	0.0242	0.0406	0.0311	0.0311	TRUE	0.5511
WBGene00001281	emb-27	F10B5.6	1889	2093	1428	1586	1296	1246	1724	1699	1728	1405	1402	1340	1549.6	1717	1382	0.805	-0.312	-2731	0.0063158841222255	0.0366508196447786	0	0.042	0.0088	0.0088	TRUE	0.0085
WBGene00001284	emb-30	F54C8.3	2140	2169	1293	1750	1379	1245	1953	1760	1565	1550	1492	1339	1609.82	1759	1460	0.83	-0.269	-1689	0.0911468667454241	0.244452631962018	0.0079	0.0419	0.0176	0.0176	TRUE	0.1117
WBGene00001303	sec-61.G	F32D8.6	6373	7116	7299	4873	4254	4718	5815	5775	8832	4316	4603	5075	5736.1	6807	4665	0.685	-0.545	-2428	0.0151851698694504	0.0705658834403587	0.0363	0.0407	0.0361	0.0361	TRUE	0.8253
WBGene00001309	emr-1	M01D7.6	1443	1506	1059	1362	1074	1342	1317	1222	1281	1206	1162	1444	1272.07	1273	1271	0.998	-0.003	-0.02	0.983913837192449	0.991527807498258	0.0067	0.0424	0.0164	0.0164	TRUE	0.1693
WBGene00001310	end-1	F58E10.2	65	79	40	41	26	31	59	64	48	36	28	33	44.94	57	32	0.568	-0.816	-2673	0.00751516096913694	0.0419339026447066	0	0.0997	0.0433	0.0433	TRUE	0.1372
WBGene00001311	end-3	F58E10.5	16	19	13	23	12	13	15	15	16	20	13	14	15.52	15	16	1044	0.062	0.134	0.893553249293265	0.944669668651828	0	0.2124	0.0918	0.0918	TRUE	0.344
WBGene00001320	ent-1	ZK809.4	3410	4066	1207	3554	3033	2981	3111	3300	1461	3148	3282	3207	2918.04	2624	3212	1224	0.291	0.933	0.350750872069312	0.56800430286316	0.0907	0.0412	0.07	0.07	TRUE	18186
WBGene00001324	eor-1	R11E3.6	1516	1611	680	1448	1201	1147	1383	1307	823	1283	1300	1234	1221.58	1171	1272	1085	0.118	0.503	0.615161392620058	0.778873698720557	0.037	0.0424	0.039	0.039	TRUE	0.8031
WBGene00001325	eor-2	C44H4.7	535	557	168	474	391	370	488	452	203	420	423	398	397.4	381	414	1083	0.116	0.349	0.727230777396879	0.851611330361831	0.0991	0.047	0.0767	0.0767	TRUE	18703
WBGene00001328	epi-1	K08C7.3	4117	5396	1269	3835	3309	3228	3756	4379	1536	3397	3581	3472	3353.49	3224	3483	1.08	0.111	0.308	0.757974542379633	0.869342918022215	0.1364	0.0411	0.094	0.094	TRUE	14585
WBGene00001329	epn-1	T04C10.2	2154	2414	519	2077	1822	1725	1965	1959	628	1840	1972	1856	1703.22	1517	1889	1244	0.315	0.791	0.428942281278141	0.637287871378619	0.1758	0.0418	0.114	0.114	TRUE	31513
WBGene00001330	eps-8	Y57G11C.24	1089	1313	347	1319	1045	1083	994	1066	420	1168	1131	1165	990.53	827	1155	1396	0.481	1.41	0.158561120899634	0.349899301994198	0.114	0.043	0.083	0.083	TRUE	21775
WBGene00001331	erd-2.1	F09B9.3	1636	1785	1250	1429	1031	1057	1493	1449	1513	1266	1116	1137	1328.71	1485	1173	0.79	-0.339	-2603	0.0092451846122652	0.0488242239237482	0.0018	0.0423	0.0115	0.0115	TRUE	0.0582
WBGene00001332	eri-1	T07A9.5	1011	1272	900	937	707	759	922	1032	1089	830	765	816	909.2	1014	804	0.793	-0.335	-2327	0.0199858491359744	0.0858675906995485	0.0035	0.0432	0.0138	0.0138	TRUE	0.0756
WBGene00001333	erm-1	C01G8.5	6304	6301	3252	6392	5326	4503	5752	5114	3935	5662	5764	4844	5178.23	4934	5423	1099	0.136	0.684	0.49383146104653	0.689598895604377	0.019	0.0408	0.0284	0.0284	TRUE	0.3808
WBGene00001334	ero-1	Y105E8B.8	1628	1886	1329	1814	1433	1370	1485	1531	1608	1607	1551	1474	1542.54	1541	1544	1002	0.003	0.022	0.982076315547519	0.990507926565968	0.0011	0.042	0.0104	0.0104	TRUE	0.0189
WBGene00001335	F35A5.8	F35A5.8	345	367	330	330	245	250	315	298	399	292	265	269	306.38	337	275	0.819	-0.288	-1496	0.134539328423053	0.315249120088096	0.0109	0.049	0.0234	0.0234	TRUE	0.2848
WBGene00001336	qars-1	Y41E3.4	3500	3741	1596	3464	3080	2789	3193	3036	1931	3068	3333	3000	2926.99	2720	3134	1152	0.204	0.879	0.379559198370553	0.595601967874319	0.0368	0.0412	0.0384	0.0384	TRUE	0.7778
WBGene00001337	ears-1	ZC434.5	5012	5126	1116	5358	5175	4230	4573	4160	1350	4746	5600	4550	4163.24	3361	4965	1477	0.563	1.37	0.170786438631926	0.366395751003141	0.1917	0.0409	0.1214	0.1214	TRUE	33221
WBGene00001338	ears-2	T07A9.2	474	595	326	479	363	323	432	483	394	424	393	347	412.39	436	388	0.888	-0.171	-0.97	0.332014459227338	0.549839772292136	0.0077	0.0467	0.0199	0.0199	TRUE	0.1012
WBGene00001340	etr-1	T01D1.2	1645	1893	821	1478	1382	1397	1501	1536	993	1309	1496	1503	1389.67	1343	1436	1068	0.095	0.429	0.66810336635313	0.815303534168694	0.0303	0.0422	0.0345	0.0345	TRUE	0.6187
WBGene00001345	fos-1	F29G9.4	389	430	201	525	485	466	355	349	243	465	525	501	406.37	316	497	1.57	0.651	3114	0.00184710009893697	0.014110702392925	0.019	0.0468	0.0289	0.0289	TRUE	0.4385
WBGene00001352	evl-14	H38K22.1	2503	2617	1625	2326	1717	1514	2284	2124	1966	2060	1858	1629	1986.79	2125	1849	0.87	-0.2	-1245	0.212965844416035	0.419071479482835	0.0089	0.0416	0.0182	0.0182	TRUE	0.1312
WBGene00001358	evl-20	F22B5.1	348	447	317	323	263	281	318	363	384	286	285	302	322.8	355	291	0.821	-0.284	-1723	0.0848428883963902	0.233040497411864	0.0024	0.0485	0.0165	0.0165	TRUE	0.0964
WBGene00001362	exc-1	C46E1.3	28	21	16	40	29	21	26	17	19	35	31	23	25.23	21	30	1449	0.535	1337	0.181271869131877	0.379934910516816	0	0.1461	0.075	0.075	TRUE	0.2846
WBGene00001365	exc-4	Y105E8A.22	1125	1190	916	931	690	689	1026	966	1108	825	747	741	902.17	1033	771	0.747	-0.422	-2953	0.00314332756293661	0.0216235707329124	0.0032	0.0432	0.0136	0.0136	TRUE	0.0472
WBGene00001366	exc-5	C33D9.1	188	259	148	269	206	163	172	210	179	238	223	175	199.56	187	212	1135	0.182	0.853	0.393727062374191	0.608351223357973	0.0138	0.0536	0.028	0.028	TRUE	0.249
WBGene00001368	exc-7	F35H8.5	232	243	64	273	216	183	212	197	77	242	234	197	193.12	162	224	1378	0.463	1242	0.214338799166158	0.420787365571144	0.1287	0.0541	0.0947	0.0947	TRUE	21101
WBGene00001371	exl-1	F26H11.5	568	662	609	606	533	618	518	537	737	537	577	665	595.12	597	593	0.993	-0.01	-0.047	0.962883029937944	0.979585957376382	0.0234	0.0447	0.0307	0.0307	TRUE	0.4814
WBGene00001372	exo-3	R09B3.1	1469	1736	1324	1320	1089	1220	1340	1409	1602	1169	1178	1312	1335.21	1450	1220	0.841	-0.249	-1668	0.0953524011563984	0.251582375848333	0.0054	0.0423	0.0153	0.0153	TRUE	0.0995
WBGene00001373	exp-1	H35N03.1	14	15	10	18	9	15	13	12	12	16	10	16	13.14	12	14	1133	0.18	0.359	0.719536163881799	0.84782745086123	0	0.2434	0.1052	0.1052	TRUE	0.2795
WBGene00001374	exp-2	F12F3.1	64	86	55	82	74	76	58	70	67	73	80	82	71.53	65	78	1202	0.266	1096	0.27297190293526	0.488667412341158	0	0.0776	0.0283	0.0283	TRUE	0.073
WBGene00001377	eya-1	C49A1.4	413	432	262	185	156	181	377	351	317	164	169	195	261.97	348	176	0.504	-0.989	-5466	4.59999e+06	1.8055e+08	0.0037	0.0505	0.0193	0.0193	TRUE	0.0933
WBGene00001385	far-1	F02A9.2	12208	15229	10631	13870	12593	16149	11139	12359	12864	12285	13628	17371	13274.27	12121	14428	1.19	0.251	1337	0.181178408035677	0.379834778059571	0.0193	0.0405	0.0254	0.0254	TRUE	0.3894
WBGene00001386	far-2	F02A9.3	56996	73072	52883	66597	59429	78336	52003	59301	63991	58987	64311	84265	63809.83	58432	69188	1184	0.244	1224	0.221074471612817	0.429245266831221	0.0239	0.0403	0.0286	0.0286	TRUE	0.445
WBGene00001387	far-3	F15B9.1	394	347	360	212	205	203	359	282	436	188	222	218	284.12	359	209	0.584	-0.776	-3393	0.000691629107941266	0.00624324416136772	0.0253	0.0497	0.0339	0.0339	TRUE	0.1209
WBGene00001388	far-4	F15B9.2	7	2	10	14	17	30	6	2	12	12	18	32	13.86	7	21	3243	1698	2333	0.0196348032964036	0.0848366925350527	0.3389	0.2329	0.2823	0.2823	TRUE	0.5434
WBGene00001389	far-5	F15B9.3	85	69	60	47	29	25	78	56	73	42	31	27	51.01	69	33	0.489	-1033	-3.23	0.0012392835484319	0.0101228616812962	0.0189	0.0926	0.0515	0.0515	TRUE	0.3658
WBGene00001390	far-6	W02A2.2	1392	1698	1426	1355	1259	1692	1270	1378	1726	1200	1362	1820	1459.38	1458	1461	1002	0.003	0.014	0.988870339792398	0.993542633861991	0.0351	0.0421	0.0376	0.0376	TRUE	0.5564
WBGene00001391	far-7	K01A2.2	86	86	70	115	115	110	78	70	85	102	124	118	96.27	78	115	1483	0.568	2485	0.0129709136961276	0.0629218536474868	0	0.068	0.027	0.027	TRUE	0.1045
WBGene00001392	far-8	K02F3.3	1326	1786	1760	1591	1572	1668	1210	1449	2130	1409	1701	1794	1615.59	1596	1635	1025	0.035	0.137	0.891310429218833	0.943010700368257	0.0493	0.0419	0.0465	0.0465	TRUE	0.9282
WBGene00001393	fat-1	Y67H2A.8	9486	10483	8166	10922	9014	8760	8655	8507	9881	9674	9754	9423	9315.88	9014	9617	1067	0.094	0.725	0.468738476892572	0.66957197718792	0.0035	0.0405	0.0119	0.0119	TRUE	0.0862
WBGene00001394	fat-2	W02A2.1	12253	13584	11709	19891	19010	21128	11180	11024	14168	17618	20572	22727	16214.85	12124	20306	1675	0.744	3.99	6.61819e+09	0.000883775580162053	0.0186	0.0404	0.025	0.025	TRUE	0.2657
WBGene00001395	fat-3	W08D2.4	2684	2568	1671	2765	1866	1434	2449	2084	2022	2449	2019	1543	2094.3	2185	2004	0.917	-0.125	-0.565	0.572263531630983	0.749528697011451	0.0311	0.0415	0.0347	0.0347	TRUE	0.2309
WBGene00001396	fat-4	T13F2.1	5620	5844	4564	5784	4716	4284	5128	4743	5523	5123	5103	4608	5037.96	5131	4945	0.964	-0.053	-0.389	0.697197603758135	0.836024961367663	0.0039	0.0408	0.0132	0.0132	TRUE	0.0542
WBGene00001397	fat-5	W06D12.3	852	1426	757	501	140	154	777	1157	916	444	152	166	601.92	950	254	0.267	-1903	-4524	6.07393e+08	0.000120302124950702	0.1971	0.0447	0.1251	0.1251	TRUE	19165
WBGene00001398	fat-6	VZK822L.1	6927	9216	4958	8625	4481	4599	6320	7479	5999	7639	4849	4947	6205.75	6599	5812	0.881	-0.183	-0.771	0.440923932301883	0.64803859481534	0.037	0.0407	0.0406	0.0406	TRUE	0.9238
WBGene00001399	fat-7	F10D2.9	4947	5578	2843	1913	735	501	4514	4527	3440	1694	795	539	2584.89	4160	1009	0.243	-2042	-5117	3.10767e+06	9.38952e+08	0.1909	0.0413	0.1142	0.1142	TRUE	42229
WBGene00001400	fax-1	F56E3.4	13	19	19	8	5	7	12	15	23	7	5	8	11.72	17	7	0.404	-1307	-2264	0.0235607077381462	0.0963242466033386	0	0.2682	0.1356	0.1356	TRUE	0.2794
WBGene00001401	fbf-1	H12I13.4	492	472	222	431	415	344	449	383	269	382	449	370	383.58	367	400	1089	0.123	0.506	0.61307490419553	0.777403782878979	0.035	0.0472	0.04	0.04	TRUE	0.4335
WBGene00001402	fbf-2	F21H12.5	460	462	344	473	474	376	420	375	416	419	513	404	424.54	404	445	1104	0.142	0.81	0.418156753646453	0.627982773512136	0.0081	0.0465	0.02	0.02	TRUE	0.2014
WBGene00001403	fbl-1	F56H11.1	390	385	272	379	285	226	356	312	329	336	308	243	314.1	332	296	0.891	-0.167	-0.853	0.393432373114087	0.60819641446062	0.0121	0.0488	0.0245	0.0245	TRUE	0.2707
WBGene00001404	fbp-1	K07A3.1	3462	4041	3698	3249	2923	3287	3159	3279	4475	2878	3163	3536	3414.94	3638	3192	0.878	-0.188	-0.927	0.353762301386299	0.570939637209875	0.0249	0.041	0.0294	0.0294	TRUE	0.4915
WBGene00001405	fce-1	C04F12.10	1593	1788	1278	1596	1118	1025	1453	1451	1546	1414	1210	1103	1362.83	1483	1242	0.838	-0.256	-1614	0.106583212557086	0.270794220772306	0.0077	0.0422	0.0173	0.0173	TRUE	0.1767
WBGene00001406	fce-2	F48F5.5	544	586	390	596	364	381	496	476	472	528	394	410	462.58	481	444	0.923	-0.115	-0.627	0.530809649130038	0.718423404425999	0.0112	0.046	0.0222	0.0222	TRUE	0.323
WBGene00001410	feh-1	Y54F10AM.2	59	109	38	113	81	99	54	88	46	100	88	106	80.42	63	98	1.55	0.632	1995	0.0460435199011657	0.155818914347237	0.05	0.0735	0.0596	0.0596	TRUE	12042
WBGene00001411	fem-1	F35D6.1	1353	1510	1095	1324	1143	1100	1234	1225	1325	1173	1237	1183	1229.63	1261	1198	0.95	-0.075	-0.605	0.545120849147866	0.73014552263076	5e-04	0.0424	0.0102	0.0102	TRUE	0.0227
WBGene00001412	fem-2	T19C3.8	2219	2418	1454	2101	1781	1864	2025	1962	1759	1861	1927	2005	1923.28	1915	1931	1008	0.011	0.084	0.933256464919733	0.96425212830965	0.0028	0.0416	0.0121	0.0121	TRUE	0.0606
WBGene00001413	fem-3	C01F6.4	1092	1184	765	953	625	580	996	961	926	844	676	624	837.87	961	715	0.744	-0.426	-2406	0.0161083851092588	0.0736941071488121	0.0118	0.0434	0.0214	0.0214	TRUE	0.2996
WBGene00001414	fer-1	F43G9.6	33	44	4	70	157	116	30	36	5	62	170	125	71.22	24	119	4972	2314	3816	0.000135472538160541	0.00160291777821176	0.4432	0.0778	0.2403	0.2403	TRUE	0.2604
WBGene00001423	fib-1	T01C3.7	9061	9228	4376	8581	7324	6571	8267	7489	5295	7600	7926	7068	7274.32	7017	7531	1073	0.102	0.483	0.629125344623116	0.787729792879411	0.0275	0.0406	0.0319	0.0319	TRUE	0.5614
WBGene00001424	fis-1	F41G3.4	11	13	6	28	43	35	10	11	7	25	47	38	22.8	9	37	3844	1943	4118	3.81646e+09	0.000554128587806581	0	0.1574	0.0951	0.0951	TRUE	0.1351
WBGene00001425	fis-2	F13B9.8	445	516	514	470	360	527	406	419	622	416	390	567	469.92	482	458	0.95	-0.074	-0.284	0.776073742401302	0.880772736952294	0.0472	0.0459	0.0467	0.0467	TRUE	0.7351
WBGene00001426	fkb-1	F36H1.1	2552	2973	2752	2653	2172	2492	2328	2413	3330	2350	2350	2681	2575.35	2690	2460	0.915	-0.129	-0.641	0.521266123417108	0.710544434216488	0.0228	0.0413	0.0286	0.0286	TRUE	0.5228
WBGene00001427	fkb-2	Y18D10A.19	6475	7192	8034	5169	4454	5410	5908	5837	9722	4578	4820	5819	6113.95	7156	5072	0.709	-0.496	-1928	0.0538503014047938	0.172474969170473	0.0564	0.0407	0.0476	0.0476	TRUE	12002
WBGene00001428	fkb-3	C05C8.3	678	837	618	567	560	600	619	679	748	502	606	645	633.22	682	584	0.857	-0.222	-1245	0.213153512769385	0.419195254157445	0.0111	0.0445	0.0214	0.0214	TRUE	0.1812
WBGene00001429	fkb-4	ZC455.10	43	51	27	40	22	35	39	41	33	35	24	38	35.03	38	32	0.853	-0.23	-0.669	0.50328320793251	0.696645207340413	0	0.1165	0.0565	0.0565	TRUE	0.3406
WBGene00001430	fkb-5	C50F2.6	704	739	577	562	435	509	642	600	698	498	471	548	576.05	647	506	0.782	-0.355	-2285	0.022304492515501	0.0926571893812199	0.004	0.0449	0.0156	0.0156	TRUE	0.0613
WBGene00001431	fkb-6	F31D4.3	5950	6560	3042	5851	4992	4743	5429	5324	3681	5182	5402	5102	5020	4811	5229	1087	0.12	0.598	0.54954433632175	0.733031229622763	0.0229	0.0408	0.0287	0.0287	TRUE	0.5131
WBGene00001432	fkb-7	B0511.1	180	167	105	60	70	56	164	136	127	53	76	60	102.66	142	63	0.441	-1181	-4646	3.37709e+08	7.3582e+08	0.0133	0.0663	0.0351	0.0351	TRUE	0.2651
WBGene00001433	fkb-8	Y18D10A.25	106	133	97	183	178	179	97	108	117	162	193	193	144.88	107	183	1701	0.767	3724	0.000196181835380682	0.0021825553990464	0	0.0587	0.0232	0.0232	TRUE	0.1067
WBGene00001434	fkh-2	T14G12.4	113	128	94	51	52	62	103	104	114	45	56	67	81.48	107	56	0.523	-0.936	-3673	0.000239937587459125	0.002583789443414	0	0.073	0.0332	0.0332	TRUE	0.2668
WBGene00001435	fkh-3	C29F7.4	231	227	187	127	116	106	211	184	226	112	126	114	162.22	207	117	0.568	-0.817	-4144	3.41313e+09	0.000504728326853558	0	0.0567	0.0214	0.0214	TRUE	0.1065
WBGene00001436	fkh-4	C29F7.5	204	228	173	130	83	89	186	185	209	115	90	96	146.87	193	100	0.52	-0.942	-4527	5.98222e+08	0.000118929450900356	0	0.0584	0.0237	0.0237	TRUE	0.1756
WBGene00001437	fkh-5	F26A1.2	50	49	44	28	31	19	46	40	53	25	34	20	36.24	46	26	0.57	-0.81	-2323	0.0201651188088114	0.0864167935890875	0	0.114	0.0577	0.0577	TRUE	0.3412
WBGene00001438	fkh-6	B0286.5	65	60	55	76	47	49	59	49	67	67	51	53	57.57	58	57	0.988	-0.017	-0.06	0.951873482830435	0.974022211004963	0	0.0866	0.0418	0.0418	TRUE	0.2302
WBGene00001439	fkh-7	F26D12.1	629	739	144	519	470	479	574	600	174	460	509	515	471.91	449	495	1099	0.136	0.325	0.745315947062728	0.862417796930529	0.195	0.0459	0.1251	0.1251	TRUE	32706
WBGene00001440	fkh-8	F40H3.4	45	53	22	34	24	23	41	43	27	30	26	25	31.92	37	27	0.725	-0.464	-1287	0.197964669744731	0.399808666391168	0	0.1239	0.0617	0.0617	TRUE	0.3673
WBGene00001441	fkh-9	K03C7.2	453	562	186	834	573	532	413	456	225	739	620	572	504.25	365	644	1761	0.817	2774	0.00553617298880067	0.0331795112518239	0.0707	0.0456	0.0603	0.0603	TRUE	12534
WBGene00001442	fkh-10	C25A1.2	7	6	6	2	3	8	6	5	7	2	3	9	5.36	6	5	0.73	-0.454	-0.537	0.590966754763811	0.762237016729469	0.084	0.5388	0.3221	0.3221	TRUE	10872
WBGene00001443	fli-1	B0523.5	1926	2046	1240	1909	1540	1327	1757	1660	1500	1691	1667	1427	1617.16	1639	1595	0.973	-0.04	-0.261	0.794176046803378	0.889991002858085	0.0068	0.0419	0.0163	0.0163	TRUE	0.1015
WBGene00001444	flp-1	F23B2.5	234	373	357	335	286	358	214	303	432	297	309	385	323.25	316	330	1047	0.066	0.226	0.821459810373891	0.904538679176799	0.0669	0.0485	0.0594	0.0594	TRUE	0.3202
WBGene00001445	flp-2	W07E11.3	48	59	54	70	59	86	44	48	65	62	64	93	62.56	52	73	1398	0.483	1551	0.120995079049629	0.294309699886945	0.0318	0.0829	0.0537	0.0537	TRUE	0.4986
WBGene00001446	flp-3	W07E11.2	116	158	161	182	149	172	106	128	195	161	161	185	156.06	143	169	1189	0.249	0.893	0.372028866648297	0.588374405086117	0.0446	0.0574	0.0498	0.0498	TRUE	0.9961
WBGene00001447	flp-4	C18D1.3	59	64	51	69	78	87	54	52	62	61	84	94	67.77	56	80	1428	0.514	1822	0.0684718185450654	0.203910313727806	0.0166	0.0797	0.0423	0.0423	TRUE	0.4136
WBGene00001448	flp-5	C03G5.7	86	139	131	137	134	147	78	113	159	121	145	158	129.04	117	141	1218	0.284	0.928	0.353211852845084	0.570539030379285	0.0592	0.061	0.0598	0.0598	TRUE	0.3218
WBGene00001449	flp-6	F07D3.2	354	454	462	243	351	364	323	368	559	215	380	392	372.85	417	329	0.789	-0.341	-1059	0.289524392400436	0.505741943218772	0.086	0.0474	0.0722	0.0722	TRUE	10561
WBGene00001450	flp-7	F49E10.3	60	85	78	88	109	97	55	69	94	78	118	104	86.39	73	100	1382	0.467	1517	0.129313454856137	0.307870851492098	0.0456	0.0712	0.0564	0.0564	TRUE	0.5298
WBGene00001451	flp-8	F31F6.4	96	113	145	111	111	146	88	92	175	98	120	157	121.71	118	125	1063	0.088	0.248	0.804056797032914	0.895376525047074	0.0967	0.0622	0.0818	0.0818	TRUE	12843
WBGene00001452	flp-9	C36H8.3	222	383	267	328	303	279	203	311	323	291	328	300	292.5	279	306	1099	0.136	0.575	0.565162923190154	0.744465768577699	0.0297	0.0494	0.037	0.037	TRUE	0.6521
WBGene00001453	flp-10	T06C10.4	166	181	120	178	108	94	151	147	145	158	117	101	136.53	148	125	0.849	-0.236	-0.979	0.327767394587799	0.545813289222881	0.0185	0.0598	0.0344	0.0344	TRUE	0.5448
WBGene00001454	flp-11	K02G10.4	108	159	112	143	118	201	99	129	136	127	128	216	138.94	121	157	1296	0.374	1246	0.212807414556388	0.418946311256962	0.056	0.0595	0.0577	0.0577	TRUE	11417
WBGene00001455	flp-12	C05E11.8	161	257	182	210	192	228	147	209	220	186	208	245	202.45	192	213	1111	0.151	0.626	0.53144505282516	0.71898834840561	0.0275	0.0534	0.0372	0.0372	TRUE	0.4636
WBGene00001456	flp-13	F33D4.3	83	158	108	129	111	176	76	128	131	114	120	189	126.39	112	141	1266	0.341	1039	0.298932916492296	0.51553200275815	0.0756	0.0614	0.0696	0.0696	TRUE	0.9103
WBGene00001457	flp-14	Y37D8A.15	305	400	429	359	424	476	278	325	519	318	459	512	401.81	374	430	1.15	0.202	0.652	0.514511112422308	0.705548467732598	0.0802	0.0469	0.0664	0.0664	TRUE	12975
WBGene00001458	flp-15	ZK525.1	96	111	101	113	132	136	88	90	122	100	143	146	114.85	100	130	1301	0.38	1411	0.158345461505387	0.349673393663085	0.0301	0.0635	0.0434	0.0434	TRUE	0.4283
WBGene00001459	flp-16	F15D4.8	140	171	135	185	167	198	128	139	163	164	181	213	164.57	143	186	1299	0.378	1755	0.0793205472408555	0.223424861351296	0.0105	0.0565	0.0273	0.0273	TRUE	0.1743
WBGene00001460	flp-17	C52D10.11	123	148	150	127	151	161	112	120	182	112	163	173	143.82	138	149	1088	0.121	0.411	0.680867988133067	0.824175049189176	0.0533	0.0588	0.0557	0.0557	TRUE	0.7514
WBGene00001461	flp-18	Y48D7A.2	164	225	223	230	226	268	150	183	270	204	245	288	223.11	201	246	1226	0.294	1034	0.300919174303658	0.517996762129473	0.053	0.0522	0.0538	0.0538	TRUE	0.6271
WBGene00001462	flp-19	M79.4	105	112	129	146	117	148	96	91	156	129	127	159	126.32	114	138	1218	0.285	0.99	0.322249193003652	0.54005029861017	0.0443	0.0614	0.0516	0.0516	TRUE	0.9717
WBGene00001463	flp-20	E01H11.3	42	39	26	54	43	47	38	32	31	48	47	51	41.06	34	49	1426	0.512	1713	0.0866855486309669	0.236401060300586	0	0.1053	0.0396	0.0396	TRUE	0.1015
WBGene00001464	flp-21	C26F1.10	28	37	48	43	44	54	26	30	58	38	48	58	42.91	38	48	1278	0.354	0.867	0.385806003974267	0.601598912191671	0.0917	0.1025	0.0967	0.0967	TRUE	0.9464
WBGene00001465	flr-1	F02D10.5	103	120	107	112	76	69	94	97	129	99	82	74	96.08	107	85	0.803	-0.317	-1233	0.217528641169081	0.425094916215909	0.0166	0.0681	0.0372	0.0372	TRUE	0.3117
WBGene00001466	gpla-1	F58H1.4	20	31	12	20	15	21	18	25	15	18	16	23	19.08	19	19	0.963	-0.055	-0.125	0.900860529345088	0.948498585923247	0	0.1802	0.089	0.089	TRUE	0.4272
WBGene00001468	flr-4	F09B12.6	40	36	49	78	34	33	36	29	59	69	37	35	44.4	41	47	1147	0.198	0.462	0.644108551179236	0.799023744739328	0.1177	0.1004	0.11	0.11	TRUE	14026
WBGene00001470	baz-2	ZK783.4	1130	1328	930	1020	760	736	1031	1078	1125	903	822	792	958.61	1078	839	0.779	-0.36	-2622	0.00874639436790983	0.0468379595111626	0.0022	0.043	0.0126	0.0126	TRUE	0.0541
WBGene00001475	fmi-1	F15B9.7	338	382	152	109	102	118	308	310	184	97	110	127	189.36	267	111	0.415	-1.27	-4552	5.30908e+07	0.000107454555113868	0.0468	0.0544	0.0498	0.0498	TRUE	0.8043
WBGene00001476	fmo-1	K08C7.2	212	166	129	168	156	147	193	135	156	149	169	158	160	161	159	0.982	-0.026	-0.117	0.907115056098511	0.951522062279043	0.0139	0.0569	0.0294	0.0294	TRUE	0.332
WBGene00001477	fmo-2	K08C7.5	110	139	39	242	158	212	100	113	47	214	171	228	145.62	87	204	2.34	1226	3596	0.000323417459116756	0.00328885035746188	0.0907	0.0586	0.0758	0.0758	TRUE	1388
WBGene00001478	fmo-3	Y39A1A.19	261	235	224	216	181	147	238	191	271	191	196	158	207.54	233	182	0.782	-0.355	-1606	0.108204678263222	0.27357292656394	0.0177	0.0531	0.0304	0.0304	TRUE	0.2542
WBGene00001479	fmo-4	F53F4.5	559	681	513	539	382	346	510	553	621	477	413	372	491.07	561	421	0.751	-0.412	-2275	0.0229169682930384	0.094447624427132	0.0105	0.0457	0.0216	0.0216	TRUE	0.1618
WBGene00001480	fmo-5	H24K24.5	279	327	224	293	264	312	255	265	271	260	286	336	278.63	264	294	1113	0.154	0.853	0.393531923594457	0.608261530272521	0.0058	0.0498	0.02	0.02	TRUE	0.1756
WBGene00001481	fog-1	Y54E10A.4	379	410	239	381	346	384	346	333	289	337	374	413	348.78	323	375	1.16	0.214	1213	0.225154970465102	0.433758984959089	0.0064	0.0479	0.0195	0.0195	TRUE	0.0904
WBGene00001482	fog-2	Y113G7B.5	666	763	457	611	409	389	608	619	553	541	443	418	530.35	593	467	0.788	-0.344	-1961	0.0498818062721795	0.164049425130451	0.0086	0.0453	0.0202	0.0202	TRUE	0.2253
WBGene00001483	fog-3	C03C11.2	15	29	11	77	101	105	14	24	13	68	109	113	56.83	17	97	5649	2498	6444	11609.6	995052	0.0635	0.0872	0.0748	0.0748	TRUE	0.7033
WBGene00001484	fox-1	T07D1.4	572	621	340	408	335	377	522	504	411	361	363	406	427.79	479	377	0.784	-0.35	-1998	0.045766874460621	0.155226675563087	0.0077	0.0465	0.0198	0.0198	TRUE	0.1715
WBGene00001485	fre-1	Y113G7A.8	964	1099	466	1042	900	841	880	892	564	923	974	905	856.14	779	934	1198	0.261	1161	0.245811185764366	0.458331919540054	0.0308	0.0434	0.0353	0.0353	TRUE	0.6786
WBGene00001486	frh-1	F59G1.7	324	340	292	305	213	179	296	276	353	270	230	193	269.68	308	231	0.752	-0.411	-1912	0.055932355590063	0.176917273876383	0.0183	0.0502	0.0296	0.0296	TRUE	0.2482
WBGene00001487	frk-1	T04B2.2	24	29	12	48	78	93	22	24	15	43	84	100	47.82	20	76	3734	1901	4412	1.02224e+09	0.000183476605726	0.1086	0.0961	0.103	0.103	TRUE	0.352
WBGene00001488	frm-1	ZK270.2	3155	3478	994	3337	3180	3414	2879	2823	1203	2956	3441	3672	2828.88	2302	3356	1458	0.544	1612	0.106980078310435	0.271403506770431	0.1127	0.0412	0.0817	0.0817	TRUE	21047
WBGene00001489	frm-2	T04C9.6	520	556	374	524	419	447	474	451	453	464	453	481	462.77	459	466	1014	0.021	0.151	0.880308102905278	0.937747118983284	0	0.046	0.0115	0.0115	TRUE	0.0097
WBGene00001490	frm-3	H05G16.1	113	189	42	174	154	147	103	153	51	154	167	158	131.03	102	160	1549	0.631	1661	0.0966740215391631	0.253878545425222	0.1264	0.0606	0.0961	0.0961	TRUE	0.3066
WBGene00001491	frm-4	C24A11.8	2140	2336	1256	2138	1716	1423	1953	1896	1520	1894	1857	1531	1774.92	1790	1761	0.984	-0.024	-0.132	0.895330315547091	0.945715164164712	0.0151	0.0418	0.0233	0.0233	TRUE	0.2079
WBGene00001492	frm-5.1	Y38C1AB.8	179	223	64	153	162	162	163	181	77	136	175	174	151.14	140	162	1144	0.194	0.566	0.571157759694626	0.748673593628276	0.0943	0.0579	0.0783	0.0783	TRUE	15152
WBGene00001493	frm-7	C51F7.1	1829	1963	255	1661	1595	1540	1669	1593	309	1471	1726	1657	1404.03	1190	1618	1359	0.442	0.863	0.388029090272297	0.603600599425333	0.3339	0.0422	0.1886	0.1886	TRUE	50075
WBGene00001494	frm-8	H09G03.2	118	139	53	164	142	155	108	113	64	145	154	167	125.04	95	155	1624	0.699	2576	0.0100039024154481	0.0517253175368154	0.0317	0.0616	0.0448	0.0448	TRUE	0.7056
WBGene00001495	F31B12.3	F31B12.3	87	103	52	105	103	93	79	84	63	93	111	100	88.4	75	101	1338	0.42	1.75	0.0801726565391214	0.224825896997377	0	0.0705	0.0302	0.0302	TRUE	0.1671
WBGene00001496	frm-10	F25H9.5	1598	1698	973	1606	1307	1238	1458	1378	1177	1422	1414	1332	1363.66	1338	1389	1038	0.054	0.359	0.719548774095275	0.84782745086123	0.0058	0.0422	0.0155	0.0155	TRUE	0.1302
WBGene00001497	fars-1	T08B2.9	3459	3614	3067	2934	2436	2357	3156	2933	3711	2599	2636	2535	2928.4	3267	2590	0.793	-0.334	-2.21	0.0271075583747798	0.106702049239485	0.0072	0.0412	0.0162	0.0162	TRUE	0.1714
WBGene00001498	fars-3	F22B5.9	3361	3388	2260	2978	2436	2112	3067	2750	2735	2638	2636	2272	2682.75	2851	2515	0.882	-0.18	-1259	0.207991387752389	0.412715251931537	0.0051	0.0413	0.0144	0.0144	TRUE	0.0867
WBGene00001499	fsn-1	C26E6.5	1951	2184	1579	1851	1426	1485	1780	1772	1911	1639	1543	1597	1707.2	1821	1593	0.875	-0.192	-1595	0.110767160011418	0.278143127209538	7e-04	0.0418	0.0099	0.0099	TRUE	0.0221
WBGene00001500	ftn-1	C54F6.14	52	27	36	100	94	89	47	22	44	89	102	96	66.49	38	96	2554	1353	3976	7.01609e+09	0.000928057682741376	0.0504	0.0804	0.0651	0.0651	TRUE	11398
WBGene00001501	ftn-2	D1037.3	3485	3342	3911	2370	2255	2315	3180	2712	4732	2099	2440	2490	2942.34	3541	2343	0.662	-0.596	-2398	0.0164752596321387	0.0748425869551915	0.0482	0.0412	0.0441	0.0441	TRUE	0.8227
WBGene00001502	ftt-2	F52D10.3	6738	7895	3433	7618	6730	6998	6148	6407	4154	6748	7283	7528	6377.85	5570	7186	1.29	0.367	1726	0.0843488008562904	0.232138844296334	0.0258	0.0407	0.0325	0.0325	TRUE	0.6014
WBGene00001503	fum-1	H14A12.2	4839	5296	1430	6321	5224	5016	4415	4298	1730	5599	5653	5396	4515.16	3481	5549	1594	0.672	1942	0.052105028591505	0.168933859244523	0.1214	0.0409	0.0862	0.0862	TRUE	23482
WBGene00001505	fut-1	K08F8.3	186	174	170	266	169	180	170	141	206	236	183	194	188.12	172	204	1191	0.252	1086	0.277412391680192	0.493148229400588	0.0211	0.0545	0.0335	0.0335	TRUE	0.2857
WBGene00001506	fut-2	EGAP9.2	14	11	10	21	6	5	13	9	12	19	6	5	10.71	11	10	0.92	-0.12	-0.182	0.855724328433278	0.923533596703449	0.1597	0.2895	0.2214	0.2214	TRUE	20731
WBGene00001507	fut-4	K12H6.3	35	33	19	27	25	24	32	27	23	24	27	26	26.42	27	26	0.933	-0.1	-0.276	0.782587428260803	0.884433506091774	0	0.1413	0.0572	0.0572	TRUE	0.1476
WBGene00001508	fut-8	C10F3.6	178	222	190	255	176	177	162	180	230	226	190	190	196.53	191	202	1064	0.09	0.412	0.680555314409802	0.824093471258579	0.0156	0.0538	0.0295	0.0295	TRUE	0.3289
WBGene00001509	fzo-1	ZK1248.14	1721	1917	1486	1767	1414	1383	1570	1556	1798	1565	1530	1488	1584.51	1641	1528	0.931	-0.103	-0.761	0.446668031884577	0.652793306768347	0.0028	0.0419	0.0125	0.0125	TRUE	0.0832
WBGene00001510	fzr-1	ZK1307.6	1931	1980	433	1642	1366	1306	1762	1607	524	1454	1478	1405	1371.68	1298	1446	1114	0.155	0.383	0.70188779924278	0.838300838551271	0.184	0.0422	0.1181	0.1181	TRUE	32487
WBGene00001511	fzy-1	ZK177.6	4305	4838	3180	3698	3017	3203	3928	3926	3848	3275	3265	3445	3614.64	3901	3328	0.853	-0.229	-2096	0.0360399679965841	0.131058254001464	2e-04	0.041	0.0083	0.0083	TRUE	0.0114
WBGene00001512	gab-1	ZC482.1	14	19	11	21	19	14	13	15	13	19	21	15	15.95	14	18	1303	0.381	0.845	0.397924677329558	0.611188121953199	0	0.2076	0.0839	0.0839	TRUE	0.1004
WBGene00001513	gad-1	T05H4.14	2420	2756	1953	2228	1906	1995	2208	2237	2363	1973	2063	2146	2164.98	2269	2061	0.908	-0.139	-1159	0.246606052793326	0.459436074179337	0.001	0.0415	0.0099	0.0099	TRUE	0.0167
WBGene00001514	xnd-1	C05D2.5	2530	2476	477	2347	2140	2152	2308	2009	577	2079	2316	2315	1934.08	1631	2237	1.37	0.454	1.03	0.303100717625114	0.520526370413442	0.2295	0.0416	0.1398	0.1398	TRUE	31924
WBGene00001515	gap-1	T24C12.2	83	73	30	70	72	77	76	59	36	62	78	83	65.67	57	74	1288	0.366	1087	0.276916171704932	0.492526709208168	0.0539	0.0809	0.0662	0.0662	TRUE	0.3452
WBGene00001516	gap-2	ZK899.8	1070	1301	377	1065	825	837	976	1056	456	943	893	900	870.79	829	912	1099	0.136	0.426	0.669786876794591	0.816527557566933	0.0931	0.0433	0.0721	0.0721	TRUE	18217
WBGene00001517	gar-1	C15B12.5	26	36	30	40	35	29	24	29	36	35	38	31	32.29	30	35	1181	0.24	0.696	0.486600967719018	0.683714421743741	0	0.123	0.0549	0.0549	TRUE	0.212
WBGene00001518	gar-2	F47D12.1	49	93	28	72	72	45	45	75	34	64	78	48	57.36	51	63	1223	0.291	0.755	0.45002524464474	0.654733924626409	0.0914	0.0868	0.0892	0.0892	TRUE	0.6794
WBGene00001519	gar-3	Y40H4A.1	72	96	52	81	65	71	66	78	63	72	70	76	70.83	69	73	1053	0.074	0.304	0.760880554697671	0.87118541700969	0	0.078	0.0292	0.0292	TRUE	0.1303
WBGene00001520	gas-1	K09A9.5	2441	2866	1954	3049	2605	2729	2227	2326	2364	2701	2819	2936	2562.11	2306	2819	1222	0.29	2.46	0.0138937458147179	0.0661310965274901	0.001	0.0413	0.0096	0.0096	TRUE	0.0163
WBGene00001522	gbh-1	D2089.5	319	350	307	283	256	272	291	284	371	251	277	293	294.48	315	274	0.868	-0.204	-1051	0.293205909744652	0.509681920302195	0.011	0.0493	0.0238	0.0238	TRUE	0.2631
WBGene00001523	gbh-2	M05D6.7	192	185	112	150	151	142	175	150	136	133	163	153	151.64	154	150	0.971	-0.043	-0.202	0.840051417316041	0.913699569465873	0.0073	0.0579	0.0258	0.0258	TRUE	0.1593
WBGene00001526	gck-1	T19A5.2	1370	1536	592	1397	1206	1098	1250	1247	716	1237	1305	1181	1156.07	1071	1241	1158	0.212	0.835	0.403583208364625	0.616569144899721	0.0472	0.0426	0.0454	0.0454	TRUE	0.9934
WBGene00001527	gcs-1	F37B12.2	2199	2321	1673	2332	1829	1694	2006	1884	2024	2066	1979	1822	1963.56	1971	1956	0.992	-0.011	-0.086	0.931102547140631	0.96336271833615	0.0023	0.0416	0.0114	0.0114	TRUE	0.043
WBGene00001528	gcy-1	AH6.1	1	2	0	0	0	2	1	2	0	0	0	2	0.78	1	1	0.799	-0.323	-0.138	0.890081956311575	NA	0	34587	26669	26669	TRUE	0.7897
WBGene00001529	gcy-1	AH6.1	0	2	0	3	1	2	0	2	0	3	1	2	1.25	1	2	3322	1732	0.976	0.328987008852406	NA	0	21726	12089	12089	TRUE	0.9615
WBGene00001530	gcy-3	R134.1	6	13	3	13	6	10	5	11	4	12	6	11	8.07	7	10	1432	0.518	0.758	0.448154275754083	0.653406645495401	0	0.3712	0.2118	0.2118	TRUE	0.866
WBGene00001531	gcy-4	ZK970.5	4	2	1	5	2	2	4	2	1	4	2	2	2.54	2	3	1347	0.43	0.388	0.698018520481343	NA	0	10925	0.4947	0.4947	TRUE	0.382
WBGene00001532	gcy-5	ZK970.6	1	3	1	9	16	10	1	2	1	8	17	11	6.77	1	12	7632	2932	3219	0.00128835873780225	0.0104505738466152	0	0.4349	0.2496	0.2496	TRUE	0.2536
WBGene00001533	gcy-6	B0024.6	2	4	5	9	6	0	2	3	6	8	6	0	4.26	4	5	1338	0.42	0.373	0.708780542740026	0.842084591829206	0.6863	0.6665	0.675	0.675	TRUE	13958
WBGene00001534	gcy-7	F52E1.4	8	1	5	4	5	2	7	1	6	4	5	2	4.21	5	4	0.797	-0.327	-0.325	0.744928150131686	0.862324145125564	0.3193	0.6744	0.488	0.488	TRUE	1315
WBGene00001535	gcy-8	C49H3.1	6	13	6	20	7	7	5	11	7	18	8	8	9.35	8	11	1416	0.502	0.758	0.448405132527134	0.653544839608131	0.1069	0.3258	0.2086	0.2086	TRUE	1216
WBGene00001536	gcy-9	ZK455.2	22	29	6	19	20	16	20	24	7	17	22	17	17.76	17	19	1071	0.099	0.191	0.848635197015279	0.91934111528082	0.0849	0.1906	0.1399	0.1399	TRUE	10045
WBGene00001537	gcy-11	C30G4.3	107	132	67	102	80	88	98	107	81	90	87	95	92.9	95	91	0.945	-0.081	-0.353	0.724377366061742	0.849961737892821	0	0.069	0.0275	0.0275	TRUE	0.1479
WBGene00001538	gcy-12	F08B1.2	628	896	419	877	689	583	573	727	507	777	746	627	659.44	602	717	1188	0.249	1204	0.228586673870409	0.437759636838691	0.0214	0.0443	0.0293	0.0293	TRUE	0.3905
WBGene00001539	gcy-13	F23H12.6	2	3	4	3	1	1	2	2	5	3	1	1	2.32	3	2	0.555	-0.85	-0.719	0.472324388708285	NA	0	11917	0.5364	0.5364	TRUE	0.2844
WBGene00001540	gcy-14	ZC412.2	0	0	0	2	0	2	0	0	0	2	0	2	0.65	0	1	7402	2888	1034	0.301289144145451	NA	0	41245	42391	42391	TRUE	0.4249
WBGene00001541	gcy-15	ZC239.7	10	26	1	28	25	28	9	21	1	25	27	30	18.9	10	27	2531	1.34	1929	0.0537386559089691	0.172183040361391	0.441	0.1815	0.284	0.284	TRUE	0.9781
WBGene00001542	gcy-17	W03F11.2	0	3	1	4	4	7	0	2	1	4	4	8	3.17	1	5	4103	2037	1.73	0.0836001887931202	0.230986771634149	0	0.8815	0.5135	0.5135	TRUE	0.608
WBGene00001543	gcy-18	ZK896.8	24	31	13	18	33	30	22	25	16	16	36	32	24.45	21	28	1315	0.395	0.864	0.387488636465242	0.603059255510431	0.075	0.1495	0.1095	0.1095	TRUE	1.01
WBGene00001544	gcy-19	C17F4.6	20	23	5	30	29	26	18	19	6	27	31	28	21.48	14	29	1949	0.963	2025	0.0428614477088556	0.14788035737545	0.0317	0.1646	0.1123	0.1123	TRUE	0.8908
WBGene00001545	gcy-20	F21H7.9	3	4	1	3	6	4	3	3	1	3	6	4	3.44	2	4	1796	0.845	0.866	0.386366991731676	0.602038687886136	0	0.8163	0.3767	0.3767	TRUE	0.1818
WBGene00001546	gcy-21	F22E5.3	64	95	34	49	58	46	58	77	41	43	63	49	55.38	59	52	0.872	-0.198	-0.582	0.560632916329999	0.741347005779885	0.0474	0.0885	0.0653	0.0653	TRUE	0.1852
WBGene00001547	gcy-22	T03D8.5	14	27	3	25	13	15	13	22	4	22	14	16	15.11	13	17	1339	0.421	0.665	0.506001097726247	0.69869410165241	0.2294	0.217	0.2229	0.2229	TRUE	0.251
WBGene00001548	gcy-23	T26C12.4	12	32	2	20	11	18	11	26	2	18	12	19	14.72	13	16	1.22	0.287	0.393	0.694585780211309	0.83434726648336	0.4192	0.2217	0.3174	0.3174	TRUE	0.5196
WBGene00001549	gcy-25	Y105C5B.2	1	3	0	0	0	1	1	2	0	0	0	1	0.74	1	0	0.314	-1673	-0.71	0.477734372613723	NA	0	36629	25829	25829	TRUE	0.3076
WBGene00001550	gcy-27	C06A12.4	0	1	0	1	2	2	0	1	0	1	2	2	1	0	2	4971	2314	1209	0.226626586748036	NA	0	27048	13441	13441	TRUE	0.2859
WBGene00001551	gcy-31	T07D1.1	17	19	10	17	9	11	16	15	12	15	10	12	13.28	14	12	0.851	-0.233	-0.469	0.638955619867351	0.795215251011382	0	0.2414	0.1025	0.1025	TRUE	0.1899
WBGene00001552	gcy-32	C06B3.8	11	6	7	8	9	11	10	5	8	7	10	12	8.67	8	10	1.23	0.299	0.474	0.635597702545121	0.792974809138914	0	0.3482	0.1702	0.1702	TRUE	0.4064
WBGene00001553	gcy-33	F57F5.2	14	12	7	11	9	11	13	10	8	10	10	12	10.38	10	11	1002	0.003	0.006	0.994924701522434	0.997061388825113	0	0.2974	0.122	0.122	TRUE	0.1615
WBGene00001554	gcy-34	M04G12.3	9	6	3	3	3	2	8	5	4	3	3	2	4.13	6	3	0.477	-1069	-1191	0.233750038951228	0.443837415393837	0	0.6872	0.3062	0.3062	TRUE	0.4078
WBGene00001555	gcy-35	T04D3.4	17	21	14	32	27	15	16	17	17	28	29	16	20.53	17	24	1494	0.579	1333	0.182432041528996	0.381668644201902	0	0.1703	0.0863	0.0863	TRUE	0.5131
WBGene00001556	gcy-36	C46E1.2	13	15	11	13	6	9	12	12	13	12	6	10	10.84	12	9	0.749	-0.416	-0.763	0.445673166490017	0.652018701034325	0	0.2866	0.1213	0.1213	TRUE	0.205
WBGene00001557	gcy-37	C54E4.3	7	17	13	8	9	14	6	14	16	7	10	15	11.3	12	11	0.888	-0.171	-0.281	0.778544423157794	0.88181275801616	0.0836	0.2766	0.1782	0.1782	TRUE	0.7122
WBGene00001558	gdi-1	Y57G11C.10	8940	9890	7308	9245	7631	7613	8157	8026	8843	8189	8258	8189	8276.97	8342	8212	0.984	-0.023	-0.198	0.84310452665101	0.915652504733018	0.0011	0.0406	0.0092	0.0092	TRUE	0.0336
WBGene00001559	gei-1	F45H7.2	399	506	82	548	429	416	364	411	99	485	464	447	378.5	291	465	1596	0.674	1492	0.135629783090436	0.316450656407809	0.2349	0.0473	0.1444	0.1444	TRUE	36607
WBGene00001560	gei-3	T22H6.6	252	336	29	386	390	313	230	273	35	342	422	337	273.05	179	367	2042	1.03	1794	0.0727893204551215	0.211958362684276	0.4279	0.05	0.2335	0.2335	TRUE	45245
WBGene00001561	gei-4	W07B3.2	3298	3743	1202	2653	2226	2397	3009	3038	1454	2350	2409	2578	2473.06	2500	2446	0.978	-0.032	-0.108	0.913890686010774	0.954873537851476	0.08	0.0413	0.0642	0.0642	TRUE	16175
WBGene00001562	lin-66	B0513.1	2245	2520	267	2282	1854	1852	2048	2045	323	2021	2006	1992	1739.38	1472	2006	1363	0.446	0.818	0.413123235961889	0.624482890145772	0.3897	0.0418	0.2138	0.2138	TRUE	55894
WBGene00001563	gei-6	C05C8.4	1867	2112	446	1961	1586	1560	1703	1714	540	1737	1716	1678	1514.74	1319	1710	1296	0.374	0.932	0.351138404446156	0.568118468293458	0.1787	0.042	0.1154	0.1154	TRUE	31919
WBGene00001564	icl-1	C05E4.9	7549	8282	1451	10331	11893	11871	6888	6721	1756	9150	12870	12769	8359.13	5122	11596	2264	1179	2.58	0.00988624297326559	0.0512412235733201	0.2531	0.0406	0.1504	0.1504	TRUE	40232
WBGene00001565	gei-8	C14B9.6	1146	1440	214	1138	967	922	1046	1169	259	1008	1046	992	919.9	825	1015	1231	0.3	0.639	0.522987522350156	0.711793517618105	0.2658	0.0432	0.1576	0.1576	TRUE	42418
WBGene00001566	acdh-13	C28C12.9	1175	1185	940	1070	935	780	1072	962	1137	948	1012	839	994.96	1057	933	0.883	-0.179	-1134	0.256625934144552	0.470845245488677	0.0064	0.0429	0.017	0.017	TRUE	0.0916
WBGene00001568	snpc-4	F32H2.1	2133	2400	1401	1976	1630	1565	1946	1948	1695	1750	1764	1683	1797.79	1863	1732	0.93	-0.105	-0.792	0.428357587178279	0.637037810464581	0.0025	0.0417	0.0122	0.0122	TRUE	0.074
WBGene00001569	meg-3	F52D2.4	1873	2161	660	1736	1310	1316	1709	1754	799	1538	1418	1416	1438.7	1421	1457	1025	0.036	0.116	0.908014338963506	0.952039324772025	0.0882	0.0421	0.069	0.069	TRUE	17532
WBGene00001570	gei-13	F58A4.11	286	293	87	128	126	118	261	238	105	113	136	127	163.44	201	125	0.621	-0.686	-1931	0.0535031233395095	0.171755965790258	0.1062	0.0566	0.0846	0.0846	TRUE	18208
WBGene00001571	gei-14	K01C8.5	1518	1628	819	1442	1207	1105	1385	1321	991	1277	1306	1189	1244.88	1232	1257	1.02	0.028	0.15	0.880907914216684	0.937817577586141	0.0159	0.0424	0.0242	0.0242	TRUE	0.3478
WBGene00001572	gei-15	M03A8.4	294	326	170	340	230	309	268	265	206	301	249	332	270.16	246	294	1192	0.254	1198	0.230971442999785	0.440587068258911	0.0168	0.0501	0.0287	0.0287	TRUE	0.2181
WBGene00001574	gei-17	W10D5.3	2732	2980	1844	2702	2125	2056	2493	2418	2231	2393	2300	2212	2341.14	2381	2302	0.967	-0.049	-0.392	0.695329769629254	0.835002130245324	0.0017	0.0414	0.0109	0.0109	TRUE	0.0361
WBGene00001575	gei-18	Y37A1B.15	12	14	12	11	12	5	11	11	15	10	13	5	10.82	12	9	0.769	-0.378	-0.661	0.508406776645288	0.700633752326842	0	0.287	0.1422	0.1422	TRUE	0.3144
WBGene00001577	gem-4	T12A7.1	256	246	137	184	141	141	234	200	166	163	153	152	177.7	200	156	0.778	-0.361	-1715	0.0862804545310925	0.235832306486792	0.0102	0.0553	0.0263	0.0263	TRUE	0.1457
WBGene00001578	ges-1	R12A1.4	401	361	262	655	604	584	366	293	317	580	654	628	472.97	325	621	1908	0.932	5551	2.83267e+06	1.18668e+08	0.0057	0.0459	0.018	0.018	TRUE	0.1392
WBGene00001579	gex-2	F56A11.1	1630	1671	546	1408	1203	1215	1487	1356	661	1247	1302	1307	1226.65	1168	1285	1.1	0.137	0.443	0.657482671255849	0.808864986776053	0.0865	0.0424	0.0682	0.0682	TRUE	17168
WBGene00001580	gex-3	F28D1.10	1994	2290	1312	1780	1321	1203	1819	1858	1588	1577	1430	1294	1594.26	1755	1434	0.817	-0.292	-1861	0.0627617596790528	0.191788333890473	0.0074	0.0419	0.0172	0.0172	TRUE	0.0926
WBGene00001581	gfi-1	F57F4.3	2688	2190	121	4816	4402	3765	2453	1777	146	4266	4764	4050	2909.25	1459	4360	2988	1579	1625	0.104155478143153	0.266505863538953	0.6803	0.0412	0.3428	0.6803	TRUE	27482
WBGene00001582	gfi-2	K02A11.1	2439	2773	1863	2470	1808	1815	2225	2250	2254	2188	1957	1952	2137.79	2243	2032	0.906	-0.142	-1143	0.253014095193164	0.466815065625833	0.0015	0.0415	0.0107	0.0107	TRUE	0.0546
WBGene00001583	gfi-3	M163.4	631	763	184	527	443	465	576	619	223	467	479	500	477.33	473	482	1019	0.027	0.073	0.941435331810269	0.968770115717042	0.1348	0.0459	0.095	0.095	TRUE	24453
WBGene00001584	nrde-4	F45E4.10	2242	2384	1712	1942	1512	1332	2046	1935	2072	1720	1636	1433	1806.84	2018	1596	0.792	-0.337	-2384	0.0171124694184222	0.0768642710588437	0.0041	0.0417	0.0138	0.0138	TRUE	0.0966
WBGene00001585	gfl-1	M04B2.3	969	1131	960	791	607	643	884	918	1162	701	657	692	835.46	988	683	0.692	-0.531	-3057	0.0022346851570805	0.0164075506791064	0.0105	0.0435	0.0205	0.0205	TRUE	0.2788
WBGene00001586	lgc-57	C09G5.1	13	17	13	17	13	10	12	14	16	15	14	11	13.55	14	13	0.973	-0.04	-0.082	0.934356067129137	0.964913517779168	0	0.2374	0.0976	0.0976	TRUE	0.1106
WBGene00001587	lgc-58	C45B2.4	9	12	11	18	14	17	8	10	13	16	15	18	13.44	10	16	1601	0.679	1364	0.172704096839955	0.368366699189234	0	0.2389	0.1008	0.1008	TRUE	0.1659
WBGene00001588	lgc-56	F09C12.1	19	23	12	26	25	16	17	19	15	23	27	17	19.64	17	22	1323	0.404	0.953	0.340731559056065	0.558181858542787	0	0.1762	0.0785	0.0785	TRUE	0.2214
WBGene00001589	gip-1	H04J21.3	1642	1782	1052	1413	1254	1153	1498	1446	1273	1252	1357	1240	1344.36	1406	1283	0.912	-0.133	-0.934	0.350346017207845	0.567711270673733	0.0037	0.0422	0.0138	0.0138	TRUE	0.0808
WBGene00001590	lipt-1	C45G3.3	360	442	309	317	254	217	328	359	374	281	275	233	308.36	354	263	0.745	-0.425	-2476	0.0132759762374082	0.0640502943171225	0.0032	0.0489	0.018	0.018	TRUE	0.1066
WBGene00001591	glc-1	F11A5.10	373	380	342	436	425	350	340	308	414	386	460	376	380.86	354	407	1153	0.205	1.04	0.298477076482016	0.515098604943462	0.014	0.0473	0.0254	0.0254	TRUE	0.2408
WBGene00001592	glc-2	F25F8.2	185	194	145	169	205	146	169	157	175	150	222	157	171.71	167	176	1053	0.075	0.322	0.747678105064964	0.863851901690278	0.0197	0.0558	0.033	0.033	TRUE	0.5424
WBGene00001593	glc-3	ZC317.3	4	7	5	10	12	5	4	6	6	9	13	5	7.1	5	9	1779	0.831	1177	0.239354932895365	0.450675130879763	0	0.4163	0.2092	0.2092	TRUE	0.1427
WBGene00001594	glc-4	C27H5.8	59	70	73	57	57	42	54	57	88	50	62	45	59.39	66	52	0.797	-0.328	-1029	0.30352083648849	0.520957243735272	0.0346	0.0852	0.0563	0.0563	TRUE	0.683
WBGene00001595	gld-1	T23G11.3	14889	14689	2531	14512	11934	10882	13585	11921	3063	12854	12914	11706	11007	9523	12491	1312	0.391	0.845	0.398008128219624	0.611188121953199	0.2616	0.0405	0.1545	0.1545	TRUE	36979
WBGene00001596	gld-2	ZC308.1	3591	3685	725	3743	3101	2770	3276	2991	877	3315	3356	2980	2799.16	2381	3217	1351	0.434	1008	0.313555336753249	0.53134252703201	0.2156	0.0412	0.133	0.133	TRUE	36887
WBGene00001597	gld-3	T07F8.3	6059	6740	3736	5789	4499	4382	5528	5470	4521	5128	4869	4714	5038.1	5173	4904	0.948	-0.077	-0.522	0.601768144621572	0.769689588967397	0.0064	0.0408	0.0157	0.0157	TRUE	0.1477
WBGene00001598	glh-1	T21G5.3	5986	6038	2554	5856	5767	5085	5462	4900	3090	5187	6241	5470	5058.29	4484	5633	1256	0.329	1318	0.187430551829159	0.387756942531631	0.0426	0.0408	0.0446	0.0446	TRUE	0.8981
WBGene00001599	glh-2	C55B7.1	3174	3159	826	3267	2729	2624	2896	2564	999	2894	2953	2823	2521.44	2153	2890	1342	0.424	1153	0.248931803217186	0.462077940579614	0.1425	0.0413	0.0972	0.0972	TRUE	26493
WBGene00001600	glh-3	B0414.6	1228	1328	804	1061	905	799	1120	1078	973	940	979	859	991.6	1057	926	0.876	-0.191	-1324	0.185376972848662	0.385307206923281	0.0036	0.043	0.014	0.014	TRUE	0.0568
WBGene00001601	glh-4	T12F5.3	2185	2213	923	2389	1900	1828	1994	1796	1117	2116	2056	1966	1840.81	1636	2046	1251	0.323	1308	0.190777533039555	0.391474022205565	0.0442	0.0417	0.0433	0.0433	TRUE	0.9215
WBGene00001602	gln-1	C45B2.5	454	555	441	367	313	288	414	450	534	325	339	310	395.31	466	325	0.697	-0.52	-2971	0.00296799745664939	0.0206457098444112	0.0072	0.047	0.0195	0.0195	TRUE	0.1808
WBGene00001603	gln-2	K03H1.1	71	118	24	247	416	385	65	96	29	219	450	414	212.11	63	361	5667	2503	5656	1.54855e+06	6.99305e+07	0.2099	0.0528	0.132	0.132	TRUE	14754
WBGene00001604	gln-3	Y105C5B.28	2874	2487	1180	2272	2735	2501	2622	2018	1428	2012	2960	2690	2288.46	2023	2554	1262	0.336	1214	0.224931187453787	0.433582001883694	0.0612	0.0414	0.0548	0.0548	TRUE	0.2422
WBGene00001605	gln-3	Y105C5B.28	7	10	5	27	50	49	6	8	6	24	54	53	25.21	7	44	6271	2649	4976	6.4962e+07	1.78316e+09	0	0.1462	0.1229	0.1229	TRUE	13015
WBGene00001606	gln-5	F26D10.10	5231	5385	4529	5050	4315	4744	4773	4370	5480	4473	4669	5103	4811.46	4874	4748	0.974	-0.038	-0.241	0.809225430238036	0.897957461032351	0.0073	0.0408	0.0172	0.0172	TRUE	0.1436
WBGene00001607	gln-6	C28D4.3	11238	12978	8134	10431	8483	9585	10254	10532	9843	9239	9180	10310	9892.97	10210	9576	0.938	-0.092	-0.747	0.455098607425177	0.658906976472137	0.0026	0.0405	0.0109	0.0109	TRUE	0.0549
WBGene00001608	pugs-5	R07B1.8	15	20	7	31	14	21	14	16	8	27	15	23	17.26	13	22	1679	0.747	1.53	0.125908329872799	0.301946328841277	0	0.1949	0.1115	0.1115	TRUE	0.2199
WBGene00001609	glp-1	F02A9.6	3260	3697	1602	3501	2691	2749	2974	3000	1938	3101	2912	2957	2813.88	2637	2990	1133	0.18	0.834	0.40454136730849	0.617415320197631	0.0293	0.0412	0.0334	0.0334	TRUE	0.6492
WBGene00001612	glr-1	C06E1.4	20	20	17	23	15	9	18	16	21	20	16	10	16.89	18	15	0.852	-0.231	-0.488	0.625278089892284	0.785352478459674	0	0.1984	0.1019	0.1019	TRUE	0.3841
WBGene00001613	glr-2	B0280.12	13	32	11	23	21	21	12	26	13	20	23	23	19.47	17	22	1265	0.339	0.72	0.47174515207992	0.671369604353658	0.0477	0.1774	0.1091	0.1091	TRUE	12229
WBGene00001614	glr-3	K10D3.1	0	2	0	4	3	2	0	2	0	4	3	2	1.76	1	3	4968	2313	1457	0.145217707667136	NA	0	15569	0.8514	0.8514	TRUE	0.968
WBGene00001615	glr-4	C06A8.9	67	79	47	100	76	57	61	64	57	89	82	61	69.04	61	77	1275	0.35	1312	0.189608757771444	0.39034773551501	0	0.0789	0.0368	0.0368	TRUE	0.2957
WBGene00001616	glr-5	ZC196.7	42	51	34	47	65	51	38	41	41	42	70	55	47.95	40	56	1375	0.459	1441	0.149696809289574	0.337234370290406	0.0199	0.096	0.0521	0.0521	TRUE	0.1718
WBGene00001617	glr-6	F41B4.4	135	162	95	137	111	98	123	131	115	121	120	105	119.41	123	115	0.937	-0.094	-0.459	0.646554302588748	0.800760124191483	0	0.0626	0.0218	0.0218	TRUE	0.0583
WBGene00001618	glr-7	C43H6.9	7	4	5	8	5	8	6	3	6	7	5	9	6.13	5	7	1365	0.449	0.621	0.534810722534511	0.721803272102293	0	0.4758	0.2114	0.2114	TRUE	0.3056
WBGene00001619	glr-8	F22A3.3	5	9	9	8	3	5	5	7	11	7	3	5	6.41	8	5	0.709	-0.497	-0.671	0.501916625684016	0.695971720583226	0	0.4568	0.2345	0.2345	TRUE	0.1759
WBGene00001620	glt-1	C12D12.2	2473	2834	1505	2262	2034	1854	2256	2300	1821	2004	2201	1994	2096.06	2126	2066	0.972	-0.042	-0.259	0.795716844667599	0.890764934592797	0.0092	0.0415	0.0182	0.0182	TRUE	0.1886
WBGene00001621	glt-3	K08F4.4	85	96	89	112	88	70	78	78	108	99	95	75	88.81	88	90	1033	0.046	0.176	0.860474779193008	0.926313092961445	0.0166	0.0703	0.0387	0.0387	TRUE	0.3462
WBGene00001622	glt-4	T22E5.2	150	178	125	202	182	172	137	144	151	179	197	185	165.58	144	187	1297	0.376	2.08	0.0375504180806251	0.134990257508329	0	0.0564	0.0174	0.0174	TRUE	0.0232
WBGene00001623	glt-5	Y53C12A.2	56	51	51	92	99	76	51	41	62	81	107	82	70.76	51	90	1766	0.82	2894	0.0038084347249878	0.0248614472694852	0.0165	0.078	0.0428	0.0428	TRUE	0.2634
WBGene00001624	glt-6	R05G6.6	46	34	53	59	43	32	42	28	64	52	47	34	44.48	45	44	1.01	0.014	0.035	0.972092160048155	0.984746923701777	0.0855	0.1003	0.0921	0.0921	TRUE	0.3253
WBGene00001625	glt-7	W03G1.1	33	26	15	28	29	25	30	21	18	25	31	27	25.41	23	28	1187	0.248	0.636	0.524943206657535	0.713414847394218	0	0.1454	0.0702	0.0702	TRUE	0.4272
WBGene00001626	gly-1	F44F4.6	2	8	0	2	2	2	2	6	0	2	2	2	2.4	3	2	0.7	-0.515	-0.393	0.694452771542443	NA	0.4726	11526	0.8211	0.8211	TRUE	0.6163
WBGene00001627	gly-2	C55B7.2	185	160	110	201	144	101	169	130	133	178	156	109	145.71	144	148	1026	0.037	0.14	0.888565211791144	0.941588784008038	0.0347	0.0586	0.0441	0.0441	TRUE	0.541
WBGene00001628	gly-3	ZK688.8	1785	1929	1372	1635	1443	1316	1629	1565	1660	1448	1562	1416	1546.6	1618	1475	0.912	-0.133	-1075	0.282463520238517	0.497978987785532	0.0011	0.042	0.0104	0.0104	TRUE	0.0314
WBGene00001629	gly-4	Y116F11B.12	842	925	470	874	851	838	768	751	569	774	921	901	780.69	696	865	1242	0.313	1637	0.101627104476768	0.262570551846389	0.0161	0.0437	0.025	0.025	TRUE	0.2955
WBGene00001630	gly-5	Y39E4B.12	1570	1894	1279	1895	1454	1322	1432	1537	1548	1678	1573	1422	1531.86	1506	1558	1035	0.05	0.357	0.720933080759581	0.848762224130001	0.0037	0.042	0.0133	0.0133	TRUE	0.0701
WBGene00001631	gly-6	H38K22.5	763	742	603	660	604	506	696	602	730	585	654	544	635.08	676	594	0.88	-0.185	-1.11	0.266973666521074	0.482038975052399	0.0076	0.0445	0.0185	0.0185	TRUE	0.1097
WBGene00001632	gly-7	Y46H3A.6	2243	2575	1325	2161	1752	1928	2047	2090	1603	1914	1896	2074	1937.25	1913	1961	1025	0.035	0.208	0.834881423830002	0.911532347720265	0.0111	0.0416	0.0199	0.0199	TRUE	0.2405
WBGene00001633	gly-8	Y66A7A.6	697	841	548	745	655	638	636	683	663	660	709	686	672.76	661	685	1037	0.052	0.394	0.693355749971007	0.833581446304789	0	0.0442	0.011	0.011	TRUE	0.0128
WBGene00001635	gly-10	Y45F10D.3	1754	1905	859	1665	1400	1335	1600	1546	1039	1475	1515	1436	1435.26	1395	1475	1057	0.08	0.374	0.708143464309066	0.841844317948341	0.0265	0.0421	0.0318	0.0318	TRUE	0.593
WBGene00001636	gly-11	Y75B8A.9	145	193	117	137	101	99	132	157	142	121	109	106	127.94	144	112	0.783	-0.352	-1727	0.0840890288151588	0.231613640771578	0	0.0611	0.0221	0.0221	TRUE	0.0725
WBGene00001637	gly-12	F48E3.1	154	169	102	152	167	125	141	137	123	135	181	134	141.82	134	150	1118	0.161	0.725	0.468396614090067	0.669325852339149	0.0104	0.0591	0.0285	0.0285	TRUE	0.3312
WBGene00001638	gly-13	B0416.6	254	368	214	425	304	298	232	299	259	376	329	321	302.55	263	342	1.3	0.378	2015	0.0438784880435084	0.150400881583942	0.009	0.0491	0.022	0.022	TRUE	0.1641
WBGene00001639	gly-14	M01F1.1	35	36	19	48	35	36	32	29	23	43	38	39	33.88	28	40	1407	0.493	1499	0.133796391761153	0.314048565767167	0	0.1191	0.048	0.048	TRUE	0.1301
WBGene00001640	gly-15	C54C8.11	2	0	0	0	0	1	2	0	0	0	0	1	0.48	1	0	0.587	-0.768	-0.24	0.810344277772987	NA	0	55641	56013	56013	TRUE	0.9737
WBGene00001641	gly-16	T15D6.2	0	0	0	0	0	0	0	0	0	0	0	0	0	0	0	NA	NA	NA	NA	NA	NA	NA	NA	NA	NA	NA
WBGene00001642	gly-17	T15D6.3	0	0	0	0	0	0	0	0	0	0	0	0	0	0	0	NA	NA	NA	NA	NA	NA	NA	NA	NA	NA	NA
WBGene00001643	gly-18	F22D6.11	2	7	2	10	6	2	2	6	2	9	6	2	4.57	3	6	1742	0.801	0.856	0.391935067755999	0.607010205794817	0.1904	0.6244	0.4021	0.4021	TRUE	0.3523
WBGene00001644	gly-19	F22D6.12	66	59	51	66	50	41	60	48	62	58	54	44	54.41	57	52	0.929	-0.106	-0.374	0.708490067936126	0.842006449178029	0	0.0893	0.0401	0.0401	TRUE	0.1727
WBGene00001645	gly-20	C03E10.4	1902	2164	1478	1790	1307	1337	1735	1756	1788	1585	1414	1438	1619.68	1760	1479	0.841	-0.25	-1994	0.0461660062600186	0.156139065665805	0.0014	0.0419	0.0107	0.0107	TRUE	0.0479
WBGene00001646	gna-1	B0024.12	121	133	83	88	79	65	110	108	100	78	85	70	92.02	106	78	0.731	-0.452	-2.03	0.0423351724103577	0.146576372902226	0	0.0693	0.0247	0.0247	TRUE	0.0682
WBGene00001647	gna-2	T23G11.2	2854	3087	2325	2352	1882	1706	2604	2505	2813	2083	2037	1835	2312.93	2641	1985	0.752	-0.411	-3047	0.00230867119292709	0.0168330587543325	0.0033	0.0414	0.0127	0.0127	TRUE	0.0526
WBGene00001648	goa-1	C26C6.2	3912	4315	2531	3436	2845	2761	3569	3502	3063	3043	3079	2970	3204.31	3378	3031	0.897	-0.157	-1194	0.232512427613578	0.442703873000169	0.003	0.0411	0.0121	0.0121	TRUE	0.0805
WBGene00001649	gob-1	H13N06.3	1158	1259	794	1057	1014	1055	1057	1022	961	936	1097	1135	1034.57	1013	1056	1042	0.059	0.391	0.69589309640399	0.835407226463051	0.0054	0.0428	0.0155	0.0155	TRUE	0.1193
WBGene00001650	gon-1	F25H8.3	461	485	159	573	509	479	421	394	192	508	551	515	430.03	336	525	1.56	0.641	2088	0.0367566217255963	0.132967340276626	0.0795	0.0465	0.0656	0.0656	TRUE	15428
WBGene00001651	gon-2	T01H8.5	1085	1156	280	1243	992	887	990	938	339	1101	1073	954	899.25	756	1043	1379	0.464	1221	0.222147426972749	0.430396677024195	0.1524	0.0432	0.1028	0.1028	TRUE	27304
WBGene00001653	gon-4	K04D7.5	2209	2343	1356	1948	1388	1255	2016	1901	1641	1725	1502	1350	1689.2	1853	1526	0.824	-0.28	-1613	0.106654763169345	0.270894068110345	0.0121	0.0418	0.0211	0.0211	TRUE	0.1587
WBGene00001660	gop-1	C34E10.3	653	703	461	624	431	416	596	571	558	553	466	447	531.79	575	489	0.851	-0.232	-1446	0.148068396256838	0.334999270410514	0.005	0.0453	0.0167	0.0167	TRUE	0.1548
WBGene00001661	gop-2	C34E10.2	1377	1488	1179	1129	907	860	1256	1208	1427	1000	982	925	1132.87	1297	969	0.748	-0.42	-2936	0.00332837246332462	0.0224802695409176	0.0039	0.0426	0.0138	0.0138	TRUE	0.0908
WBGene00001662	gop-3	C34E10.1	1608	1938	1540	1631	1363	1385	1467	1573	1863	1445	1475	1490	1552.14	1634	1470	0.9	-0.152	-0.987	0.323857625707421	0.541449467979594	0.007	0.042	0.0166	0.0166	TRUE	0.1793
WBGene00001663	gpa-1	T19C4.6	26	30	19	47	42	51	24	24	23	42	45	55	35.5	24	47	1989	0.992	3016	0.00256445728375796	0.0183633068669437	0	0.1155	0.047	0.047	TRUE	0.1513
WBGene00001664	gpa-2	F38E1.5	12	8	12	14	9	8	11	6	15	12	10	9	10.45	11	10	0.986	-0.021	-0.036	0.971632575722921	0.984582651638426	0	0.2958	0.15	0.15	TRUE	0.2783
WBGene00001665	gpa-3	E02C12.5	15	30	18	36	27	18	14	24	22	32	29	19	23.38	20	27	1.35	0.433	1005	0.314772604234598	0.532406864532522	0.0321	0.1545	0.0908	0.0908	TRUE	0.4474
WBGene00001666	gpa-4	T07A9.7	19	20	10	24	21	23	17	16	12	21	23	25	19.07	15	23	1487	0.573	1366	0.171805379523143	0.36742948066318	0	0.1803	0.0731	0.0731	TRUE	0.1159
WBGene00001667	gpa-5	F53B1.7	3	3	3	2	8	3	3	2	4	2	9	3	3.74	3	5	1549	0.632	0.637	0.524012583375892	0.712708936205442	0	0.7537	0.4286	0.4286	TRUE	10932
WBGene00001668	gpa-6	F48C11.1	0	2	4	5	4	4	0	2	5	4	4	4	3.25	2	4	2146	1102	0.976	0.328904153342085	0.54680658055507	0	0.8609	0.5639	0.5639	TRUE	0.7315
WBGene00001669	gpa-7	R10H10.5	78	91	76	96	69	67	71	74	92	85	75	72	78.13	79	77	0.985	-0.022	-0.088	0.929641939971475	0.962670813184309	0	0.0744	0.0311	0.0311	TRUE	0.1719
WBGene00001670	gpa-8	F56H9.3	2	4	0	2	1	4	2	3	0	2	1	4	2.04	2	2	1334	0.416	0.31	0.756578252648466	NA	0	13506	0.8118	0.8118	TRUE	0.3054
WBGene00001671	gpa-9	F56H9.4	20	27	17	29	17	17	18	22	21	26	18	18	20.52	20	21	1033	0.046	0.113	0.909911860780566	0.953100855949771	0	0.1704	0.0728	0.0728	TRUE	0.2625
WBGene00001672	gpa-10	C55H1.2	4	10	7	10	14	5	4	8	8	9	15	5	8.27	7	10	1458	0.544	0.778	0.436795427992025	0.645131562760509	0.0957	0.3631	0.2292	0.2292	TRUE	0.3101
WBGene00001673	gpa-11	C16A11.1	2	5	3	7	8	4	2	4	4	6	9	4	4.78	3	6	2015	1011	1204	0.228508567855958	0.437709855349171	0	0.599	0.2764	0.2764	TRUE	0.1779
WBGene00001674	gpa-12	F18G5.3	132	171	93	144	101	119	120	139	113	128	109	128	122.77	124	122	0.979	-0.03	-0.143	0.886067497366214	0.940628448090544	0	0.062	0.0245	0.0245	TRUE	0.1184
WBGene00001675	gpa-13	F18E2.5	9	21	13	8	13	13	8	17	16	7	14	14	12.69	14	12	0.851	-0.233	-0.409	0.682332642841799	0.825056220189979	0.064	0.2507	0.1545	0.1545	TRUE	0.5765
WBGene00001676	gpa-14	B0207.3	9	9	9	11	7	9	8	7	11	10	8	10	8.9	9	9	1038	0.054	0.092	0.92648984509018	0.961029922974961	0	0.3403	0.1389	0.1389	TRUE	0.1094
WBGene00001677	gpa-15	M04C7.1	7	4	11	8	4	9	6	3	13	7	4	10	7.34	7	7	0.948	-0.078	-0.102	0.91912650069189	0.957351474933754	0.1719	0.4041	0.284	0.284	TRUE	0.5087
WBGene00001678	gpa-16	Y95B8A.5	1216	1400	984	1207	968	839	1109	1136	1191	1069	1048	903	1075.91	1145	1007	0.879	-0.186	-1295	0.19544290036717	0.396575103668086	0.0037	0.0427	0.0139	0.0139	TRUE	0.0969
WBGene00001679	gpb-1	F13D12.7	3367	3721	766	3591	2840	2698	3072	3020	927	3181	3073	2902	2695.82	2340	3052	1304	0.383	0.934	0.35015295127076	0.567453157283185	0.1903	0.0412	0.1209	0.1209	TRUE	3.37
WBGene00001680	gpb-2	F52A8.2	227	298	207	276	204	210	207	242	250	244	221	226	231.76	233	230	0.99	-0.015	-0.082	0.934729213915806	0.965186900293319	0	0.0518	0.0186	0.0186	TRUE	0.107
WBGene00001681	gpc-1	K02A4.2	14	22	11	14	7	12	13	18	13	12	8	13	12.8	15	11	0.747	-0.421	-0.813	0.415936032099098	0.626608322413483	0	0.2488	0.1145	0.1145	TRUE	0.2478
WBGene00001682	gpc-2	F08B6.2	1197	1537	1653	1048	918	1182	1092	1247	2000	928	993	1271	1255.47	1446	1064	0.736	-0.442	-1575	0.115331220632678	0.285459857053465	0.0698	0.0424	0.056	0.056	TRUE	13425
WBGene00001683	gpd-1	T09F3.3	4571	5605	2479	5002	3952	4104	4171	4549	3000	4430	4277	4415	4140.12	3907	4374	1119	0.163	0.812	0.417069698374575	0.627150640994098	0.0229	0.0409	0.0287	0.0287	TRUE	0.4999
WBGene00001684	gpd-2	K10B3.8	5522	6824	2675	10827	10200	10844	5038	5538	3237	9590	11038	11665	7684.28	4604	10764	2337	1225	5053	4.35378e+07	1.2632e+09	0.0392	0.0406	0.0422	0.0422	TRUE	0.8203
WBGene00001685	gpd-3	K10B3.7	8503	10312	6442	13850	12427	14171	7758	8369	7795	12267	13448	15244	10813.47	7974	13653	1712	0.776	5297	1.17467e+07	4.11967e+08	0.0064	0.0405	0.0154	0.0154	TRUE	0.127
WBGene00001686	gpd-4	F33H1.2	2541	2899	1316	2543	2023	2198	2318	2353	1592	2252	2189	2364	2178.25	2088	2268	1086	0.119	0.587	0.557421340906109	0.7390198962893	0.0233	0.0415	0.0293	0.0293	TRUE	0.5179
WBGene00001687	gpn-1	F59D12.4	47	67	41	61	49	28	43	54	50	54	53	30	47.34	49	46	0.936	-0.095	-0.282	0.778061967490378	0.881485230096497	0.0313	0.0967	0.0613	0.0613	TRUE	0.6739
WBGene00001688	gpr-1	F22B7.13	524	580	447	437	434	394	478	471	541	387	470	424	461.7	497	427	0.86	-0.218	-1318	0.187658339992182	0.387948862112806	0.0053	0.046	0.0175	0.0175	TRUE	0.0886
WBGene00001689	gpr-2	C38C10.4	691	760	672	665	536	618	630	617	813	589	580	665	649.04	687	611	0.891	-0.166	-0.901	0.367578539636954	0.584583156997178	0.0136	0.0444	0.023	0.023	TRUE	0.3006
WBGene00001690	grd-1	R08B4.1	38	84	37	98	58	59	35	68	45	87	63	63	60.11	49	71	1439	0.526	1506	0.131964475597808	0.311907408221506	0.0601	0.0847	0.0708	0.0708	TRUE	10087
WBGene00001691	grd-2	F46B3.5	8	8	7	34	21	13	7	6	8	30	23	14	14.85	7	22	3047	1608	2943	0.00325101519787649	0.0221019038078216	0	0.2201	0.1269	0.1269	TRUE	0.1055
WBGene00001692	grd-3	W05E7.1	1981	2337	2071	2217	2101	2263	1807	1897	2506	1964	2274	2434	2146.94	2070	2224	1075	0.104	0.524	0.600168330037831	0.768462482950116	0.0213	0.0415	0.0278	0.0278	TRUE	0.4085
WBGene00001693	grd-4	T01B10.1	66	75	55	38	51	48	60	61	67	34	55	52	54.69	63	47	0.746	-0.423	-1403	0.160679692603206	0.352936474377779	0.0113	0.0891	0.047	0.047	TRUE	0.5291
WBGene00001694	grd-5	F41E6.2	2119	2454	2448	2116	1926	2158	1933	1992	2962	1874	2084	2321	2194.48	2296	2093	0.912	-0.133	-0.583	0.560014238721342	0.740995525856949	0.034	0.0415	0.0369	0.0369	TRUE	0.7784
WBGene00001695	grd-6	T18H9.1	35	33	16	163	47	54	32	27	19	144	51	58	55.23	26	84	3238	1695	3507	0.000452474796347315	0.00437809554575149	0.1887	0.0886	0.1438	0.1438	TRUE	37548
WBGene00001696	grd-7	F46H5.6	2	3	3	4	0	2	2	2	4	4	0	2	2.26	3	2	0.75	-0.414	-0.332	0.740212775543733	NA	0	12197	0.6797	0.6797	TRUE	0.3992
WBGene00001697	grd-8	C37C3.4	0	0	0	0	0	0	0	0	0	0	0	0	0	0	0	NA	NA	NA	NA	NA	NA	NA	NA	NA	NA	NA
WBGene00001698	grd-9	C04E6.6	0	1	0	3	4	1	0	1	0	3	4	1	1.48	0	3	7776	2959	1676	0.0936727501082259	NA	0	18459	10571	10571	TRUE	0.1705
WBGene00001699	grd-10	F09D12.1	157	159	169	193	147	130	143	129	204	171	159	140	157.77	159	157	0.991	-0.013	-0.052	0.958692423189417	0.977961745030302	0.0285	0.0572	0.0395	0.0395	TRUE	0.6335
WBGene00001700	grd-11	K02E2.2	18	18	5	14	10	17	16	15	6	12	11	18	13.1	12	14	1097	0.133	0.236	0.813063943319183	0.900313834540832	0.0519	0.2441	0.1529	0.1529	TRUE	0.6364
WBGene00001701	grd-12	F02D8.2	6	8	1	6	8	4	5	6	1	5	9	4	5.24	4	6	1336	0.418	0.498	0.618689435846039	0.781304321531758	0	0.5497	0.3181	0.3181	TRUE	0.5477
WBGene00001702	grd-13	W05E7.3	178	193	118	153	143	108	162	157	143	136	155	116	144.71	154	136	0.879	-0.187	-0.892	0.37224504297157	0.588552344273602	0.0034	0.0587	0.0247	0.0247	TRUE	0.1542
WBGene00001703	grd-14	T01B10.2	236	304	265	337	204	191	215	247	321	298	221	205	251.23	261	241	0.929	-0.106	-0.42	0.674563121337179	0.819703061083056	0.0368	0.0509	0.0421	0.0421	TRUE	0.4811
WBGene00001704	grd-15	Y87G2A.15	7	4	1	6	2	1	6	3	1	5	2	1	3.23	3	3	0.791	-0.339	-0.311	0.756013616692024	0.867979274658919	0.2396	0.8662	0.5533	0.5533	TRUE	0.3503
WBGene00001705	grd-16	Y69A2AL.1	9	13	10	8	8	7	8	11	12	7	9	8	9.02	10	8	0.757	-0.402	-0.685	0.493580479388374	0.689477948197582	0	0.3362	0.1358	0.1358	TRUE	0.1174
WBGene00001706	grd-16	Y69A2AL.1	1	3	2	1	1	0	1	2	2	1	1	0	1.29	2	1	0.348	-1524	-0.93	0.352564924331267	NA	0	21116	0.9257	0.9257	TRUE	0.209
WBGene00001707	grh-1	Y48G8AR.1	99	115	50	98	107	80	90	93	61	87	116	86	88.8	81	96	1173	0.231	0.82	0.41210377910736	0.623625444863441	0.0278	0.0703	0.0458	0.0458	TRUE	0.4242
WBGene00001708	grk-1	F19C6.1	688	802	244	734	512	523	628	651	295	650	554	563	556.77	525	589	1121	0.165	0.522	0.601910443050893	0.769777779516894	0.0888	0.0451	0.0704	0.0704	TRUE	16797
WBGene00001709	grk-2	W02B3.2	203	191	102	200	167	127	185	155	123	177	181	137	159.69	154	165	1064	0.09	0.365	0.714863208488713	0.845822442555423	0.0246	0.057	0.0371	0.0371	TRUE	0.1998
WBGene00001710	grl-1	C24G6.7	3	12	2	13	8	9	3	10	2	12	9	10	7.46	5	10	1941	0.957	1268	0.204785441479062	0.408767898218485	0.1117	0.3983	0.2657	0.2657	TRUE	17451
WBGene00001711	grl-2	T16G1.8	4	2	2	4	1	1	4	2	2	4	1	1	2.23	3	2	0.764	-0.389	-0.327	0.743570205207374	NA	0	12365	0.5712	0.5712	TRUE	0.5716
WBGene00001712	grl-3	K03B8.7	1	1	2	1	1	3	1	1	2	1	1	3	1.56	1	2	1291	0.368	0.26	0.794957828404576	NA	0	17558	0.7879	0.7879	TRUE	0.419
WBGene00001713	grl-4	F42C5.7	395	403	322	433	325	311	360	327	390	384	352	335	357.81	359	357	0.995	-0.007	-0.039	0.968498540512146	0.982594937919045	0.0036	0.0477	0.017	0.017	TRUE	0.0714
WBGene00001714	grl-5	Y47D7A.5	42	44	43	150	64	58	38	36	52	133	69	62	65.09	42	88	2118	1083	2794	0.00520326545539365	0.0315216936116689	0.0981	0.0813	0.0909	0.0909	TRUE	19401
WBGene00001715	grl-6	K10C2.5	7	12	9	3	4	2	6	10	11	3	4	2	6.03	9	3	0.338	-1564	-1997	0.0457919977389197	0.155280534924528	0	0.4834	0.2211	0.2211	TRUE	0.2259
WBGene00001716	grl-7	T02E9.2	54	93	35	184	93	78	49	75	42	163	101	84	85.77	55	116	2072	1051	2852	0.00434214357894519	0.0275155299821578	0.094	0.0714	0.0848	0.0848	TRUE	0.8491
WBGene00001717	grl-8	ZC487.5	13	17	10	17	17	9	12	14	12	15	18	10	13.48	13	14	1.14	0.189	0.375	0.707483765140853	0.841357763740704	0	0.2383	0.1097	0.1097	TRUE	0.3045
WBGene00001718	grl-9	ZC487.4	2	2	5	2	4	3	2	2	6	2	4	3	3.14	3	3	1013	0.019	0.018	0.985360239402906	0.992060163614864	0	0.8913	0.4746	0.4746	TRUE	0.7025
WBGene00001719	grl-10	C26F1.5	53	72	64	67	60	70	48	58	77	59	65	75	63.97	61	66	1089	0.123	0.422	0.672758289820159	0.818783344974922	0.018	0.082	0.0457	0.0457	TRUE	0.4048
WBGene00001720	grl-11	ZK512.9	4	2	3	0	0	3	4	2	4	0	0	3	2.02	3	1	0.355	-1495	-0.974	0.329874537457623	NA	0.3655	13611	10467	10467	TRUE	1444
WBGene00001721	grl-12	F28A12.2	2	5	2	5	0	1	2	4	2	4	0	1	2.3	3	2	0.681	-0.553	-0.421	0.673731120147677	NA	0.317	12007	0.8061	0.8061	TRUE	14498
WBGene00001722	grl-13	F32D1.4	2	1	1	0	1	0	2	1	1	0	1	0	0.82	1	0	0.283	-1821	-0.9	0.367927322750721	NA	0	32911	15687	15687	TRUE	0.4901
WBGene00001723	grl-14	T03D8.4	20	19	5	24	23	21	18	15	6	21	25	23	18.08	13	23	1691	0.758	1544	0.122702919661455	0.296844232055413	0.0096	0.188	0.1158	0.1158	TRUE	0.7421
WBGene00001724	grl-15	Y75B8A.20	42	52	33	85	35	39	38	42	40	75	38	42	45.93	40	52	1295	0.373	1015	0.310057365188176	0.527779276299135	0.0582	0.0984	0.0753	0.0753	TRUE	13872
WBGene00001725	grl-16	Y65B4BR.6	169	133	69	697	204	218	154	108	83	617	221	235	236.37	115	358	3102	1633	3659	0.000253570470884983	0.00269432659101634	0.2134	0.0516	0.1379	0.1379	TRUE	46654
WBGene00001726	grl-17	C56A3.1	7	7	6	7	5	10	6	6	7	6	5	11	6.95	6	7	1161	0.215	0.317	0.751435411050469	0.865952214778098	0	0.4245	0.1889	0.1889	TRUE	0.388
WBGene00001727	grl-18	T05C3.4	7	2	2	3	4	5	6	2	2	3	4	5	3.8	3	4	1171	0.228	0.237	0.812519191375997	0.900066593862537	0	0.7431	0.402	0.402	TRUE	0.8989
WBGene00001728	grl-19	R02D3.6	0	1	2	0	0	0	0	1	2	0	0	0	0.54	1	0	0.176	-2506	-0.824	0.409940286287613	NA	0	49981	5206	5206	TRUE	0.1488
WBGene00001729	grl-20	C23H5.9	5	4	25	1	0	1	5	3	30	1	0	1	6.67	13	1	0.053	-4229	-2936	0.00332382588496827	0.0224786437365467	0.9506	0.4406	0.6981	0.6981	TRUE	52987
WBGene00001730	grl-21	ZC168.5	23	26	20	120	41	52	21	21	24	106	44	56	45.48	22	69	3141	1651	3864	0.000111631888366828	0.00135990144501402	0.1047	0.099	0.1023	0.1023	TRUE	0.9084
WBGene00001731	grl-22	W03A5.3	26	34	41	29	18	23	24	28	50	26	19	25	28.47	34	23	0.703	-0.508	-1196	0.231800847941481	0.44183036039802	0.0615	0.134	0.094	0.094	TRUE	10693
WBGene00001732	grl-23	E02A10.2	0	0	6	2	0	0	0	0	7	2	0	0	1.51	2	1	0.259	-1947	-0.749	0.453807531255079	NA	10	18142	38356	38356	TRUE	27825
WBGene00001733	grl-24	F11E6.2	0	0	0	0	0	0	0	0	0	0	0	0	0	0	0	NA	NA	NA	NA	NA	NA	NA	NA	NA	NA	NA
WBGene00001734	grl-25	ZK643.8	2	6	30	2	3	10	2	5	36	2	3	11	9.8	14	5	0.369	-1438	-1275	0.202402343592847	0.405940421444155	11766	0.3129	0.785	0.785	TRUE	49231
WBGene00001735	grl-26	K02D7.6	3	6	4	5	6	1	3	5	5	4	6	1	4.07	4	4	0.969	-0.045	-0.048	0.961759285660753	0.979306233471632	0	0.6957	0.383	0.383	TRUE	0.3494
WBGene00001736	grl-27	F40C5.3	4	3	0	10	2	6	4	2	0	9	2	6	3.93	2	6	2766	1468	1359	0.174026204685766	0.370012177258091	0.2479	0.7203	0.5268	0.5268	TRUE	0.2806
WBGene00001737	grl-28	T24A6.15	0	1	1	0	1	1	0	1	1	0	1	1	0.7	1	1	1069	0.096	0.044	0.964696467909942	NA	0	38738	1932	1932	TRUE	0.3207
WBGene00001738	grl-29	T24A6.18	1	0	0	0	0	1	1	0	0	0	0	1	0.33	0	0	1048	0.068	0.019	0.984805867934702	NA	0	80992	70553	70553	TRUE	0.4842
WBGene00001739	grl-30	T24A6.3	1	0	0	0	0	0	1	0	0	0	0	0	0.15	0	0	0.538	-0.894	-0.219	0.826524891162599	NA	0	176003	10	10	TRUE	0.3769
WBGene00001740	gro-1	ZC395.6	446	445	276	357	251	233	407	361	334	316	272	251	323.42	367	280	0.761	-0.394	-2119	0.0341181111939429	0.125856422913273	0.0088	0.0485	0.0218	0.0218	TRUE	0.1524
WBGene00001743	grp-1	K06H7.4	1604	1863	1311	1378	1054	1025	1463	1512	1586	1221	1141	1103	1337.58	1520	1155	0.76	-0.397	-3.1	0.00193726398858195	0.0146529030815796	0.0014	0.0423	0.011	0.011	TRUE	0.0303
WBGene00001744	gars-1	T10F2.1	4022	4439	2114	3838	3466	3121	3670	3602	2558	3399	3751	3357	3389.6	3277	3502	1069	0.096	0.487	0.626087264526981	0.785954263696663	0.0211	0.041	0.0275	0.0275	TRUE	0.4455
WBGene00001745	gsa-1	R06A10.2	244	295	25	361	270	240	223	239	30	320	292	258	227.06	164	290	1763	0.818	1399	0.16180622331453	0.354807824756663	0.4432	0.052	0.2419	0.2419	TRUE	52141
WBGene00001746	gsk-3	Y18D10A.5	2106	2164	827	2083	1663	1548	1922	1756	1001	1845	1800	1665	1664.7	1560	1770	1134	0.182	0.677	0.498662846425618	0.693176430045838	0.0576	0.0419	0.0515	0.0515	TRUE	1176
WBGene00001747	gsp-1	F29F11.6	3971	3857	2246	3414	3004	2653	3623	3130	2718	3024	3251	2854	3099.92	3157	3043	0.964	-0.053	-0.315	0.752713960707634	0.866500502016552	0.0121	0.0411	0.0204	0.0204	TRUE	0.2027
WBGene00001748	gsp-2	F56C9.1	8709	9194	7315	7419	6066	6342	7946	7461	8851	6571	6564	6822	7369.43	8086	6652	0.823	-0.281	-2132	0.0329846955242076	0.122808045237403	0.0038	0.0406	0.0124	0.0124	TRUE	0.0835
WBGene00001749	gst-1	R107.7	4706	5404	4863	5016	3594	4132	4294	4386	5884	4443	3889	4445	4556.78	4855	4259	0.877	-0.189	-0.998	0.318273147994106	0.536168332646709	0.0194	0.0408	0.0255	0.0255	TRUE	0.4187
WBGene00001750	gst-2	K08F4.6	5	10	9	11	5	4	5	8	11	10	5	4	7.17	8	6	0.847	-0.239	-0.335	0.737539418738009	0.857911088419382	0	0.4126	0.2282	0.2282	TRUE	0.3226
WBGene00001751	gst-3	K08F4.11	16	19	15	24	10	13	15	15	18	21	11	14	15.71	16	15	0.971	-0.043	-0.089	0.928739067695904	0.962485354609716	0	0.2103	0.1051	0.1051	TRUE	0.5875
WBGene00001752	gst-4	K08F4.7	401	464	355	440	461	487	366	377	430	390	499	524	430.74	391	471	1205	0.269	1401	0.161157963879633	0.353801964873753	0.0137	0.0465	0.0243	0.0243	TRUE	0.2689
WBGene00001753	gst-5	R03D7.6	284	357	367	454	451	485	259	290	444	402	488	522	400.8	331	471	1425	0.511	1948	0.0514098988688158	0.167256676963938	0.047	0.0469	0.047	0.047	TRUE	0.993
WBGene00001754	gst-6	F11G11.3	148	138	116	398	304	329	135	112	140	353	329	354	237.13	129	345	2683	1424	7748	0.929879	216.959	0	0.0515	0.0191	0.0191	TRUE	0.1494
WBGene00001755	gst-7	F11G11.2	3300	3798	3956	3618	2902	3393	3011	3082	4787	3205	3140	3650	3479.15	3627	3332	0.919	-0.122	-0.521	0.602284441799393	0.769777779516894	0.0378	0.041	0.0393	0.0393	TRUE	0.9505
WBGene00001756	gst-8	F11G11.1	4	1	2	2	2	2	4	1	2	2	2	2	2.16	2	2	0.893	-0.164	-0.138	0.890569597095126	NA	0	12757	0.5573	0.5573	TRUE	0.3217
WBGene00001757	gst-9	R05F9.5	100	90	61	91	86	93	91	73	74	81	93	100	85.3	79	91	1146	0.197	0.811	0.417223386962029	0.627150640994098	0	0.0716	0.0307	0.0307	TRUE	0.166
WBGene00001758	gst-10	Y45G12C.2	226	338	237	188	209	287	206	274	287	167	226	309	244.78	256	234	0.914	-0.131	-0.455	0.648814156290387	0.802431643342576	0.0577	0.0512	0.0551	0.0551	TRUE	0.3171
WBGene00001759	gst-11	R11G1.3	9	13	5	15	19	9	8	11	6	13	21	10	11.39	8	15	1724	0.786	1356	0.175138958604154	0.371582845362426	0	0.2747	0.1495	0.1495	TRUE	0.331
WBGene00001760	gst-12	F37B1.2	33	28	33	36	28	38	30	23	40	32	30	41	32.64	31	34	1123	0.168	0.454	0.649780228611962	0.803212513646236	0.0204	0.1221	0.0676	0.0676	TRUE	0.2731
WBGene00001761	gst-13	T26C5.1	736	754	781	1060	845	924	672	612	945	939	914	994	845.95	743	949	1279	0.355	1653	0.0983118862706016	0.256450524450285	0.0277	0.0434	0.0321	0.0321	TRUE	0.6633
WBGene00001762	gst-14	F37B1.3	26	17	13	46	42	67	24	14	16	41	45	72	35.25	18	53	2962	1566	3774	0.000160375756648922	0.00185165108999673	0.0633	0.116	0.0873	0.0873	TRUE	0.8291
WBGene00001763	gst-15	F37B1.4	22	26	43	39	33	42	20	21	52	35	36	45	34.77	31	39	1257	0.33	0.722	0.470291903026223	0.670209847212209	0.1263	0.1171	0.1219	0.1219	TRUE	21086
WBGene00001764	gst-16	F37B1.5	52	72	45	55	34	37	47	58	54	49	37	40	47.61	53	42	0.784	-0.35	-1195	0.232201581327199	0.442362708631845	0	0.0964	0.0409	0.0409	TRUE	0.1764
WBGene00001765	gst-17	F37B1.6	2	2	0	0	0	4	2	2	0	0	0	4	1.29	1	1	1196	0.258	0.123	0.901933330366409	NA	29822	21074	23901	23901	TRUE	19001
WBGene00001766	gst-18	F37B1.7	4	1	0	2	5	1	4	1	0	2	5	1	2.12	2	3	1783	0.834	0.588	0.556724282259877	NA	0.5663	12999	0.9512	0.9512	TRUE	11773
WBGene00001767	gst-19	F37B1.8	13	6	4	6	14	20	12	5	5	5	15	22	10.59	7	14	1918	0.94	1289	0.197413044612811	0.39904925826048	0.2687	0.2924	0.2796	0.2796	TRUE	0.2133
WBGene00001768	gst-20	Y48E1B.10	219	248	208	216	224	277	200	201	252	191	242	298	230.74	218	244	1122	0.166	0.689	0.491027187324773	0.68774101382932	0.0288	0.0518	0.0373	0.0373	TRUE	0.1847
WBGene00001769	gst-21	ZK697.6	12	24	18	14	22	16	11	19	22	12	24	17	17.6	17	18	1023	0.033	0.066	0.94724956303829	0.971954886970452	0.0559	0.1919	0.1214	0.1214	TRUE	0.3533
WBGene00001770	gst-22	F21H7.1	101	92	129	128	124	140	92	75	156	113	134	151	120.18	108	133	1.24	0.31	0.948	0.34321906468321	0.560782747196857	0.0736	0.0625	0.0689	0.0689	TRUE	14616
WBGene00001771	gst-23	T28A11.11	5	8	7	10	6	13	5	6	8	9	6	14	8.14	6	10	1519	0.603	0.915	0.360146533752714	0.577357852995256	0	0.3682	0.1861	0.1861	TRUE	0.4216
WBGene00001772	gst-24	F37B1.1	40	71	55	104	135	166	36	58	67	92	146	179	96.24	54	139	2.6	1378	3867	0.000110298238337861	0.00134658437924253	0.0872	0.068	0.0788	0.0788	TRUE	0.1892
WBGene00001773	gst-25	F37F2.3	1	2	1	5	2	3	1	2	1	4	2	3	2.26	1	3	2622	1.39	1163	0.244805988648294	NA	0	12213	0.4955	0.4955	TRUE	0.1562
WBGene00001774	gst-26	Y53F4B.29	543	725	683	669	661	685	495	588	826	593	715	737	659.16	636	682	1071	0.099	0.408	0.682935222027441	0.825547153690652	0.0393	0.0443	0.0412	0.0412	TRUE	0.7889
WBGene00001775	gst-27	Y53F4B.30	720	821	811	755	757	753	657	666	981	669	819	810	767.08	768	766	0.998	-0.003	-0.013	0.989561971615412	0.993821459984893	0.0317	0.0437	0.0359	0.0359	TRUE	0.6904
WBGene00001776	gst-28	Y53F4B.31	234	281	268	216	272	300	214	228	324	191	294	323	262.37	255	269	1056	0.079	0.277	0.781824866484955	0.884003812644323	0.0582	0.0504	0.0551	0.0551	TRUE	0.7361
WBGene00001777	gst-29	Y53F4B.32	47	39	24	40	50	46	43	32	29	35	54	49	40.43	35	46	1331	0.413	1205	0.228231085078938	0.437377823207972	0.0222	0.1063	0.0597	0.0597	TRUE	0.3663
WBGene00001778	gst-30	ZK546.11	35	40	38	40	19	30	32	32	46	35	21	32	33.11	37	29	0.81	-0.305	-0.814	0.41538558201017	0.626264385389748	0.0251	0.1209	0.0705	0.0705	TRUE	0.4333
WBGene00001779	gst-31	Y53F4B.35	5	9	6	12	13	26	5	7	7	11	14	28	11.97	6	18	2747	1458	2306	0.0211101284883065	0.0891785912823958	0.1166	0.2634	0.183	0.183	TRUE	0.902
WBGene00001780	gst-32	Y53F4B.37	4	10	6	11	12	5	4	8	7	10	13	5	7.86	6	9	1.48	0.566	0.821	0.411484143750188	0.622980535251329	0	0.3802	0.2118	0.2118	TRUE	0.195
WBGene00001781	gst-33	C02A12.1	16	14	33	30	18	12	15	11	40	27	19	13	20.81	22	20	0.915	-0.129	-0.216	0.829217965316022	0.908640052115888	0.2408	0.1686	0.2076	0.2076	TRUE	11798
WBGene00001782	gst-34	Y1H11.1	4	5	5	8	4	10	4	4	6	7	4	11	5.99	5	7	1637	0.711	0.941	0.346553929682073	0.564023467315315	0	0.4862	0.2362	0.2362	TRUE	0.1816
WBGene00001783	gst-35	Y1H11.2	24	26	28	18	18	23	22	21	34	16	19	25	22.84	26	20	0.788	-0.344	-0.813	0.416027122418178	0.626633159643412	0	0.1572	0.0842	0.0842	TRUE	0.4217
WBGene00001784	gst-36	R07B1.4	975	1135	1061	987	869	968	890	921	1284	874	940	1041	991.74	1032	952	0.924	-0.115	-0.551	0.581534747381599	0.756305815689671	0.0233	0.043	0.0303	0.0303	TRUE	0.542
WBGene00001785	gst-37	Y32G9A.1	2	1	0	2	3	3	2	1	0	2	3	3	1.81	1	3	2945	1558	1118	0.263664692666479	NA	0	15127	0.696	0.696	TRUE	0.3672
WBGene00001786	gst-38	F35E8.8	25	28	25	80	93	137	23	23	30	71	101	147	65.78	25	106	4.23	2081	5549	2.87625e+06	1.19896e+08	0.0743	0.0809	0.0772	0.0772	TRUE	0.136
WBGene00001787	gst-39	Y53F4B.33	174	203	188	295	244	307	159	165	227	261	264	330	234.43	184	285	1558	0.64	2771	0.00559595768460652	0.0334185898129061	0.0241	0.0516	0.034	0.034	TRUE	0.4465
WBGene00001788	gst-40	F56B3.10	15	16	17	17	12	20	14	13	21	15	13	22	16.13	16	17	1061	0.086	0.179	0.857778640805349	0.925045620357579	0	0.2058	0.1035	0.1035	TRUE	0.3163
WBGene00001789	gst-41	R13D7.7	44	70	71	59	71	80	40	57	86	52	77	86	66.34	61	72	1182	0.241	0.652	0.514548589096419	0.705548467732598	0.0859	0.0805	0.0834	0.0834	TRUE	0.4573
WBGene00001790	gst-42	D1053.1	498	597	526	419	367	372	454	484	636	371	397	400	457.3	525	389	0.743	-0.429	-2193	0.0283179987530211	0.110221052143652	0.0148	0.0461	0.0254	0.0254	TRUE	0.3933
WBGene00001791	gst-43	Y71F9AL.5	149	153	120	139	84	100	136	124	145	123	91	108	121.15	135	107	0.797	-0.327	-1.47	0.141584585645837	0.325417903169301	0.0053	0.0623	0.0274	0.0274	TRUE	0.1762
WBGene00001792	gst-44	F13A7.10	22	31	26	46	21	24	20	25	31	41	23	26	27.66	25	30	1181	0.239	0.584	0.558922152537552	0.740401539788874	0.0414	0.1368	0.085	0.085	TRUE	0.7507
WBGene00001793	gsy-1	Y46G5A.31	3938	4264	1871	3960	3130	2917	3593	3460	2264	3507	3387	3138	3224.98	3106	3344	1076	0.106	0.479	0.632052716957414	0.789960091672316	0.0321	0.0411	0.0352	0.0352	TRUE	0.6803
WBGene00001794	gta-1	K04D7.3	7450	8627	7988	7158	6222	6216	6797	7001	9666	6340	6733	6686	7204.03	7821	6586	0.842	-0.248	-1289	0.197296604154431	0.398985559146328	0.0213	0.0406	0.0265	0.0265	TRUE	0.5188
WBGene00001795	gtl-1	C05C12.3	802	694	533	933	596	449	732	563	645	826	645	483	649.04	647	651	1008	0.012	0.047	0.962374450804676	0.979457675940128	0.0423	0.0444	0.0431	0.0431	TRUE	0.2139
WBGene00001796	gtl-2	F54D1.5	83	78	56	81	83	40	76	63	68	72	90	43	68.56	69	68	0.99	-0.014	-0.044	0.965171314188877	0.98064067419009	0.0519	0.0792	0.0639	0.0639	TRUE	0.3498
WBGene00001803	lite-1	C14F11.3	44	44	37	53	41	45	40	36	45	47	44	48	43.39	40	46	1165	0.221	0.758	0.448402771474156	0.653544839608131	0	0.1018	0.0382	0.0382	TRUE	0.0808
WBGene00001804	gur-3	ZC504.5	0	1	0	2	2	1	0	1	0	2	2	1	0.97	0	2	4841	2275	1189	0.234439601746957	NA	0	27917	13369	13369	TRUE	0.2859
WBGene00001805	gur-4	K09E4.5	23	31	14	21	26	16	21	25	17	19	28	17	21.17	21	21	1001	0.002	0.004	0.996434053001862	0.997978635687014	0	0.1664	0.0846	0.0846	TRUE	0.4125
WBGene00001806	gur-5	ZK622.2	9	9	14	18	13	5	8	7	17	16	14	5	11.31	11	12	1.12	0.163	0.252	0.800722709189818	0.893347261497745	0.1517	0.2764	0.2129	0.2129	TRUE	0.8289
WBGene00001808	gut-2	T10G3.6	891	983	1207	789	556	738	813	798	1461	699	602	794	860.93	1024	698	0.682	-0.551	-1904	0.0569299477417819	0.179229046498162	0.0698	0.0434	0.0592	0.0592	TRUE	1654
WBGene00001811	haf-1	C30H6.6	138	172	122	155	122	105	126	140	148	137	132	113	132.56	138	127	0.928	-0.108	-0.526	0.599146670347333	0.767720418258122	0	0.0604	0.0229	0.0229	TRUE	0.0987
WBGene00001812	haf-2	F43E2.4	1604	1710	782	1509	1140	1051	1463	1388	946	1337	1234	1131	1249.71	1266	1234	0.974	-0.038	-0.173	0.862373001447917	0.926950244682662	0.0292	0.0424	0.0338	0.0338	TRUE	0.5797
WBGene00001813	haf-3	F57A10.3	1736	1919	1246	2147	1836	1720	1584	1557	1508	1902	1987	1850	1731.28	1550	1913	1234	0.303	2582	0.00981353187429757	0.0510236836757428	3e-04	0.0418	0.0094	0.0094	TRUE	0.0137
WBGene00001814	haf-4	W04C9.1	557	586	279	764	644	587	508	476	338	677	697	631	554.4	441	668	1515	0.599	2878	0.00399853422424098	0.0258152868689563	0.0209	0.0451	0.0293	0.0293	TRUE	0.4684
WBGene00001815	hmt-1	W09D6.6	1306	1467	565	1512	1208	1125	1192	1191	684	1339	1307	1210	1153.74	1022	1285	1257	0.33	1302	0.19303034170574	0.394053035370112	0.0472	0.0426	0.0454	0.0454	TRUE	0.9912
WBGene00001816	haf-6	Y48G8AL.11	812	804	622	739	726	618	741	652	753	655	786	665	708.5	715	702	0.981	-0.027	-0.17	0.865344157200945	0.929095974266355	0.0068	0.044	0.0175	0.0175	TRUE	0.1288
WBGene00001817	haf-7	Y50E8A.16	162	211	124	271	184	212	148	171	150	240	199	228	189.38	156	222	1421	0.507	2663	0.00773623670793971	0.042849007733821	0	0.0544	0.0208	0.0208	TRUE	0.0909
WBGene00001818	haf-8	Y57G11C.1	0	0	0	0	0	0	0	0	0	0	0	0	0	0	0	NA	NA	NA	NA	NA	NA	NA	NA	NA	NA	NA
WBGene00001819	haf-9	ZK484.2	604	789	540	1044	833	724	551	640	653	925	901	779	741.63	615	868	1413	0.499	3069	0.00215058597525677	0.0159293182532357	0.007	0.0439	0.0177	0.0177	TRUE	0.0978
WBGene00001820	ham-1	F53B2.6	520	599	346	235	204	274	474	486	419	208	221	295	350.48	460	241	0.524	-0.933	-4522	6.12112e+07	0.000120832823978459	0.0171	0.0479	0.0275	0.0275	TRUE	0.4137
WBGene00001821	ham-2	C07A12.1	223	263	115	130	124	117	203	213	139	115	134	126	155.21	185	125	0.672	-0.575	-2361	0.0182065703123742	0.0803394207190896	0.0229	0.0575	0.036	0.036	TRUE	0.4828
WBGene00001823	hap-1	ZC395.7	431	468	429	386	302	321	393	380	519	342	327	345	384.36	431	338	0.786	-0.347	-1794	0.0728563881162701	0.212085537403697	0.0132	0.0472	0.0243	0.0243	TRUE	0.3631
WBGene00001824	hbl-1	F13D11.2	891	942	73	215	245	310	813	764	88	190	265	333	409.13	555	263	0.473	-1079	-1713	0.0867369234177208	0.236426022471895	0.5336	0.0468	0.2833	0.2833	TRUE	46686
WBGene00001827	hcf-1	C46A5.9	4750	5304	3648	4469	3583	3410	4334	4304	4414	3958	3877	3668	4092.73	4351	3834	0.881	-0.182	-1632	0.102617013648457	0.264193595751789	5e-04	0.0409	0.0087	0.0087	TRUE	0.0175
WBGene00001828	hch-1	F40E10.1	566	587	136	99	137	160	516	476	165	88	148	172	260.9	386	136	0.352	-1507	-3373	0.000743368268754624	0.00663884357480638	0.2178	0.0505	0.1389	0.1389	TRUE	25866
WBGene00001829	hcp-1	ZK1055.1	4905	5143	968	4724	4275	4006	4475	4174	1171	4184	4626	4309	3823.34	3273	4373	1336	0.418	0.957	0.338613004214926	0.556147190596371	0.2242	0.041	0.137	0.137	TRUE	38275
WBGene00001830	hcp-2	T06E4.1	3618	3865	2043	3433	2999	2749	3301	3137	2472	3041	3245	2957	3025.5	2970	3081	1037	0.053	0.308	0.757977601063836	0.869342918022215	0.0123	0.0411	0.0206	0.0206	TRUE	0.2596
WBGene00001831	hcp-3	F58A4.3	1819	2087	1631	1439	1214	1570	1660	1694	1974	1275	1314	1689	1600.68	1776	1426	0.803	-0.317	-1712	0.0869509624629564	0.236855718893336	0.0166	0.0419	0.024	0.024	TRUE	0.3131
WBGene00001832	hcp-4	T03F1.9	2327	2502	761	2298	1973	2003	2123	2030	921	2035	2135	2155	1899.93	1691	2108	1246	0.317	0.992	0.32118961698071	0.538596963032436	0.0963	0.0417	0.0732	0.0732	TRUE	19066
WBGene00001833	hcp-6	Y110A7A.1	3011	3447	1135	2906	2206	2141	2747	2797	1373	2574	2387	2303	2363.71	2306	2421	1.05	0.07	0.239	0.810733930673182	0.898805954038082	0.0746	0.0414	0.0611	0.0611	TRUE	15101
WBGene00001834	hda-1	C53A5.3	3916	4258	1842	3590	3146	3235	3573	3456	2229	3180	3404	3480	3220.25	3086	3355	1087	0.12	0.536	0.592283817617292	0.763429436979428	0.0331	0.0411	0.0359	0.0359	TRUE	0.714
WBGene00001835	hda-2	C08B11.2	1078	1238	707	910	647	636	984	1005	856	806	700	684	839.01	948	730	0.77	-0.377	-2377	0.0174684516831247	0.0780043912346657	0.0065	0.0434	0.0169	0.0169	TRUE	0.0992
WBGene00001836	hda-3	R06C1.1	1526	1631	1152	1424	1124	1115	1392	1324	1394	1261	1216	1199	1297.82	1370	1225	0.895	-0.16	-1344	0.178793957720529	0.376363404765539	0	0.0423	0.0094	0.0094	TRUE	0.0107
WBGene00001837	hda-4	C10E2.3	527	643	129	659	553	479	481	522	156	584	598	515	476.02	386	566	1463	0.549	1339	0.180560185358444	0.378916996106996	0.1828	0.0459	0.1188	0.1188	TRUE	30632
WBGene00001838	hda-10	Y51H1A.5	682	725	331	683	652	691	622	588	401	605	706	743	610.83	537	685	1273	0.348	1532	0.125456796975325	0.301164437323304	0.0303	0.0446	0.0355	0.0355	TRUE	0.5652
WBGene00001839	hdl-1	ZK829.2	20	26	16	51	86	72	18	21	19	45	93	77	45.73	19	72	3655	1.87	4773	1.81118e+08	4.34038e+09	0.0646	0.0986	0.0788	0.0788	TRUE	0.233
WBGene00001840	hel-1	C26D10.2	14224	15621	12732	12014	9454	10022	12978	12677	15406	10641	10231	10781	12118.99	13687	10551	0.771	-0.375	-2629	0.00856835790433975	0.0462680309980725	0.0062	0.0405	0.0146	0.0146	TRUE	0.1474
WBGene00001841	hen-1	C36B7.7	8	9	13	5	5	7	7	7	16	4	5	8	7.95	10	6	0.581	-0.784	-1141	0.253991948638935	0.467561143572132	0	0.3761	0.2038	0.2038	TRUE	0.6889
WBGene00001842	her-1	ZK287.8	38	36	31	26	34	63	35	29	38	23	37	68	38.16	34	43	1256	0.329	0.729	0.466162418546388	0.667382177361579	0.1288	0.1102	0.1205	0.1205	TRUE	0.5018
WBGene00001843	hgo-1	W06D4.1	1731	1863	1749	1524	1577	1609	1579	1512	2116	1350	1707	1731	1665.81	1736	1596	0.92	-0.121	-0.576	0.564798053684262	0.744101835451487	0.0239	0.0419	0.0313	0.0313	TRUE	0.4413
WBGene00001844	hid-1	K02E10.2	740	805	338	525	468	478	675	653	409	465	506	514	537.18	579	495	0.854	-0.228	-0.955	0.339750446260966	0.557206653005756	0.0359	0.0452	0.0393	0.0393	TRUE	0.7594
WBGene00001851	hif-1	F38A6.3	3144	3346	918	3222	3028	2791	2869	2715	1111	2854	3277	3002	2637.95	2232	3044	1364	0.448	1284	0.199115217132602	0.401382522590886	0.1231	0.0413	0.0872	0.0872	TRUE	23289
WBGene00001852	hil-1	C30G7.1	109	85	107	193	146	140	99	69	129	171	158	151	129.57	99	160	1622	0.698	2501	0.0124008796314874	0.0608413806173051	0.0388	0.0609	0.048	0.048	TRUE	0.326
WBGene00001853	hil-2	Y73B6BL.9	2816	3080	1825	1591	1461	1726	2569	2500	2208	1409	1581	1857	2020.68	2426	1616	0.666	-0.587	-3413	0.000643235857163423	0.00587530369137827	0.0121	0.0416	0.0208	0.0208	TRUE	0.2052
WBGene00001854	hil-3	F22F1.1	1151	1358	556	689	612	788	1050	1102	673	610	662	848	824.21	942	707	0.75	-0.416	-1618	0.105617849705773	0.269033245975327	0.0447	0.0435	0.0463	0.0463	TRUE	0.7358
WBGene00001855	hil-4	C18G1.5	3938	4345	1956	3927	2893	3103	3593	3526	2367	3478	3131	3338	3238.81	3162	3316	1048	0.068	0.322	0.747443446493303	0.863807268687466	0.0272	0.0411	0.0319	0.0319	TRUE	0.5856
WBGene00001856	hil-5	B0414.3	3854	4240	1568	3793	3107	3433	3516	3441	1897	3360	3362	3693	3211.56	2951	3472	1176	0.234	0.878	0.380114429268599	0.595777411577085	0.0569	0.0411	0.0508	0.0508	TRUE	11814
WBGene00001857	hil-6	F59A7.4	29	33	17	16	16	28	26	27	21	14	17	30	22.57	25	20	0.825	-0.278	-0.628	0.530169651023982	0.717846374429908	0.0392	0.1586	0.0972	0.0972	TRUE	0.8803
WBGene00001858	hil-7	C01B10.5	415	464	207	64	90	165	379	377	250	57	97	177	222.88	335	110	0.329	-1605	-3928	8.55352e+09	0.00108527572456668	0.1698	0.0522	0.1143	0.1143	TRUE	18831
WBGene00001859	hil-8	T05E8.2	23	14	12	7	24	14	21	11	15	6	26	15	15.68	16	16	0.999	-0.002	-0.003	0.998001119498317	0.998833530321849	0.207	0.2105	0.2087	0.2087	TRUE	0.2448
WBGene00001860	him-1	F28B3.7	4647	4781	1611	4525	3791	3552	4240	3880	1949	4008	4102	3821	3666.76	3356	3977	1185	0.244	0.815	0.415006681807424	0.625994185838459	0.0809	0.041	0.0646	0.0646	TRUE	16303
WBGene00001862	him-3	ZK381.1	1607	1812	1611	1544	1306	1240	1466	1471	1949	1368	1413	1334	1500.14	1629	1372	0.843	-0.247	-1391	0.164115525546737	0.357575921283792	0.014	0.042	0.022	0.022	TRUE	0.355
WBGene00001863	him-4	F15G9.4	962	1485	186	1453	1039	1196	878	1205	225	1287	1124	1287	1000.97	769	1233	1601	0.679	1378	0.168181663674002	0.363474047093728	0.3017	0.0429	0.174	0.174	TRUE	0.8551
WBGene00001864	him-5	D1086.4	354	396	286	353	255	250	323	321	346	313	276	269	308	330	286	0.868	-0.205	-1265	0.205730104296227	0.409922906188153	0	0.0489	0.0157	0.0157	TRUE	0.0782
WBGene00001865	him-6	T04A11.6	999	1110	265	1098	854	814	911	901	321	973	924	876	817.55	711	924	1299	0.377	1	0.317174892141578	0.53532620875479	0.1488	0.0435	0.1011	0.1011	TRUE	2697
WBGene00001867	him-8	T07G12.12	928	1024	760	820	575	580	847	831	920	726	622	624	761.63	866	657	0.76	-0.395	-2634	0.00844736239399574	0.0458356721113483	0.004	0.0438	0.0149	0.0149	TRUE	0.1004
WBGene00001869	him-10	R12B2.4	1863	2097	1571	1579	1363	1388	1700	1702	1901	1399	1475	1493	1611.53	1768	1456	0.824	-0.28	-2.16	0.0307446424125956	0.116635471254997	0.0021	0.0419	0.0115	0.0115	TRUE	0.052
WBGene00001872	him-14	ZK1127.11	752	841	497	639	510	379	686	683	601	566	552	408	582.6	657	509	0.774	-0.369	-1889	0.0589170559137562	0.18352449884947	0.0163	0.0448	0.0258	0.0258	TRUE	0.3485
WBGene00001874	him-17	T09E8.2	2756	2843	1696	2543	2053	1971	2515	2307	2052	2252	2222	2120	2244.72	2291	2198	0.959	-0.06	-0.421	0.674091431803506	0.819553839526992	0.0047	0.0414	0.0144	0.0144	TRUE	0.0999
WBGene00001875	his-1	T10C6.14	11	13	7	3	4	13	10	11	8	3	4	14	8.34	10	7	0.709	-0.496	-0.66	0.509328692652755	0.701322295302738	0.2035	0.3605	0.2834	0.2834	TRUE	19365
WBGene00001876	his-2	T10C6.13	10	14	9	6	7	13	9	11	11	5	8	14	9.71	10	9	0.848	-0.238	-0.388	0.697817746108221	0.836196612944718	0	0.3153	0.1681	0.1681	TRUE	0.7371
WBGene00001877	his-3	T10C6.12	20	25	31	27	26	27	18	20	38	24	28	29	26.19	25	27	1082	0.113	0.268	0.788326305790981	0.88677545936122	0.0433	0.1422	0.0899	0.0899	TRUE	0.9357
WBGene00001878	his-4	T10C6.11	13	7	7	7	10	21	12	6	8	6	11	23	10.94	9	13	1515	0.6	0.884	0.376777985795853	0.59287124235524	0.1972	0.2844	0.2371	0.2371	TRUE	0.5388
WBGene00001879	his-5	F45F2.3	12	8	15	6	2	12	11	6	18	5	2	13	9.33	12	7	0.579	-0.789	-1021	0.30719692667189	0.524986450879271	0.3012	0.3265	0.3138	0.3138	TRUE	0.5733
WBGene00001880	his-6	F45F2.13	17	21	26	18	14	21	16	17	31	16	15	23	19.62	21	18	0.85	-0.234	-0.493	0.621895776738402	0.783355075252317	0.0538	0.1764	0.1114	0.1114	TRUE	0.8306
WBGene00001881	his-7	F45F2.4	11	9	8	8	7	12	10	7	10	7	8	13	9.1	9	9	1.02	0.029	0.048	0.961908901951072	0.979339857204609	0	0.3338	0.1534	0.1534	TRUE	0.385
WBGene00001882	his-8	F45F2.12	8	11	9	5	2	7	7	9	11	4	2	8	6.87	9	5	0.524	-0.933	-1287	0.198017513608824	0.399867317119202	0	0.4288	0.2176	0.2176	TRUE	0.4185
WBGene00001883	his-9	ZK131.3	0	3	0	9	14	12	0	2	0	8	15	13	6.41	1	12	13027	3703	3333	0.000858975478036967	0.00751167571865852	0.0453	0.4568	0.326	0.326	TRUE	13566
WBGene00001884	his-10	ZK131.4	1	2	0	3	4	4	1	2	0	3	4	4	2.3	1	4	4081	2029	1565	0.117562662366078	NA	0	11992	0.5522	0.5522	TRUE	0.3012
WBGene00001885	his-11	ZK131.5	0	0	0	6	1	9	0	0	0	5	1	10	2.68	0	5	30227	4918	2845	0.0044419524572366	0.0280106453938129	11125	10368	10589	10589	TRUE	0.0487
WBGene00001886	his-12	ZK131.6	1	2	0	0	0	2	1	2	0	0	0	2	0.78	1	1	0.799	-0.323	-0.138	0.890081956311575	NA	0	34587	26669	26669	TRUE	0.7897
WBGene00001887	his-13	ZK131.7	2	3	5	20	19	21	2	2	6	18	21	23	11.86	3	21	6233	2.64	4005	6.20559e+09	0.000839352852847654	0	0.2654	0.1405	0.1405	TRUE	0.497
WBGene00001888	his-14	ZK131.8	0	5	0	10	8	22	0	4	0	9	9	24	7.54	1	14	9242	3208	2896	0.00378218880316164	0.0247418184206824	0.9113	0.3944	0.5227	0.5227	TRUE	23299
WBGene00001889	his-15	ZK131.9	1	0	0	0	1	0	1	0	0	0	1	0	0.33	0	0	1048	0.068	0.019	0.984790491998117	NA	0	80731	7037	7037	TRUE	0.4901
WBGene00001890	his-16	ZK131.10	0	2	1	2	2	3	0	2	1	2	2	3	1.67	1	2	2.51	1328	0.925	0.35505604698478	NA	0	16431	0.7637	0.7637	TRUE	0.3964
WBGene00001891	his-17	K06C4.5	2	5	1	6	2	7	2	4	1	5	2	8	3.68	2	5	2047	1033	1033	0.301545422997606	0.518544534848682	0	0.7652	0.4232	0.4232	TRUE	0.2393
WBGene00001892	his-18	K06C4.10	3	3	3	3	3	10	3	2	4	3	3	11	4.24	3	6	1898	0.925	0.964	0.335016836085662	0.552843598173187	0	0.6695	0.4045	0.4045	TRUE	14013
WBGene00001893	his-19	K06C4.11	0	0	0	0	0	0	0	0	0	0	0	0	0	0	0	NA	NA	NA	NA	NA	NA	NA	NA	NA	NA	NA
WBGene00001894	his-20	K06C4.4	1	0	0	0	0	0	1	0	0	0	0	0	0.15	0	0	0.538	-0.894	-0.219	0.826524891162599	NA	0	176003	10	10	TRUE	0.3769
WBGene00001895	his-21	K06C4.3	0	0	1	0	0	0	0	0	1	0	0	0	0.2	0	0	0.538	-0.894	-0.219	0.826524891162598	NA	0	132809	10	10	TRUE	0.6632
WBGene00001896	his-22	K06C4.12	1	0	0	0	0	1	1	0	0	0	0	1	0.33	0	0	1048	0.068	0.019	0.984805867934702	NA	0	80992	70553	70553	TRUE	0.4842
WBGene00001898	his-24	M163.3	6679	7732	2330	3267	2968	3635	6094	6275	2819	2894	3212	3910	4200.65	5063	3339	0.659	-0.601	-1849	0.0644167664513688	0.194874559048813	0.1016	0.0409	0.0759	0.0759	TRUE	18282
WBGene00001899	his-25	ZK131.2	3	3	6	8	10	13	3	2	7	7	11	14	7.39	4	11	2666	1415	1885	0.0593625877796222	0.184604241412416	0.0509	0.4017	0.2363	0.2363	TRUE	0.3782
WBGene00001900	his-26	ZK131.1	0	0	1	3	0	0	0	0	1	3	0	0	0.64	0	1	2627	1393	0.47	0.638586116116931	NA	71132	41832	47843	47843	TRUE	1441
WBGene00001901	his-27	K06C4.13	0	0	0	0	0	0	0	0	0	0	0	0	0	0	0	NA	NA	NA	NA	NA	NA	NA	NA	NA	NA	NA
WBGene00001902	his-28	K06C4.2	0	0	0	0	0	0	0	0	0	0	0	0	0	0	0	NA	NA	NA	NA	NA	NA	NA	NA	NA	NA	NA
WBGene00001903	his-29	F35H10.11	0	2	0	0	0	0	0	2	0	0	0	0	0.27	1	0	0.329	-1604	-0.396	0.692215942733476	NA	0	99114	10	10	TRUE	0.9292
WBGene00001904	his-30	F35H10.1	0	0	0	0	0	0	0	0	0	0	0	0	0	0	0	NA	NA	NA	NA	NA	NA	NA	NA	NA	NA	NA
WBGene00001905	his-31	F17E9.12	21	27	31	11	6	13	19	22	38	10	6	14	18.13	26	10	0.389	-1364	-2607	0.00912317472336921	0.0482861412028605	0.0723	0.1875	0.1282	0.1282	TRUE	0.7802
WBGene00001906	his-32	F17E9.10	80	75	64	35	43	54	73	61	77	31	47	58	57.82	70	45	0.64	-0.644	-1992	0.0463401141322856	0.156633315353776	0.0327	0.0864	0.0571	0.0571	TRUE	0.4631
WBGene00001907	his-33	F17E9.13	1	0	1	0	0	0	1	0	1	0	0	0	0.35	1	0	0.267	-1903	-0.55	0.582139089536741	NA	0	7589	69167	69167	TRUE	0.3287
WBGene00001908	his-34	F17E9.9	1	0	0	0	0	0	1	0	0	0	0	0	0.15	0	0	0.538	-0.894	-0.219	0.826524891162599	NA	0	176003	10	10	TRUE	0.3769
WBGene00001909	his-35	C50F4.13	771	886	834	847	777	903	703	719	1009	750	841	971	832.34	810	854	1055	0.077	0.35	0.726629248550927	0.851230456513739	0.0281	0.0435	0.0334	0.0334	TRUE	0.5392
WBGene00001910	C50F4.6	C50F4.6	657	724	872	447	436	539	599	588	1055	396	472	580	614.95	747	483	0.646	-0.63	-2121	0.033900187378098	0.125272601796012	0.0737	0.0446	0.0619	0.0619	TRUE	15235
WBGene00001911	his-37	C50F4.7	1005	1127	1208	1090	852	930	917	915	1462	965	922	1000	1030.19	1098	962	0.878	-0.188	-0.792	0.428542891745954	0.637200569874339	0.0406	0.0429	0.0398	0.0398	TRUE	0.9994
WBGene00001912	his-38	K03A1.6	69	80	101	59	33	37	63	65	122	52	36	40	62.98	83	43	0.516	-0.954	-2565	0.0103243590921879	0.0530356016065253	0.0815	0.0827	0.082	0.082	TRUE	14669
WBGene00001913	his-39	F45F2.2	0	1	0	0	0	0	0	1	0	0	0	0	0.14	0	0	0.538	-0.894	-0.219	0.826524891162599	NA	0	197826	10	10	TRUE	0.2858
WBGene00001914	his-40	K03A1.1	51	55	83	28	30	46	47	45	100	25	32	49	49.72	64	35	0.559	-0.838	-1859	0.0630750306236881	0.192409195468919	0.1496	0.094	0.1246	0.1246	TRUE	20576
WBGene00001915	his-41	C50F4.5	531	755	581	568	420	431	484	613	703	503	455	464	536.91	600	474	0.79	-0.339	-1715	0.0863006302444512	0.235849078815119	0.0171	0.0452	0.0263	0.0263	TRUE	0.2424
WBGene00001916	his-42	F08G2.3	1	0	1	4	1	8	1	0	1	4	1	9	2.56	1	5	6673	2738	1819	0.0688392470015448	NA	0	10838	0.7893	0.7893	TRUE	0.1916
WBGene00001917	his-43	F08G2.2	1	0	1	1	1	1	1	0	1	1	1	1	0.86	1	1	1514	0.598	0.322	0.747711702572656	NA	0	31416	12698	12698	TRUE	0.3579
WBGene00001918	his-44	F08G2.1	0	0	1	2	4	3	0	0	1	2	4	3	1.76	0	3	8.93	3159	1895	0.0581408038063117	NA	0	15608	0.839	0.839	TRUE	0.629
WBGene00001919	his-45	B0035.10	8	11	5	8	4	7	7	9	6	7	4	8	6.87	7	6	0.845	-0.243	-0.361	0.717758976342768	0.847089483740827	0	0.4289	0.1819	0.1819	TRUE	0.168
WBGene00001920	his-46	B0035.9	0	0	4	1	0	4	0	0	5	1	0	4	1.67	2	2	1117	0.159	0.075	0.940272058406478	NA	46757	16379	26396	26396	TRUE	1903
WBGene00001921	his-47	B0035.7	6	5	4	3	4	9	5	4	5	3	4	10	5.17	5	6	1148	0.199	0.241	0.809646601250386	0.898260194038907	0	0.5564	0.3006	0.3006	TRUE	0.886
WBGene00001922	his-48	B0035.8	56	59	38	33	33	77	51	48	46	29	36	83	48.79	48	49	1015	0.021	0.049	0.961191737837336	0.9791419157278	0.1391	0.095	0.1192	0.1192	TRUE	2814
WBGene00001923	his-49	F07B7.5	0	0	0	0	0	0	0	0	0	0	0	0	0	0	0	NA	NA	NA	NA	NA	NA	NA	NA	NA	NA	NA
WBGene00001924	his-50	F07B7.9	0	0	0	0	0	0	0	0	0	0	0	0	0	0	0	NA	NA	NA	NA	NA	NA	NA	NA	NA	NA	NA
WBGene00001925	his-51	F07B7.10	0	0	0	0	0	0	0	0	0	0	0	0	0	0	0	NA	NA	NA	NA	NA	NA	NA	NA	NA	NA	NA
WBGene00001926	his-52	F07B7.4	0	0	0	0	0	0	0	0	0	0	0	0	0	0	0	NA	NA	NA	NA	NA	NA	NA	NA	NA	NA	NA
WBGene00001927	his-53	F07B7.3	0	0	0	0	0	0	0	0	0	0	0	0	0	0	0	NA	NA	NA	NA	NA	NA	NA	NA	NA	NA	NA
WBGene00001928	his-54	F07B7.11	0	0	0	0	0	0	0	0	0	0	0	0	0	0	0	NA	NA	NA	NA	NA	NA	NA	NA	NA	NA	NA
WBGene00001929	his-55	F54E12.1	3	1	0	5	3	5	3	1	0	4	3	5	2.77	1	4	3514	1813	1512	0.130559349045342	0.309550197440283	0	10053	0.5322	0.5322	TRUE	0.7516
WBGene00001930	his-56	F54E12.3	1	4	2	2	0	1	1	3	2	2	0	1	1.57	2	1	0.445	-1167	-0.782	0.434109299346722	NA	0	1.74	0.869	0.869	TRUE	0.3037
WBGene00001931	his-57	F54E12.5	4	8	8	4	6	10	4	6	10	4	6	11	6.77	7	7	1054	0.076	0.101	0.919807898558853	0.957541853373625	0.1025	0.4347	0.2673	0.2673	TRUE	0.2933
WBGene00001932	his-58	F54E12.4	0	1	0	1	0	1	0	1	0	1	0	1	0.46	0	1	1908	0.932	0.348	0.727627728165764	NA	0	58181	33896	33896	TRUE	0.2858
WBGene00001933	his-59	F55G1.2	55	57	57	53	39	103	50	46	69	47	42	111	60.89	55	67	1211	0.276	0.631	0.527898754831778	0.716214761946297	0.1521	0.0841	0.1216	0.1216	TRUE	29188
WBGene00001934	his-60	F55G1.11	167	153	145	106	71	104	152	124	175	94	77	112	122.43	150	94	0.627	-0.673	-2631	0.00850128863755626	0.0460242177964253	0.0229	0.0621	0.0385	0.0385	TRUE	0.1695
WBGene00001935	his-61	F55G1.10	108	105	90	85	79	128	99	85	109	75	85	138	98.52	98	99	1.02	0.029	0.093	0.92561021025734	0.960654049337587	0.0499	0.0674	0.0571	0.0571	TRUE	10852
WBGene00001936	his-62	F55G1.3	64	77	86	74	68	130	58	62	104	66	74	140	83.99	75	93	1244	0.315	0.794	0.426930741842143	0.635534739229612	0.1249	0.0721	0.1015	0.1015	TRUE	18427
WBGene00001937	his-63	F22B3.2	44	45	42	32	17	69	40	37	51	28	18	74	41.41	43	40	0.949	-0.075	-0.143	0.886454480486903	0.940776348328984	0.2351	0.1047	0.174	0.174	TRUE	21911
WBGene00001938	his-64	F22B3.1	20	23	37	15	13	60	18	19	45	13	14	65	28.93	27	31	1.13	0.176	0.251	0.801625982378936	0.893775461471012	0.486	0.1326	0.3203	0.3203	TRUE	6114
WBGene00001939	his-65	H02I12.7	0	0	3	3	1	2	0	0	4	3	1	2	1.59	1	2	1788	0.839	0.488	0.625383451348748	NA	0.9576	17231	14321	14321	TRUE	14471
WBGene00001940	his-66	H02I12.6	10	15	5	9	13	4	9	12	6	8	14	4	8.95	9	9	0.947	-0.079	-0.117	0.906868729668134	0.951382488583962	0.0883	0.3387	0.2158	0.2158	TRUE	0.3703
WBGene00001941	his-67	T23D8.5	55	74	63	33	40	47	50	60	76	29	43	51	51.59	62	41	0.66	-0.6	-1778	0.0753813424965732	0.216485583903601	0.0374	0.092	0.0618	0.0618	TRUE	0.422
WBGene00001942	his-68	T23D8.6	297	358	259	273	204	273	271	291	313	242	221	294	271.86	292	252	0.865	-0.209	-1089	0.275978663376737	0.491709572428087	0.0089	0.0501	0.023	0.023	TRUE	0.2275
WBGene00001943	his-69	E03A3.3	2	2	5	2	1	3	2	2	6	2	1	3	2.6	3	2	0.663	-0.592	-0.51	0.609947869413893	NA	0	10687	0.5617	0.5617	TRUE	0.706
WBGene00001944	his-70	E03A3.4	14	16	9	36	67	72	13	13	11	32	73	77	36.41	12	61	4916	2298	4.88	1.06282e+08	2.72586e+09	0.111	0.1136	0.112	0.112	TRUE	15789
WBGene00001945	his-71	F45E1.6	499	619	589	550	492	583	455	502	713	487	532	627	552.84	557	549	0.987	-0.019	-0.081	0.935770862288564	0.966018233613076	0.0347	0.0451	0.0385	0.0385	TRUE	0.6918
WBGene00001946	his-72	Y49E10.6	4479	5430	3470	3531	3145	3676	4087	4407	4199	3128	3403	3954	3862.89	4231	3495	0.826	-0.276	-1816	0.069324643504113	0.205767770474855	0.0076	0.041	0.0164	0.0164	TRUE	0.1606
WBGene00001947	his-73	W09H1.2	7	22	14	13	7	12	6	18	17	12	8	13	12.2	14	11	0.781	-0.356	-0.595	0.551635997696703	0.734771100959952	0.0965	0.2592	0.1754	0.1754	TRUE	10343
WBGene00001948	hlh-1	B0304.1	161	180	123	81	90	103	147	146	149	72	97	111	120.29	147	93	0.631	-0.663	-2772	0.00557809101616885	0.0333543943236457	0.0114	0.0625	0.0325	0.0325	TRUE	0.4208
WBGene00001949	hlh-2	M05B5.5	1217	1259	709	750	556	656	1110	1022	858	664	602	706	826.95	997	657	0.659	-0.602	-3475	0.000509907685405978	0.00484496910233719	0.0105	0.0435	0.0203	0.0203	TRUE	0.174
WBGene00001950	hlh-3	T24B8.6	154	168	96	92	74	84	141	136	116	81	80	90	107.49	131	84	0.639	-0.647	-2981	0.00287324221435594	0.0200780349246944	0	0.0651	0.0242	0.0242	TRUE	0.0917
WBGene00001951	hlh-4	T05G5.2	6	5	4	4	6	1	5	4	5	4	6	1	4.25	5	4	0.774	-0.37	-0.41	0.682094636714521	0.824845938650892	0	0.669	0.3514	0.3514	TRUE	0.2709
WBGene00001952	hlh-6	T15H9.3	9	14	4	13	7	7	8	11	5	12	8	8	8.51	8	9	1076	0.105	0.165	0.868695139405758	0.931223894255461	0	0.3542	0.1777	0.1777	TRUE	0.2225
WBGene00001953	hlh-8	C02B8.4	10	26	11	17	11	8	9	21	13	15	12	9	13.18	14	12	0.816	-0.294	-0.526	0.599217984703863	0.767720418258122	0.0677	0.2428	0.1495	0.1495	TRUE	0.4408
WBGene00001954	hlh-10	ZK682.4	4	4	2	4	1	3	4	3	2	4	1	3	2.86	3	3	0.844	-0.244	-0.238	0.812028230748592	0.899641380224599	0	0.9735	0.4137	0.4137	TRUE	0.2735
WBGene00001955	hlh-11	F58A4.7	901	1001	472	1655	1400	1638	822	812	571	1466	1515	1762	1158.08	735	1581	2148	1103	5324	1.0128e+07	3.60467e+08	0.0222	0.0426	0.0299	0.0299	TRUE	0.4428
WBGene00001956	hlh-12	C28C12.8	3	7	7	6	6	6	3	6	8	5	6	6	5.86	6	6	1.1	0.137	0.182	0.855677774025633	0.923533596703449	0	0.4961	0.2391	0.2391	TRUE	0.2184
WBGene00001957	hlh-13	F48D6.3	7	3	4	0	0	3	6	2	5	0	0	3	2.81	4	1	0.229	-2125	-1521	0.128202324691031	0.306180104134863	0.3798	0.9889	0.8132	0.8132	TRUE	11983
WBGene00001958	hlh-14	C18A3.8	110	126	63	44	34	39	100	102	76	39	37	42	66.09	93	39	0.42	-1251	-4569	4.90956e+08	0.000100335454633963	0	0.0807	0.036	0.036	TRUE	0.2152
WBGene00001959	hlh-15	C43H6.8	1	2	0	0	1	0	1	2	0	0	1	0	0.6	1	0	0.413	-1276	-0.518	0.604252574939593	NA	0	44691	28147	28147	TRUE	0.3565
WBGene00001960	hlh-16	DY3.3	68	37	26	10	11	27	62	30	31	9	12	29	28.89	41	17	0.4	-1324	-2376	0.017479151580386	0.0780106980337151	0.2262	0.1327	0.181	0.181	TRUE	2007
WBGene00001961	hlh-17	F38C2.2	2	5	3	0	1	4	2	4	4	0	1	4	2.48	3	2	0.551	-0.859	-0.661	0.508393591306185	NA	0.2838	11157	0.7738	0.7738	TRUE	11615
WBGene00001962	hlh-19	F57C12.3	2	0	0	3	1	0	2	0	0	3	1	0	0.93	1	1	2.04	1028	0.457	0.647908218176663	NA	0	29197	24783	24783	TRUE	0.4633
WBGene00001963	hlh-19	F57C12.3	35	45	39	48	30	40	32	37	47	43	32	43	38.94	39	39	1.03	0.043	0.13	0.896250788429932	0.946010918275405	0	0.1088	0.0525	0.0525	TRUE	0.2457
WBGene00001964	hlh-25	C17C3.7	6	6	5	6	4	0	5	5	6	5	4	0	4.34	5	3	0.601	-0.735	-0.754	0.450810264607774	0.655344551327967	0	0.6556	0.4414	0.4414	TRUE	0.9651
WBGene00001965	hlh-26	C17C3.8	4	5	3	0	1	2	4	4	4	0	1	2	2.43	4	1	0.273	-1874	-1469	0.141749544408311	NA	0	11398	0.5563	0.5563	TRUE	0.494
WBGene00001966	hlh-27	C17C3.10	13	6	5	6	8	7	12	5	6	5	9	8	7.38	8	7	0.935	-0.096	-0.139	0.889484601198671	0.942087624710704	0	0.4021	0.2126	0.2126	TRUE	0.7641
WBGene00001967	hlh-28	F31A3.2	0	0	1	1	0	1	0	0	1	1	0	1	0.53	0	1	1909	0.932	0.36	0.718943221287306	NA	0	50921	30713	30713	TRUE	0.6632
WBGene00001968	hlh-29	F31A3.4	3	5	7	1	1	2	3	4	8	1	1	2	3.23	5	1	0.272	-1879	-1664	0.0960653687943747	0.252994095806089	0	0.8668	0.4482	0.4482	TRUE	0.5663
WBGene00001971	hmg-1.1	Y48B6A.14	10149	11309	6255	8111	7064	7735	9260	9178	7569	7184	7644	8320	8192.59	8669	7716	0.89	-0.168	-1078	0.280917887397071	0.496545494110157	0.0086	0.0406	0.0174	0.0174	TRUE	0.1502
WBGene00001972	hmg-1.2	F47D12.4	2048	2266	1872	1573	1300	1411	1869	1839	2265	1393	1407	1518	1715.1	1991	1439	0.723	-0.468	-3015	0.00257060230132744	0.0183838007918262	0.0074	0.0418	0.0167	0.0167	TRUE	0.1743
WBGene00001973	hmg-3	C32F10.5	4068	4245	3286	3570	3009	2732	3712	3445	3976	3162	3256	2939	3414.99	3711	3119	0.841	-0.25	-1879	0.0602932450570407	0.18670345137571	0.0035	0.041	0.0125	0.0125	TRUE	0.048
WBGene00001974	hmg-4	T20B12.8	3644	4374	3071	3215	2349	2384	3325	3550	3716	2848	2542	2564	3090.77	3530	2651	0.751	-0.413	-3138	0.00170057338380444	0.0132113947850682	0.0031	0.0411	0.0121	0.0121	TRUE	0.0511
WBGene00001975	hmg-5	F45E4.9	1388	1533	1503	1294	944	1018	1266	1244	1819	1146	1022	1095	1265.33	1443	1088	0.754	-0.407	-1951	0.0511028485850116	0.166759276103265	0.0259	0.0424	0.0306	0.0306	TRUE	0.6198
WBGene00001976	hmg-11	T05A7.4	1504	1569	1505	735	712	926	1372	1273	1821	651	770	996	1147.38	1489	806	0.541	-0.886	-3671	0.00024148405886803	0.00259302846212796	0.0414	0.0426	0.041	0.041	TRUE	0.5056
WBGene00001977	hmg-12	Y17G7A.1	3118	3462	1799	3298	2732	2699	2845	2810	2177	2921	2956	2903	2768.7	2611	2927	1121	0.165	0.998	0.318446386411071	0.536406381762717	0.0099	0.0412	0.0192	0.0192	TRUE	0.2543
WBGene00001978	hmp-1	R13H4.4	2663	2884	1380	2263	1759	1455	2430	2341	1670	2004	1904	1565	1985.52	2147	1824	0.85	-0.235	-1097	0.272830885690902	0.488623246132353	0.0259	0.0416	0.0326	0.0326	TRUE	0.4543
WBGene00001979	hmp-2	K05C4.6	2373	2644	1212	2031	1753	1913	2165	2146	1467	1799	1897	2058	1921.86	1926	1918	0.995	-0.007	-0.032	0.974302478060244	0.985626118808505	0.025	0.0416	0.0306	0.0306	TRUE	0.5223
WBGene00001980	hmr-1	W02B9.1	4048	4783	685	3595	2988	3257	3693	3882	829	3184	3233	3504	3054.19	2801	3307	1.18	0.239	0.497	0.6194192548138	0.781731204388628	0.2876	0.0411	0.1668	0.1668	TRUE	45943
WBGene00001981	hnd-1	C44C10.8	147	192	159	104	92	107	134	156	192	92	100	115	131.52	161	102	0.637	-0.65	-2728	0.00637882083732469	0.0369509693952474	0.0161	0.0606	0.033	0.033	TRUE	0.2527
WBGene00001983	elac-2	E04A4.4	2516	2687	1743	2586	2179	2022	2296	2181	2109	2291	2358	2175	2234.82	2195	2275	1036	0.051	0.421	0.673745559114574	0.819480908708287	0.0011	0.0415	0.0102	0.0102	TRUE	0.0194
WBGene00001984	hog-1	W06B11.4	23	26	23	34	27	30	21	21	28	30	29	32	26.92	23	30	1322	0.403	1122	0.261925434214479	0.476713389029634	0	0.1395	0.0555	0.0555	TRUE	0.1406
WBGene00001985	hop-1	C18E3.8	708	774	562	664	491	502	646	628	680	588	531	540	602.27	651	553	0.85	-0.234	-1683	0.0923127944909843	0.246348313686107	0	0.0447	0.0123	0.0123	TRUE	0.0366
WBGene00001986	hot-1	F43D2.4	73	75	57	76	60	61	67	61	69	67	65	66	65.72	66	66	1.01	0.015	0.062	0.950766549121947	0.97342316301192	0	0.0809	0.0275	0.0275	TRUE	0.0372
WBGene00001987	hot-2	Y39B6A.48	22	26	18	19	29	19	20	21	22	17	31	20	21.93	21	23	1085	0.118	0.279	0.780149606890123	0.883073964930367	0	0.162	0.083	0.083	TRUE	0.5893
WBGene00001988	hot-3	W02B8.5	4	11	10	13	8	11	4	9	12	12	9	12	9.45	8	11	1321	0.402	0.631	0.528024750598301	0.716270008502977	0	0.3229	0.1848	0.1848	TRUE	0.4985
WBGene00001989	hot-4	T12A2.16	32	26	25	24	17	23	29	21	30	21	18	25	24.16	27	21	0.805	-0.313	-0.803	0.422182278421941	0.631487854617594	0	0.1508	0.0678	0.0678	TRUE	0.2607
WBGene00001990	hot-5	K07A12.6	7	9	4	14	7	6	6	7	5	12	8	6	7.49	6	9	1423	0.509	0.766	0.443472325222913	0.650077800298404	0	0.3966	0.1836	0.1836	TRUE	0.4594
WBGene00001991	hot-6	C13G3.2	72	60	55	66	52	42	66	49	67	58	56	45	56.81	61	53	0.89	-0.169	-0.586	0.557695758826152	0.739325367149663	0	0.0873	0.0421	0.0421	TRUE	0.2745
WBGene00001992	hot-7	Y48B6A.9	4	9	1	10	4	2	4	7	1	9	4	2	4.58	4	5	1238	0.308	0.319	0.749745906514965	0.86468361139262	0.299	0.6229	0.4594	0.4594	TRUE	0.4207
WBGene00001993	hpd-1	T21C12.2	3799	5254	4362	3827	3566	3563	3466	4264	5278	3390	3859	3833	4014.94	4336	3694	0.852	-0.231	-1133	0.25716885648255	0.471254033352836	0.0241	0.0409	0.0297	0.0297	TRUE	0.2194
WBGene00001994	hpk-1	F20B6.8	1286	1471	158	1218	1166	1094	1173	1194	191	1079	1262	1177	1012.62	853	1173	1374	0.459	0.844	0.398535742469739	0.611527396579206	0.3835	0.0429	0.2116	0.2116	TRUE	5437
WBGene00001995	hpl-1	K08H2.6	126	140	99	101	85	108	115	114	120	89	92	116	107.67	116	99	0.854	-0.228	-1032	0.302209520794749	0.519283703252018	0	0.0651	0.026	0.026	TRUE	0.2133
WBGene00001996	hpl-2	K01G5.2	1699	1948	1764	1439	1178	1447	1550	1581	2135	1275	1275	1557	1561.91	1755	1369	0.78	-0.358	-1769	0.0769133008735992	0.218920118836936	0.0236	0.042	0.0289	0.0289	TRUE	0.4289
WBGene00001997	hpr-9	Y39A1A.23	452	418	161	455	360	312	412	339	195	403	390	336	345.77	315	376	1.19	0.251	0.845	0.398291868762161	0.611320703822344	0.0696	0.048	0.0607	0.0607	TRUE	0.5846
WBGene00001998	hpr-17	F32A11.2	901	1084	676	847	722	754	822	880	818	750	781	811	810.4	840	781	0.929	-0.106	-0.814	0.415789327822101	0.626499678723067	0	0.0436	0.011	0.011	TRUE	0.0208
WBGene00001999	hrpa-1	F42A6.7	8948	10127	4244	8493	6947	7059	8164	8219	5135	7523	7518	7593	7358.61	7173	7545	1052	0.073	0.324	0.745967487754448	0.862813813466468	0.0338	0.0406	0.0362	0.0362	TRUE	0.7523
WBGene00002000	hrpr-1	F58D5.1	8547	8622	4468	6981	6216	5744	7798	6997	5406	6183	6727	6179	6548.44	6734	6363	0.945	-0.082	-0.438	0.661521853822298	0.811142356098847	0.0156	0.0407	0.0251	0.0251	TRUE	0.3621
WBGene00002001	hars-1	T11G6.1	2674	2697	2423	2214	1974	1881	2440	2189	2932	1961	2136	2023	2280.17	2520	2040	0.81	-0.304	-1801	0.0716318618039406	0.210038592101568	0.0121	0.0414	0.0201	0.0201	TRUE	0.2465
WBGene00002002	hsb-1	K08E7.2	1307	1378	1119	1016	774	801	1193	1118	1354	900	838	862	1044	1222	867	0.71	-0.494	-3353	0.000798100737192763	0.00705647067584275	0.0047	0.0428	0.0147	0.0147	TRUE	0.1064
WBGene00002003	hse-5	B0285.5	1379	1570	1023	1119	853	850	1258	1274	1238	991	923	914	1099.79	1257	943	0.75	-0.414	-3363	0.000770427201465362	0.00684421288070683	0	0.0427	0.01	0.01	TRUE	0.0243
WBGene00002004	hsf-1	Y53C10A.12	1891	2261	1363	1882	1572	1606	1725	1835	1649	1667	1701	1728	1717.53	1736	1699	0.978	-0.033	-0.266	0.789980562174403	0.887765392393828	0.0011	0.0418	0.0102	0.0102	TRUE	0.0299
WBGene00002005	hsp-1	F26D10.3	49954	54421	10408	54065	48155	42627	45578	44165	12594	47887	52111	45853	41364.84	34112	48617	1425	0.511	1193	0.232826237987865	0.442932485657757	0.2148	0.0403	0.1322	0.1322	TRUE	37268
WBGene00002006	hsp-1	F26D10.3	14	23	12	17	8	11	13	19	15	15	9	12	13.58	16	12	0.776	-0.366	-0.723	0.469601442753452	0.669794076822486	0	0.2368	0.1112	0.1112	TRUE	0.2503
WBGene00002007	hsp-3	C15H9.6	15651	19557	3406	18924	13541	12553	14280	15871	4121	16762	14653	13503	13198.5	11424	14973	1311	0.39	0.891	0.372674714535074	0.588952260533839	0.2268	0.0405	0.138	0.138	TRUE	38199
WBGene00002008	hsp-4	F43E2.8	8803	10447	4812	10869	7548	7195	8032	8478	5823	9627	8168	7740	7977.92	7444	8512	1143	0.193	0.932	0.351581056106567	0.56872509981071	0.0241	0.0406	0.0309	0.0309	TRUE	0.4425
WBGene00002010	hsp-6	C37H5.8	13394	13295	3345	18742	18124	16600	12221	10790	4048	16600	19613	17856	13521.26	9020	18023	1998	0.999	2631	0.00850827968459384	0.0460472262955837	0.1205	0.0405	0.1037	0.1037	TRUE	2838
WBGene00002011	hsp-12.2	C14B9.1	541	804	595	708	512	596	494	652	720	627	554	641	614.72	622	607	0.977	-0.033	-0.163	0.870781227267693	0.932508053602982	0.0198	0.0446	0.0281	0.0281	TRUE	0.3859
WBGene00002012	hsp-12.3	F38E11.1	104	122	87	83	39	49	95	99	105	74	42	53	77.93	100	56	0.567	-0.819	-2877	0.00402092190179752	0.025949852872953	0.0199	0.0745	0.0446	0.0446	TRUE	0.6609
WBGene00002013	hsp-12.6	F38E11.2	22	23	19	31	24	16	20	19	23	27	26	17	22.06	21	23	1155	0.208	0.513	0.607787989916798	0.773209423900968	0	0.1613	0.0738	0.0738	TRUE	0.3096
WBGene00002015	hsp-16.1	T27E4.8	37	33	5	8	5	9	34	27	6	7	5	10	14.79	22	7	0.329	-1604	-2296	0.0216781419617979	0.0907871991589848	0.299	0.2208	0.2614	0.2614	TRUE	0.4252
WBGene00002016	hsp-16.2	Y46H3A.3	381	289	55	144	48	132	348	235	67	128	52	142	161.7	217	107	0.495	-1014	-1775	0.0759368888965735	0.217356244091589	0.3978	0.0568	0.2283	0.2283	TRUE	0.1788
WBGene00002017	hsp-16.11	T27E4.2	9	8	1	1	0	7	8	6	1	1	0	8	4.05	5	3	0.516	-0.956	-0.736	0.461691001914387	0.6639501013804	12489	0.6988	0.9415	0.9415	TRUE	2099
WBGene00002018	hsp-16.41	Y46H3A.2	375	299	50	67	14	46	342	243	61	59	15	49	128.21	215	41	0.192	-2378	-3761	0.000169503540901632	0.00193050168380102	0.4962	0.0611	0.2737	0.2737	TRUE	0.1569
WBGene00002019	hsp-16.48	T27E4.3	6	8	3	3	0	2	5	6	4	3	0	2	3.4	5	2	0.313	-1677	-1554	0.120273727671184	0.293759574171012	0	0.8254	0.4403	0.4403	TRUE	0.4956
WBGene00002020	hsp-16.49	T27E4.9	13	10	5	5	4	4	12	8	6	4	4	4	6.51	9	4	0.497	-1008	-1407	0.159326118448052	0.351018946073289	0	0.4502	0.1983	0.1983	TRUE	0.3152
WBGene00002021	hsp-17	F52E1.7	419	658	361	1726	1084	1283	382	534	437	1529	1173	1380	905.84	451	1361	3015	1592	7771	0.077902	195.325	0.0209	0.0432	0.0288	0.0288	TRUE	0.2315
WBGene00002023	hsp-25	C09B8.6	1769	2090	1501	2128	1784	2044	1614	1696	1816	1885	1931	2199	1856.76	1709	2005	1173	0.231	1.62	0.105172981320277	0.268266157485473	0.0045	0.0417	0.0141	0.0141	TRUE	0.0865
WBGene00002024	hsp-43	C14F11.5	2645	2321	1519	1511	1635	1500	2413	1884	1838	1338	1769	1614	1809.36	2045	1574	0.769	-0.378	-1913	0.0557771320739338	0.176559269212364	0.0215	0.0417	0.0276	0.0276	TRUE	0.3009
WBGene00002025	hsp-60	Y22D7AL.5	8993	9205	2585	9832	9936	8800	8205	7470	3128	8709	10752	9466	7955.06	6268	9642	1538	0.621	1769	0.0768349237029111	0.218808252803052	0.1265	0.0406	0.0887	0.0887	TRUE	23399
WBGene00002026	hsp-70	C12C8.1	458	420	63	113	92	282	418	341	76	100	100	303	222.99	278	168	0.601	-0.733	-1183	0.23687657255988	0.447412811157346	0.4984	0.0522	0.2723	0.2723	TRUE	10006
WBGene00002027	hsr-9	T05F1.6	7247	8148	2161	7338	5862	5538	6612	6612	2615	6500	6344	5957	5773.3	5280	6267	1187	0.247	0.71	0.477682919267179	0.676267938713074	0.1232	0.0407	0.0871	0.0871	TRUE	2373
WBGene00002028	hst-1	F08B4.6	1275	1464	793	1164	773	760	1163	1188	960	1031	837	818	999.33	1104	895	0.811	-0.303	-1.66	0.0968518473347371	0.254181250332174	0.0137	0.0429	0.0229	0.0229	TRUE	0.2123
WBGene00002029	hst-2	C34F6.4	223	259	197	177	132	133	203	210	238	157	143	143	182.45	217	148	0.681	-0.554	-3009	0.00261994064321945	0.0186407958100909	0	0.0549	0.0188	0.0188	TRUE	0.0737
WBGene00002030	hst-3.1	F40H3.5	22	20	28	16	15	14	20	16	34	14	16	15	19.27	23	15	0.657	-0.606	-1292	0.196226646934286	0.397781035579711	0	0.1788	0.1039	0.1039	TRUE	0.7873
WBGene00002031	hst-6	Y34B4A.3	271	343	291	250	163	192	247	278	352	221	176	207	247.02	292	201	0.691	-0.534	-2434	0.0149431627944374	0.0697887661339321	0.0192	0.0511	0.0305	0.0305	TRUE	0.3445
WBGene00002032	htp-1	F41H10.10	1677	1762	1748	1525	1307	1293	1530	1430	2115	1351	1414	1391	1538.53	1692	1385	0.819	-0.287	-1426	0.153743675615289	0.343266880204843	0.0232	0.042	0.0286	0.0286	TRUE	0.5751
WBGene00002033	htp-2	Y73B6BL.2	1211	1323	1407	1160	936	982	1105	1074	1703	1027	1013	1056	1162.97	1294	1032	0.798	-0.325	-1416	0.156764887004146	0.347534094921179	0.0364	0.0426	0.037	0.037	TRUE	0.9119
WBGene00002034	htp-3	F57C9.5	1831	1935	1021	1623	1518	1471	1671	1570	1235	1438	1643	1582	1523.17	1492	1554	1041	0.058	0.324	0.746260580812327	0.862974564401892	0.0138	0.042	0.0223	0.0223	TRUE	0.2697
WBGene00002035	hum-1	F29D10.4	1713	1788	852	1730	1420	1280	1563	1451	1031	1532	1537	1377	1415.13	1348	1482	1098	0.136	0.653	0.513769233486201	0.705016284376303	0.0244	0.0421	0.0303	0.0303	TRUE	0.5044
WBGene00002036	hum-2	F36D4.3	2919	3136	1154	3294	2893	2630	2663	2545	1396	2918	3131	2829	2580.34	2201	2959	1344	0.426	1572	0.11584683390527	0.286319105895929	0.0597	0.0413	0.0525	0.0525	TRUE	12336
WBGene00002037	hum-4	F46C3.3	779	872	172	819	598	584	711	708	208	725	647	628	604.55	542	667	1229	0.297	0.705	0.481075184022426	0.679067474698995	0.1995	0.0447	0.1267	0.1267	TRUE	3353
WBGene00002038	hum-5	T02C12.1	1147	1173	718	1302	1097	1026	1047	952	869	1153	1187	1104	1051.88	956	1148	1.2	0.264	1824	0.0682131359610626	0.203388380185206	0.0036	0.0428	0.0141	0.0141	TRUE	0.0822
WBGene00002039	hum-6	T10H10.1	292	310	58	241	195	160	266	252	70	213	211	172	197.46	196	199	1012	0.017	0.038	0.969821837743174	0.983165593642362	0.2208	0.0538	0.1412	0.1412	TRUE	33048
WBGene00002040	hum-7	F56A6.2	298	336	73	335	289	246	272	273	88	297	313	265	251.17	211	292	1377	0.462	1145	0.252113779539575	0.46577673297284	0.1676	0.0509	0.1132	0.1132	TRUE	27311
WBGene00002041	hum-8	Y66H1A.6	625	603	414	846	573	490	570	489	501	749	620	527	576.18	520	632	1216	0.282	1428	0.153265349391238	0.342594322067903	0.0165	0.0449	0.0264	0.0264	TRUE	0.2455
WBGene00002042	hus-1	H26D21.1	486	536	324	389	300	232	443	435	392	345	325	250	364.87	423	307	0.723	-0.467	-2405	0.0161939913006334	0.0739440443764728	0.0125	0.0476	0.0244	0.0244	TRUE	0.2935
WBGene00002043	hyl-1	C09G4.1	1251	1366	762	1107	756	719	1141	1109	922	981	818	773	957.35	1057	857	0.811	-0.303	-1.68	0.0929122385172862	0.247437015670877	0.0128	0.043	0.0223	0.0223	TRUE	0.1896
WBGene00002044	hyl-2	K02G10.6	1188	1299	573	898	685	628	1084	1054	693	795	741	676	840.61	944	737	0.781	-0.357	-1578	0.114632344139407	0.284699696806312	0.0315	0.0434	0.0357	0.0357	TRUE	0.6343
WBGene00002045	icd-1	C56C10.8	25418	28318	27601	22580	19264	20788	23191	22981	33398	20000	20847	22361	23796.53	26523	21069	0.794	-0.332	-1626	0.103918332912962	0.26623741709885	0.0267	0.0404	0.03	0.03	TRUE	0.629
WBGene00002046	icln-1	C01F6.8	1369	1548	1585	1226	982	1026	1249	1256	1918	1086	1063	1104	1279.25	1474	1084	0.736	-0.443	-1991	0.0464566625494994	0.156820036484563	0.0329	0.0423	0.0348	0.0348	TRUE	0.8286
WBGene00002047	icp-1	Y39G10AR.13	1733	2028	664	1669	1492	1607	1581	1646	803	1478	1615	1729	1475.33	1343	1607	1196	0.258	0.878	0.380072520738178	0.595767311363316	0.0746	0.0421	0.0614	0.0614	TRUE	14756
WBGene00002048	ida-1	B0244.2	616	794	250	732	649	707	562	644	303	648	702	761	603.35	503	704	1397	0.482	1626	0.103941842263265	0.26623741709885	0.0736	0.0447	0.0617	0.0617	TRUE	1391
WBGene00002050	ifa-1	F38B2.1	811	950	369	1079	918	746	740	771	447	956	993	802	784.84	653	917	1404	0.49	1918	0.0551160135671505	0.175126520127589	0.0469	0.0437	0.0457	0.0457	TRUE	0.8842
WBGene00002051	ifa-3	F52E10.5	223	218	72	28	45	78	203	177	87	25	49	84	104.15	156	53	0.335	-1579	-3268	0.00108277514224062	0.00904502218523133	0.2391	0.0659	0.1553	0.1553	TRUE	0.9437
WBGene00002052	ifa-4	K05B2.3	1822	1568	1298	1111	1059	904	1662	1273	1571	984	1146	972	1268	1502	1034	0.689	-0.538	-3025	0.0024843542052568	0.0179118739459695	0.0124	0.0424	0.022	0.022	TRUE	0.2171
WBGene00002053	ifb-1	F10C1.2	3729	4068	1850	3078	2940	2597	3402	3301	2239	2726	3182	2794	2940.61	2981	2901	0.973	-0.04	-0.185	0.852922011421403	0.921949432056152	0.0288	0.0412	0.033	0.033	TRUE	0.5737
WBGene00002054	ifb-2	F10C1.7	1857	1926	796	3540	2542	2348	1694	1563	963	3135	2751	2526	2105.43	1407	2804	1992	0.994	3928	8.57918e+08	0.00108613548606416	0.0436	0.0415	0.0457	0.0457	TRUE	0.9084
WBGene00002055	ifc-1	F37B4.2	299	399	212	455	367	342	273	324	257	403	397	368	336.86	285	389	1366	0.45	2582	0.00982596182814919	0.0510567066969002	0.0053	0.0482	0.0189	0.0189	TRUE	0.1707
WBGene00002056	ifc-2	M6.1	2176	2233	742	3928	2969	2637	1985	1812	898	3479	3213	2837	2370.68	1565	3176	2029	1.02	3299	0.000970241787149327	0.00827785260656249	0.0879	0.0414	0.0685	0.0685	TRUE	16666
WBGene00002057	ifd-1	R04E5.10	189	215	139	258	186	175	172	174	168	229	201	188	188.86	171	206	1201	0.264	1447	0.147841300347849	0.334715094951956	0	0.0544	0.0187	0.0187	TRUE	0.1035
WBGene00002058	ifd-2	F25E2.4	343	381	262	306	228	210	313	309	317	271	247	226	280.47	313	248	0.793	-0.335	-2031	0.0422673200864394	0.146401795903525	0	0.0498	0.016	0.016	TRUE	0.0769
WBGene00002059	ife-1	F53A2.6	4242	4592	4530	4167	3864	4158	3870	3727	5482	3691	4181	4473	4237.26	4360	4115	0.944	-0.083	-0.392	0.69514350813377	0.834838132194682	0.0254	0.0409	0.0321	0.0321	TRUE	0.616
WBGene00002060	ife-2	R04A9.4	912	1035	887	800	612	708	832	840	1073	709	662	762	812.97	915	711	0.777	-0.363	-2045	0.0409013767312676	0.143295563651421	0.0118	0.0435	0.0215	0.0215	TRUE	0.2686
WBGene00002061	ife-3	B0348.6	5166	5353	2664	4944	4235	4109	4713	4344	3224	4379	4583	4420	4277.2	4094	4461	1089	0.124	0.648	0.517231449879227	0.707340534558867	0.0192	0.0409	0.026	0.026	TRUE	0.4193
WBGene00002062	ife-4	C05D9.5	228	267	199	165	133	157	208	217	241	146	144	169	187.41	222	153	0.69	-0.535	-2.86	0.00423520023771679	0.0270188979086337	0	0.0545	0.0197	0.0197	TRUE	0.0847
WBGene00002063	ife-5	Y57A10A.30	195	224	138	208	199	193	178	182	167	184	215	208	188.98	176	202	1.15	0.201	1121	0.262314951172982	0.477114428838774	0	0.0544	0.018	0.018	TRUE	0.0701
WBGene00002064	iff-1	T05G5.10	16741	17926	21378	13128	11124	11686	15275	14548	25868	11628	12038	12570	15321.16	18564	12079	0.651	-0.62	-2387	0.0169808366648688	0.0764365153089846	0.0589	0.0404	0.0485	0.0485	TRUE	14491
WBGene00002065	iff-2	F54C9.1	3023	3506	2172	3539	3402	3356	2758	2845	2628	3135	3681	3610	3109.63	2744	3475	1266	0.341	2484	0.0130048226211907	0.0630317412617951	0.004	0.0411	0.0132	0.0132	TRUE	0.0898
WBGene00002066	ifg-1	M110.4	7826	8348	2102	8192	7482	6543	7140	6775	2544	7256	8097	7038	6474.93	5486	7464	1.36	0.444	1204	0.228673102314509	0.437825330041195	0.1443	0.0407	0.0978	0.0978	TRUE	26807
WBGene00002067	ifp-1	C43C3.1	137	151	113	164	102	99	125	123	137	145	110	106	124.4	128	120	0.947	-0.079	-0.349	0.727203374542371	0.851611330361831	0.009	0.0617	0.0289	0.0289	TRUE	0.3353
WBGene00002068	ify-1	C27A2.3	3799	4570	2858	3818	3245	3512	3466	3709	3458	3382	3512	3778	3550.74	3544	3557	1003	0.005	0.039	0.968644152531742	0.982623980578547	0.0021	0.041	0.0107	0.0107	TRUE	0.0358
WBGene00002069	ikb-1	C04F12.3	236	217	105	214	220	213	215	176	127	190	238	229	195.87	173	219	1262	0.335	1.31	0.190120156748214	0.390933591032425	0.0344	0.0539	0.042	0.042	TRUE	0.3027
WBGene00002070	ile-1	K07A1.8	3465	3898	1777	3716	2914	2805	3161	3163	2150	3291	3153	3017	2989.54	2825	3154	1116	0.158	0.777	0.436885690896918	0.645176834378089	0.024	0.0412	0.0296	0.0296	TRUE	0.5274
WBGene00002071	ile-2	T04G9.3	1148	1281	1045	990	871	871	1047	1040	1264	877	943	937	1017.98	1117	919	0.823	-0.281	-1822	0.0685098153317692	0.203922392507269	0.0058	0.0429	0.0162	0.0162	TRUE	0.1571
WBGene00002072	ima-1	T19B10.7	2425	2709	1589	2132	1550	1315	2213	2198	1923	1888	1677	1415	1885.68	2111	1660	0.786	-0.347	-1989	0.0467247341136206	0.157363433916342	0.0124	0.0417	0.0214	0.0214	TRUE	0.2017
WBGene00002073	ima-2	F26B1.3	9422	10629	4710	8977	7739	7820	8597	8626	5699	7951	8375	8412	7943.3	7641	8246	1079	0.11	0.523	0.60076694658146	0.768732355688686	0.0271	0.0406	0.0316	0.0316	TRUE	0.6021
WBGene00002074	ima-3	F32E10.4	5850	6091	1266	5806	4989	4556	5338	4943	1532	5143	5399	4901	4542.48	3938	5148	1307	0.386	0.931	0.35208347793475	0.569318543250155	0.1972	0.0408	0.124	0.124	TRUE	34699
WBGene00002075	imb-1	F28B3.8	3537	3736	1386	3407	2802	2543	3227	3032	1677	3018	3032	2735	2786.93	2645	2928	1107	0.146	0.538	0.590844674227399	0.762237016729469	0.0605	0.0412	0.053	0.053	TRUE	1239
WBGene00002076	imb-2	R06A4.4	4146	4499	1831	3770	3112	2958	3783	3651	2216	3339	3368	3182	3256.39	3217	3296	1025	0.035	0.145	0.884360734784922	0.939622793223193	0.0415	0.0411	0.0413	0.0413	TRUE	0.8973
WBGene00002077	imb-3	C53D5.6	8534	8803	1232	8518	7980	6932	7786	7144	1491	7545	8636	7457	6676.36	5474	7879	1439	0.525	1048	0.294628614612549	0.510728108231989	0.3187	0.0407	0.1809	0.1809	TRUE	49345
WBGene00002078	xpo-1	ZK742.1	9322	9306	2340	9131	7455	7030	8505	7552	2832	8088	8067	7562	7101.06	6296	7906	1255	0.328	0.871	0.383573386680785	0.599439939086119	0.1529	0.0406	0.1021	0.1021	TRUE	28238
WBGene00002079	xpo-2	Y48G1A.5	4466	4977	1357	4353	3925	3717	4075	4039	1642	3856	4247	3998	3642.88	3252	4034	1.24	0.311	0.906	0.364765644600366	0.581916026769091	0.1177	0.041	0.0843	0.0843	TRUE	22737
WBGene00002080	xpo-3	C49H3.10	2255	2428	1378	1981	1507	1185	2057	1970	1667	1755	1631	1275	1725.91	1898	1554	0.818	-0.29	-1503	0.132787562515857	0.312992600351324	0.0178	0.0418	0.0261	0.0261	TRUE	0.2963
WBGene00002081	ina-1	F54G8.3	1236	1417	922	950	681	674	1128	1150	1116	841	737	725	949.46	1131	768	0.679	-0.558	-4028	5.62242e+09	0.000772290404220368	0.002	0.0431	0.0128	0.0128	TRUE	0.0847
WBGene00002083	inf-1	F57B9.6	16029	15325	9217	13759	12232	11634	14625	12437	11153	12187	13237	12515	12692.18	12738	12646	0.993	-0.011	-0.066	0.947429232868314	0.972022651683334	0.0083	0.0405	0.0184	0.0184	TRUE	0.2052
WBGene00002084	ins-1	F13B12.5	26	28	22	40	29	30	24	23	27	35	31	32	28.69	25	33	1365	0.449	1307	0.191107476316252	0.391896300614834	0	0.1333	0.0499	0.0499	TRUE	0.033
WBGene00002085	ins-2	ZK75.2	39	35	27	6	8	13	36	28	33	5	9	14	20.77	32	9	0.285	-1809	-3762	0.000168450673428003	0.00191981198298305	0	0.1688	0.0966	0.0966	TRUE	0.6106
WBGene00002086	ins-3	ZK75.3	24	39	22	24	18	27	22	32	27	21	19	29	24.99	27	23	0.867	-0.207	-0.527	0.598013494742774	0.767106650747088	0	0.1471	0.0708	0.0708	TRUE	0.2612
WBGene00002087	ins-4	ZK75.1	24	27	30	25	34	27	22	22	36	22	37	29	28.02	27	29	1107	0.147	0.359	0.719285565844596	0.84782745086123	0.0399	0.1356	0.0843	0.0843	TRUE	0.3449
WBGene00002088	ins-5	ZK84.3	7	13	8	13	10	12	6	11	10	12	11	13	10.31	9	12	1324	0.405	0.728	0.46659340006016	0.667609811280094	0	0.2993	0.1258	0.1258	TRUE	0.2162
WBGene00002089	ins-6	ZK84.6	40	39	42	43	26	25	36	32	51	38	28	27	35.35	40	31	0.794	-0.333	-0.923	0.355773403583723	0.572913861848444	0.0233	0.1158	0.0649	0.0649	TRUE	0.4024
WBGene00002090	ins-7	ZK1251.2	18	22	19	28	25	30	16	18	23	25	27	32	23.57	19	28	1479	0.565	1451	0.146802164708231	0.332945803285213	0	0.1536	0.0656	0.0656	TRUE	0.1374
WBGene00002091	ins-8	ZK1251.11	0	0	0	1	0	0	0	0	0	1	0	0	0.15	0	0	2041	1029	0.252	0.800852585918568	NA	0	181291	10	10	TRUE	0.3158
WBGene00002092	ins-9	C06E2.8	2	5	5	13	3	5	2	4	6	12	3	5	5.35	4	7	1746	0.804	0.92	0.357817161044679	0.575108140470003	0.1791	0.5398	0.353	0.353	TRUE	0.724
WBGene00002093	ins-10	T08G5.12	3	4	6	4	1	6	3	3	7	4	1	6	4.05	4	4	0.857	-0.222	-0.229	0.818932579737178	0.90329930446519	0.1366	0.699	0.4275	0.4275	TRUE	0.2512
WBGene00002094	ins-11	C17C3.4	3	2	6	9	1	3	3	2	7	8	1	3	3.98	4	4	1114	0.156	0.147	0.883239975830069	0.939296465578811	0.4248	0.7106	0.5599	0.5599	TRUE	0.6094
WBGene00002095	ins-12	C17C3.19	8	9	5	3	3	1	7	7	6	3	3	1	4.61	7	2	0.338	-1565	-1787	0.0739260231747108	0.213933378692845	0	0.6201	0.2666	0.2666	TRUE	0.2022
WBGene00002096	ins-13	C17C3.18	0	0	0	0	0	0	0	0	0	0	0	0	0	0	0	NA	NA	NA	NA	NA	NA	NA	NA	NA	NA	NA
WBGene00002097	ins-14	F41G3.16	12	7	6	12	4	6	11	6	7	11	4	6	7.55	8	7	0.908	-0.138	-0.201	0.840976608757295	0.914405569612544	0	0.3939	0.2124	0.2124	TRUE	0.5659
WBGene00002098	ins-15	F41G3.17	0	0	0	1	2	0	0	0	0	1	2	0	0.51	0	1	5724	2517	0.822	0.411187053561286	NA	0	52933	5261	5261	TRUE	0.0889
WBGene00002099	ins-16	Y39A3A.5	0	0	0	1	0	0	0	0	0	1	0	0	0.15	0	0	2041	1029	0.252	0.800852585918568	NA	0	181291	10	10	TRUE	0.3158
WBGene00002100	ins-17	F56F3.6	93	110	93	123	129	133	85	89	113	109	140	143	113.04	96	131	1.37	0.454	1878	0.0603304465370839	0.186749801248659	0.0134	0.0639	0.0331	0.0331	TRUE	0.2255
WBGene00002101	ins-18	T28B8.2	24	42	24	41	32	54	22	34	29	36	35	58	35.68	28	43	1512	0.596	1568	0.116771923842745	0.287632191881859	0.0432	0.1151	0.0753	0.0753	TRUE	0.6998
WBGene00002102	ins-19	T10D4.13	8	8	8	2	8	0	7	6	10	2	9	0	5.65	8	4	0.441	-1.18	-1161	0.245777151374571	0.458331919540054	0.5739	0.5129	0.5351	0.5351	TRUE	23277
WBGene00002103	ins-20	ZK84.7	1	1	0	2	0	2	1	1	0	2	0	2	0.94	1	1	2173	1.12	0.578	0.56333140840639	NA	0	28776	1527	1527	TRUE	0.4162
WBGene00002104	ins-21	M04D8.1	0	0	2	1	1	3	0	0	2	1	1	3	1.27	1	2	2379	1251	0.67	0.502801280939084	NA	0.6358	21442	1547	1547	TRUE	0.9767
WBGene00002105	ins-22	M04D8.2	8	12	17	18	20	17	7	10	21	16	22	18	15.58	13	19	1.52	0.604	1125	0.260564134469774	0.47506152539155	0.0667	0.2116	0.1409	0.1409	TRUE	10654
WBGene00002106	ins-23	M04D8.3	7	6	7	7	7	6	6	5	8	6	8	6	6.66	6	7	1.04	0.057	0.084	0.932742735707926	0.963965914235549	0	0.4412	0.1814	0.1814	TRUE	0.1609
WBGene00002107	ins-24	ZC334.3	6	17	27	6	4	5	5	14	33	5	4	5	11.16	17	5	0.294	-1766	-2.27	0.0232236535157939	0.0953407026910609	0.3286	0.2795	0.3068	0.3068	TRUE	0.2618
WBGene00002108	ins-25	ZC334.8	0	1	0	0	2	1	0	1	0	0	2	1	0.68	0	1	3075	1621	0.664	0.506752345937925	NA	0	39948	28176	28176	TRUE	0.113
WBGene00002109	ins-26	ZC334.1	22	44	64	42	41	46	20	36	77	37	44	49	44.05	44	43	0.993	-0.011	-0.022	0.982654875636303	0.990853496747554	0.202	0.1009	0.1552	0.1552	TRUE	0.7834
WBGene00002110	ins-27	ZC334.11	38	66	68	62	48	72	35	54	82	55	52	77	59.14	57	61	1088	0.122	0.315	0.752479200213971	0.866363719946461	0.0941	0.0854	0.0902	0.0902	TRUE	0.3437
WBGene00002111	ins-28	ZC334.9	27	38	53	49	33	49	25	31	64	43	36	53	41.9	40	44	1116	0.158	0.363	0.716314293253861	0.846484601038696	0.1196	0.104	0.1124	0.1124	TRUE	18019
WBGene00002112	ins-29	ZC334.10	16	24	23	39	24	33	15	19	28	35	26	35	26.32	21	32	1575	0.655	1622	0.104760153002853	0.267555049164942	0.0136	0.1417	0.0779	0.0779	TRUE	0.4262
WBGene00002113	ins-30	ZC334.2	9	28	15	9	12	19	8	23	18	8	13	20	15.08	16	14	0.836	-0.258	-0.432	0.665398850377397	0.813334904425793	0.165	0.2173	0.1897	0.1897	TRUE	0.4465
WBGene00002114	ins-31	T10D4.4	75	159	14	224	861	954	68	129	17	198	932	1026	395.12	71	719	10035	3327	3453	0.000554667724020964	0.00517371632194791	0.6616	0.047	0.3342	0.6616	TRUE	19346
WBGene00002115	ins-32	Y8A9A.6	1	1	5	6	3	0	1	1	6	5	3	0	2.72	3	3	1166	0.221	0.158	0.874142785139204	0.93423489191408	10565	10211	10378	10378	TRUE	0.5262
WBGene00002116	ins-33	W09C5.4	10	21	29	19	10	22	9	17	35	17	11	24	18.76	20	17	0.85	-0.234	-0.39	0.696361406259236	0.835487820281112	0.227	0.1826	0.2062	0.2062	TRUE	0.5129
WBGene00002117	ins-34	F52B11.6	145	157	133	63	87	124	132	127	161	56	94	133	117.33	140	94	0.672	-0.573	-1669	0.0951151058472626	0.251272002379016	0.086	0.063	0.0759	0.0759	TRUE	0.2935
WBGene00002118	ins-35	K02E2.4	9	16	22	7	5	8	8	13	27	6	5	9	11.34	16	7	0.429	-1221	-1852	0.0640612788017351	0.194139369821806	0.1496	0.2758	0.207	0.207	TRUE	0.4686
WBGene00002119	ins-36	Y53H1A.4	4	2	2	1	1	2	4	2	2	1	1	2	1.97	3	1	0.53	-0.915	-0.728	0.466553344238733	NA	0	13967	0.576	0.576	TRUE	0.1812
WBGene00002120	ins-37	F08G2.6	10	11	7	23	37	45	9	9	8	20	40	48	22.56	9	36	4073	2026	3974	7.06857e+08	0.000932795849577857	0	0.1586	0.1188	0.1188	TRUE	0.2861
WBGene00002121	ins-37	F08G2.6	0	0	0	1	0	0	0	0	0	1	0	0	0.15	0	0	2041	1029	0.252	0.800852585918568	NA	0	181291	10	10	TRUE	0.3158
WBGene00002123	inx-1	C16E9.4	150	181	89	166	151	124	137	147	108	147	163	133	139.21	131	148	1129	0.175	0.785	0.4324815817974	0.640618824849178	0.0091	0.0594	0.0285	0.0285	TRUE	0.2199
WBGene00002124	inx-2	F08G12.10	2086	2147	1409	1092	786	861	1903	1742	1705	967	851	926	1349.1	1783	915	0.513	-0.963	-6994	267.789	39810.5	0.003	0.0422	0.0128	0.0128	TRUE	0.0446
WBGene00002125	inx-3	F22F4.2	3794	4276	2452	2268	1845	2007	3462	3470	2967	2009	1997	2159	2677.2	3300	2055	0.623	-0.684	-4905	9.33365e+07	2.45377e+09	0.0042	0.0413	0.0136	0.0136	TRUE	0.0939
WBGene00002127	inx-5	R09F10.4	586	643	393	487	384	413	535	522	476	431	416	444	470.53	511	430	0.842	-0.248	-1716	0.0861293637386482	0.235534296181923	0	0.0459	0.0129	0.0129	TRUE	0.0405
WBGene00002128	inx-6	C36H8.2	71	82	55	55	54	53	65	67	67	49	58	57	60.34	66	55	0.827	-0.273	-1072	0.283852562177824	0.49926072579052	0	0.0845	0.0302	0.0302	TRUE	0.0848
WBGene00002129	inx-7	K02B2.4	376	422	162	378	305	294	343	342	196	335	330	316	310.45	294	327	1.11	0.151	0.579	0.56231737515629	0.742464008901243	0.0434	0.0489	0.0455	0.0455	TRUE	0.9223
WBGene00002130	inx-8	ZK792.2	2107	2598	1884	2338	1767	1705	1922	2108	2280	2071	1912	1834	2021.27	2103	1939	0.922	-0.117	-0.815	0.414943444333454	0.625994185838459	0.0048	0.0416	0.0143	0.0143	TRUE	0.0686
WBGene00002131	inx-9	ZK792.3	443	507	355	421	344	335	404	411	430	373	372	360	391.79	415	368	0.888	-0.171	-1207	0.227393568127177	0.436370179457213	0	0.0471	0.0118	0.0118	TRUE	0.0102
WBGene00002132	inx-10	T18H9.5	150	158	119	167	124	120	137	128	144	148	134	129	136.71	136	137	1009	0.012	0.063	0.94968744058404	0.972851961361747	0	0.0598	0.02	0.02	TRUE	0.0523
WBGene00002133	inx-11	W04D2.3	306	300	206	239	186	160	279	243	249	212	201	172	226.17	257	195	0.759	-0.399	-2159	0.0308278241731972	0.116875788374078	0.0037	0.0521	0.0201	0.0201	TRUE	0.1128
WBGene00002134	inx-12	ZK770.3	1212	1444	1007	1241	1111	1142	1106	1172	1219	1099	1202	1228	1171.02	1166	1176	1.01	0.014	0.104	0.9173317436308	0.956647700201358	0.0021	0.0425	0.012	0.012	TRUE	0.0402
WBGene00002135	inx-13	Y8G1A.2	984	1263	779	1002	858	884	898	1025	943	888	928	951	938.72	955	922	0.965	-0.051	-0.377	0.706033811261173	0.840981474502079	0.0021	0.0431	0.0122	0.0122	TRUE	0.05
WBGene00002136	inx-14	F07A5.1	2754	3041	1927	2315	1697	1483	2513	2468	2332	2050	1836	1595	2132.43	2438	1827	0.75	-0.415	-2656	0.00791729808605507	0.0435931466888362	0.0078	0.0415	0.0172	0.0172	TRUE	0.149
WBGene00002137	inx-15	R12E2.9	554	580	449	630	467	474	505	471	543	558	505	510	515.46	506	524	1037	0.053	0.351	0.725958216599329	0.850847870392933	0.0022	0.0454	0.0143	0.0143	TRUE	0.0457
WBGene00002138	inx-16	R12E2.5	594	689	532	688	503	522	542	559	644	609	544	562	576.68	582	572	0.985	-0.022	-0.144	0.885393359744322	0.940184769301193	0.0041	0.0449	0.0157	0.0157	TRUE	0.0995
WBGene00002139	inx-17	R12E2.4	254	250	176	314	242	224	232	203	213	278	262	241	238.09	216	260	1207	0.272	1571	0.116152093744425	0.286693949869613	0	0.0515	0.0173	0.0173	TRUE	0.0473
WBGene00002140	inx-18	C18H7.2	16	30	15	37	21	16	15	24	18	33	23	17	21.63	19	24	1275	0.351	0.777	0.437268995180713	0.645281556302207	0.0474	0.1637	0.1011	0.1011	TRUE	0.3887
WBGene00002141	inx-19	T16H5.1	11	13	9	21	17	8	10	11	11	19	18	9	12.85	11	15	1458	0.544	1.01	0.312525572137416	0.530314857205703	0	0.2481	0.1296	0.1296	TRUE	0.6204
WBGene00002142	inx-20	T23H4.1	12	9	5	8	6	8	11	7	6	7	6	9	7.75	8	7	0.904	-0.145	-0.227	0.820040425346237	0.903690573694007	0	0.3849	0.1665	0.1665	TRUE	0.3
WBGene00002143	inx-21	Y47G6A.1	500	566	375	542	328	320	456	459	454	480	355	344	424.76	456	393	0.862	-0.214	-1089	0.275957861592178	0.491709572428087	0.0149	0.0465	0.0254	0.0254	TRUE	0.4387
WBGene00002144	inx-22	Y47G6A.2	1995	2317	1728	1990	1602	1621	1820	1880	2091	1763	1734	1744	1838.58	1930	1747	0.905	-0.144	-1118	0.263384753289235	0.478128427761602	0.0019	0.0417	0.0114	0.0114	TRUE	0.0631
WBGene00002146	ipp-5	C09B8.1	239	250	272	328	257	217	218	203	329	291	278	233	258.69	250	267	1073	0.102	0.403	0.687315998162553	0.828696006110151	0.0374	0.0506	0.0424	0.0424	TRUE	0.826
WBGene00002147	ire-1	C41C4.4	2559	2729	1831	2476	1977	1686	2335	2215	2216	2193	2139	1814	2151.87	2255	2049	0.909	-0.138	-0.962	0.335862549968943	0.553586634313998	0.0048	0.0415	0.0144	0.0144	TRUE	0.1216
WBGene00002148	gon-14	F44C4.4	2858	3217	1650	2636	2006	1879	2608	2611	1997	2335	2171	2021	2290.3	2405	2176	0.904	-0.145	-0.824	0.40972021929697	0.622159447152031	0.0128	0.0414	0.0219	0.0219	TRUE	0.2657
WBGene00002149	irk-1	R03E9.4	8	14	13	23	21	12	7	11	16	20	23	13	15.07	11	19	1655	0.727	1399	0.161938463562341	0.354958800806858	0	0.2175	0.1249	0.1249	TRUE	0.3023
WBGene00002150	irk-2	M02A10.2	32	30	40	43	40	30	29	24	48	38	43	32	35.93	34	38	1131	0.177	0.465	0.642261808962585	0.797697625969477	0.0453	0.1146	0.0771	0.0771	TRUE	0.8578
WBGene00002151	irk-3	K04G11.5	81	87	64	81	66	67	74	71	77	72	71	72	72.86	74	72	0.972	-0.041	-0.178	0.858956398452304	0.925449495741422	0	0.0769	0.0252	0.0252	TRUE	0.0157
WBGene00002152	iars-1	R11A8.6	5580	5325	3536	5665	5316	4576	5091	4321	4279	5018	5753	4922	4897.36	4564	5231	1146	0.197	1275	0.202346354852289	0.405925055548556	0.0085	0.0408	0.017	0.017	TRUE	0.1247
WBGene00002153	iars-2	C25A1.7	1834	1955	1435	1782	1372	1241	1673	1587	1736	1578	1485	1335	1565.73	1665	1466	0.881	-0.183	-1.31	0.190209311211666	0.390933591032425	0.0036	0.042	0.0135	0.0135	TRUE	0.0735
WBGene00002162	isp-1	F42G8.12	7271	7900	5169	8201	6764	7180	6634	6411	6255	7264	7320	7723	6934.51	6433	7436	1156	0.209	1878	0.0604391739260154	0.1869432119752	8e-04	0.0406	0.0088	0.0088	TRUE	0.014
WBGene00002163	ist-1	C54D1.3	114	105	41	173	190	164	104	85	50	153	206	176	129.02	80	178	2224	1153	3716	0.000202627653067369	0.00224534429015747	0.0602	0.061	0.0605	0.0605	TRUE	0.6872
WBGene00002169	isw-1	F37A4.8	4825	5294	1521	4629	3938	3619	4402	4296	1840	4100	4262	3893	3798.94	3513	4085	1163	0.217	0.655	0.512159923942835	0.703555038213729	0.1074	0.041	0.0789	0.0789	TRUE	21043
WBGene00002173	itr-1	F33D4.2	1299	1591	766	2429	1665	1354	1185	1291	927	2151	1802	1456	1468.83	1134	1803	1589	0.668	2971	0.00296697653154182	0.0206457098444112	0.0311	0.0421	0.0357	0.0357	TRUE	0.1244
WBGene00002174	itx-1	W03D8.6	554	553	123	752	697	572	505	449	149	666	754	615	523.12	368	678	1843	0.882	2149	0.031672936202655	0.119406116532406	0.1848	0.0454	0.1193	0.1193	TRUE	30439
WBGene00002175	jac-1	Y105C5B.21	775	856	211	654	580	587	707	695	255	579	628	631	582.58	552	613	1108	0.148	0.399	0.690110052435517	0.831229566993924	0.1408	0.0448	0.0976	0.0976	TRUE	2554
WBGene00002176	jip-1	F56D12.4	83	111	47	106	128	131	76	90	57	94	139	141	99.33	74	125	1662	0.733	2506	0.012226922689581	0.0601640522150763	0.0398	0.0671	0.0511	0.0511	TRUE	0.4902
WBGene00002177	jkk-1	F35C8.3	8	6	5	11	7	12	7	5	6	10	8	13	8.07	6	10	1664	0.735	1154	0.248677956160478	0.462026138002845	0	0.371	0.1625	0.1625	TRUE	0.1936
WBGene00002178	jnk-1	B0478.1	58	74	53	71	50	54	53	60	64	63	54	58	58.7	59	58	0.993	-0.01	-0.039	0.968626015106191	0.982623980578547	0	0.0858	0.0321	0.0321	TRUE	0.0721
WBGene00002179	jph-1	T22C1.7	507	694	329	653	546	538	463	563	398	578	591	579	528.64	475	583	1225	0.293	1566	0.117350525049404	0.28859192948396	0.0126	0.0453	0.0234	0.0234	TRUE	0.3144
WBGene00002180	jtr-1	Y77E11A.4	525	663	666	561	456	513	479	538	806	497	493	552	560.86	608	514	0.847	-0.239	-0.984	0.32529736614965	0.543045856498855	0.0404	0.045	0.0409	0.0409	TRUE	0.9442
WBGene00002181	kal-1	K03D10.1	344	369	153	181	147	205	314	299	185	160	159	221	223.06	266	180	0.674	-0.569	-2024	0.0430070610635048	0.148169733143113	0.0523	0.0522	0.0523	0.0523	TRUE	0.7644
WBGene00002182	kap-1	F08F8.3	110	113	52	144	136	150	100	92	63	128	147	161	115.18	85	145	1697	0.763	2949	0.00319112568520337	0.0218272477140601	0.0211	0.0634	0.0391	0.0391	TRUE	0.4357
WBGene00002183	kat-1	T02G5.8	4314	4801	3160	4664	3859	3625	3936	3896	3824	4131	4176	3899	3977.09	3885	4069	1047	0.067	0.599	0.549046471637133	0.732859269310526	4e-04	0.0409	0.0086	0.0086	TRUE	0.0161
WBGene00002184	kel-1	C47D12.7	78	72	58	51	72	62	71	58	70	45	78	67	64.93	66	63	0.948	-0.077	-0.256	0.798115698465125	0.891992922527818	0.028	0.0814	0.0507	0.0507	TRUE	0.5349
WBGene00002185	kel-3	T27E9.4	1010	1092	741	972	716	683	922	886	897	861	775	735	845.8	902	790	0.877	-0.189	-1355	0.175511912935469	0.372134876360337	0.0023	0.0434	0.0129	0.0129	TRUE	0.074
WBGene00002186	kel-10	T16H12.6	56	98	19	160	253	235	51	80	23	142	274	253	136.98	51	223	4307	2107	4706	2.5242e+08	5.77712e+09	0.2051	0.0598	0.1327	0.1327	TRUE	12053
WBGene00002187	kgb-1	T07A9.3	606	674	509	876	737	661	553	547	616	776	798	711	666.71	572	762	1333	0.415	2859	0.00424762629069508	0.0270492320156887	0.0022	0.0443	0.0136	0.0136	TRUE	0.0514
WBGene00002188	kgb-2	ZC416.4	57	41	25	60	85	79	52	33	30	53	92	85	57.61	38	77	1978	0.984	2721	0.00651443345028308	0.0375681316619655	0.066	0.0866	0.0751	0.0751	TRUE	0.7239
WBGene00002189	kin-1	ZK909.2	1028	1109	352	1271	1141	1042	938	900	426	1126	1235	1121	957.54	755	1161	1536	0.619	1996	0.0458881190209765	0.155480942201166	0.0865	0.043	0.0683	0.0683	TRUE	16993
WBGene00002190	kin-2	R07E4.6	1760	1955	622	1923	1654	1569	1606	1587	753	1703	1790	1688	1520.99	1315	1727	1313	0.392	1291	0.196784006521443	0.398286087416111	0.0827	0.042	0.0659	0.0659	TRUE	16697
WBGene00002191	kin-3	B0205.7	5661	6145	4735	4861	4229	4113	5165	4987	5730	4306	4576	4424	4864.65	5294	4435	0.838	-0.255	-2004	0.0451168801484843	0.15361136392671	0.0028	0.0408	0.0115	0.0115	TRUE	0.0629
WBGene00002192	kin-4	C10C6.1	3833	4327	598	4007	3323	3086	3497	3512	724	3549	3596	3320	3032.85	2578	3488	1353	0.436	0.885	0.376154093387203	0.592277871854121	0.3049	0.0411	0.1748	0.1748	TRUE	47895
WBGene00002193	kin-5	T13H10.1	21	40	14	75	138	106	19	32	17	66	149	114	66.39	23	110	4744	2246	5309	1.10503e+07	3.89169e+08	0.1231	0.0805	0.1034	0.1034	TRUE	0.113
WBGene00002194	kin-5	T13H10.1	2	2	0	1	1	2	2	2	0	1	1	2	1.26	1	1	1127	0.172	0.111	0.911759564546452	NA	0	21575	0.972	0.972	TRUE	0.2919
WBGene00002195	kin-9	F08F1.1	25	42	29	48	36	32	23	34	35	43	39	34	34.65	31	39	1267	0.341	0.995	0.319577211650957	0.537233821527512	0	0.1173	0.0558	0.0558	TRUE	0.3597
WBGene00002196	kin-10	T01G9.6	4268	4530	2662	3824	3122	2987	3894	3676	3221	3387	3378	3213	3461.7	3597	3326	0.924	-0.113	-0.813	0.416287574803289	0.626744708265864	0.0046	0.041	0.0137	0.0137	TRUE	0.1011
WBGene00002198	kin-14	F22D6.1	57	75	63	112	135	139	52	61	76	99	146	150	97.32	63	132	2094	1067	3728	0.000192953064715765	0.00215233634406384	0.0334	0.0677	0.0474	0.0474	TRUE	0.4972
WBGene00002199	kin-15	M176.6	190	217	115	193	146	110	173	176	139	171	158	118	155.98	163	149	0.914	-0.129	-0.548	0.583708570646519	0.757774613435609	0.0188	0.0574	0.0336	0.0336	TRUE	0.3353
WBGene00002200	kin-16	M176.7	131	106	89	159	139	98	120	86	108	141	150	105	118.32	105	132	1269	0.344	1349	0.17746862511494	0.374628729995711	0.0228	0.0628	0.0385	0.0385	TRUE	0.3153
WBGene00002201	kin-18	T17E9.1	3078	3348	2070	2961	2332	2302	2808	2717	2505	2623	2524	2476	2608.78	2677	2541	0.949	-0.075	-0.612	0.540455294404462	0.726208488621099	0.0015	0.0413	0.0106	0.0106	TRUE	0.0379
WBGene00002202	kin-19	C03C10.1	6293	6508	2153	6597	5376	4831	5742	5282	2605	5843	5818	5197	5081	4543	5619	1237	0.307	1003	0.31562649895737	0.533301199009632	0.0856	0.0408	0.0671	0.0671	TRUE	16924
WBGene00002203	kin-20	F46F2.2	696	855	278	767	631	623	635	694	336	679	683	670	616.27	555	677	1219	0.285	0.989	0.322457680916563	0.540130280358694	0.0677	0.0446	0.0583	0.0583	TRUE	13671
WBGene00002204	kin-21	W08D2.8	8	11	2	28	42	39	7	9	2	25	45	42	21.81	6	37	5764	2527	4629	3.67791e+07	7.94155e+09	0.0817	0.1627	0.1267	0.1267	TRUE	0.6878
WBGene00002205	kin-21	W08D2.8	2	3	0	2	1	1	2	2	0	2	1	1	1.36	1	1	0.887	-0.172	-0.114	0.908905252685083	NA	0	19968	0.9283	0.9283	TRUE	0.3641
WBGene00002206	kin-24	K07F5.4	5	24	4	32	70	66	5	19	5	28	76	71	33.99	10	58	5902	2561	3973	7.10126e+09	0.000936373881225761	0.3812	0.1188	0.2417	0.2417	TRUE	32116
WBGene00002207	sid-3	B0302.1	863	966	79	885	868	844	787	784	96	784	939	908	716.34	556	877	1577	0.657	1104	0.269554478267147	0.484822877988202	0.4769	0.044	0.2541	0.2541	TRUE	6077
WBGene00002208	kin-26	T06C10.6	6	18	4	32	44	47	5	15	5	28	48	51	25.24	8	42	4911	2296	4256	2.0811e+09	0.000332007417895414	0.1356	0.1461	0.1413	0.1413	TRUE	16144
WBGene00002210	kin-29	F58H12.1	399	449	222	510	454	409	364	364	269	452	491	440	396.67	332	461	1384	0.468	2431	0.0150491177666046	0.0701408107925329	0.0124	0.047	0.0242	0.0242	TRUE	0.3065
WBGene00002211	kin-30	M01B2.1	19	25	13	19	17	23	17	20	16	17	18	25	18.89	18	20	1112	0.153	0.359	0.719549786689573	0.84782745086123	0	0.1816	0.079	0.079	TRUE	0.2235
WBGene00002212	kin-30	M01B2.1	19	16	9	32	38	60	17	13	11	28	41	65	29.2	14	45	3217	1686	3626	0.000288393687181154	0.00299241849966412	0.0917	0.1317	0.1094	0.1094	TRUE	0.1959
WBGene00002213	kin-32	C30F8.4	367	433	242	298	228	236	335	351	293	264	247	254	290.6	326	255	0.78	-0.359	-2.15	0.0315338296935149	0.118988500678652	0	0.0494	0.0166	0.0166	TRUE	0.0872
WBGene00002214	klc-1	M7.2	3206	3511	3087	2732	2237	2167	2925	2849	3735	2420	2421	2331	2780.26	3170	2391	0.754	-0.407	-2429	0.0151486103771474	0.0704739700154247	0.0117	0.0412	0.0198	0.0198	TRUE	0.2946
WBGene00002215	klc-2	C18C4.10	1170	1276	725	1054	969	1045	1068	1036	877	934	1049	1124	1014.43	994	1036	1041	0.058	0.354	0.723253238840741	0.8495208714577	0.0087	0.0429	0.0186	0.0186	TRUE	0.1227
WBGene00002216	klp-3	T09A5.2	356	440	263	362	218	190	325	357	318	321	236	204	293.51	333	254	0.762	-0.393	-1728	0.083960838155698	0.231499919212657	0.0255	0.0494	0.0337	0.0337	TRUE	0.6076
WBGene00002217	klp-4	F56E3.3	652	796	372	772	646	583	595	646	450	684	699	627	616.83	564	670	1187	0.247	1266	0.205624242522506	0.409760575342299	0.0166	0.0446	0.0258	0.0258	TRUE	0.3549
WBGene00002218	klp-6	R144.1	12	15	5	7	6	9	11	12	6	6	6	10	8.59	10	7	0.751	-0.414	-0.658	0.510425688154208	0.702071515426493	0	0.3511	0.1678	0.1678	TRUE	0.2932
WBGene00002219	klp-7	K11D9.1	1528	1681	346	1857	1568	1549	1394	1364	419	1645	1697	1666	1364.15	1059	1669	1575	0.656	1598	0.109962264222392	0.276576744523426	0.1892	0.0422	0.1205	0.1205	TRUE	33228
WBGene00002220	gcc-1	C15C7.2	305	318	181	267	226	191	278	258	219	236	245	205	240.31	252	229	0.907	-0.14	-0.737	0.461404615540141	0.663795164550726	0.0067	0.0514	0.022	0.022	TRUE	0.1359
WBGene00002221	gcc-1	C15C7.2	946	1061	495	1024	825	848	863	861	599	907	893	912	839.18	774	904	1166	0.222	1115	0.264895838894643	0.479793962302302	0.0193	0.0434	0.0273	0.0273	TRUE	0.4571
WBGene00002222	klp-11	F20C5.2	142	177	76	79	59	56	130	144	92	70	64	60	93.2	122	65	0.53	-0.917	-3423	0.000619275414784097	0.00569726598738118	0.021	0.0689	0.04	0.04	TRUE	0.4287
WBGene00002223	klp-12	T01G1.1	3162	3459	1702	3267	2528	2197	2885	2807	2059	2894	2736	2363	2624.05	2584	2664	1031	0.044	0.221	0.825154668093062	0.906314979110231	0.0216	0.0413	0.028	0.028	TRUE	0.3802
WBGene00002224	klp-13	F22F4.3	27	38	31	24	16	11	25	31	38	21	17	12	23.9	31	17	0.549	-0.865	-2059	0.0394954420074003	0.139779208669562	0	0.152	0.0815	0.0815	TRUE	0.2021
WBGene00002225	klp-15	M01E11.6	2347	2576	1264	2365	1848	1667	2141	2091	1529	2095	2000	1793	1941.53	1920	1963	1022	0.031	0.159	0.873647138934958	0.934070712599486	0.0193	0.0416	0.0264	0.0264	TRUE	0.3805
WBGene00002226	klp-16	C41G7.2	2672	2990	2184	2598	2203	2418	2438	2427	2643	2301	2384	2601	2465.56	2503	2429	0.971	-0.043	-0.331	0.740648977533107	0.859740338141146	0.0024	0.0413	0.0117	0.0117	TRUE	0.0466
WBGene00002227	klp-17	W02B12.7	16	26	10	34	73	58	15	21	12	30	79	62	36.55	16	57	3534	1821	3816	0.000135648282114122	0.00160362807264964	0.135	0.1133	0.1252	0.1252	TRUE	0.21
WBGene00002228	klp-18	C06G3.2	2475	2536	1118	2491	2040	2028	2258	2058	1353	2206	2208	2181	2044.09	1890	2198	1163	0.218	0.956	0.339081692293193	0.556490166943469	0.0343	0.0416	0.0369	0.0369	TRUE	0.7416
WBGene00002229	klp-19	Y43F4B.6	3826	4593	791	3810	3318	3404	3491	3727	957	3375	3591	3662	3133.72	2725	3543	1.3	0.378	0.858	0.390923521972746	0.606214736972229	0.2297	0.0411	0.1396	0.1396	TRUE	38988
WBGene00002230	klp-20	Y50D7A.6	170	229	48	172	172	206	155	186	58	152	186	222	159.85	133	187	1397	0.482	1171	0.241526984208494	0.453494110620151	0.1676	0.057	0.1159	0.1159	TRUE	12399
WBGene00002231	knl-1	C02F5.1	3781	4195	2076	3528	2867	2651	3450	3404	2512	3125	3103	2852	3074.22	3122	3027	0.969	-0.045	-0.247	0.804648263746488	0.8957472690644	0.0163	0.0411	0.0239	0.0239	TRUE	0.3532
WBGene00002232	kpc-1	F11A6.1	917	954	679	570	594	651	837	774	822	505	643	700	713.41	811	616	0.759	-0.397	-2168	0.0301230941804711	0.115244331390967	0.0131	0.044	0.0228	0.0228	TRUE	0.2975
WBGene00002233	kqt-1	C25B8.1	62	90	49	40	35	40	57	73	59	35	38	43	50.87	63	39	0.613	-0.707	-2447	0.0144142984586844	0.0679040380839705	0	0.0927	0.0395	0.0395	TRUE	0.1905
WBGene00002234	kqt-2	M60.5	130	144	105	149	108	102	119	117	127	132	117	110	120.18	121	120	0.993	-0.011	-0.053	0.958021030056312	0.977573667248738	0	0.0625	0.0219	0.0219	TRUE	0.0887
WBGene00002235	kqt-3	Y54G9A.3	96	105	64	83	85	86	88	85	77	74	92	93	84.71	83	86	1026	0.037	0.156	0.875938266209132	0.935525903366216	0	0.0718	0.0284	0.0284	TRUE	0.1639
WBGene00002238	kars-1	T02G5.9	10043	10305	5040	8762	7656	6845	9163	8363	6099	7761	8285	7363	7838.95	7875	7803	0.991	-0.013	-0.067	0.946803866102623	0.971672679956574	0.0234	0.0406	0.029	0.029	TRUE	0.4746
WBGene00002239	ksr-1	F13B9.5	425	512	332	331	284	275	388	416	402	293	307	296	350.22	402	299	0.743	-0.428	-2921	0.00348832540960135	0.0233560695718984	0	0.0479	0.0125	0.0125	TRUE	0.0111
WBGene00002240	ksr-2	F58D5.4	872	1019	425	876	697	654	796	827	514	776	754	704	728.42	712	745	1044	0.062	0.273	0.785152739390806	0.885618070522013	0.032	0.0439	0.0363	0.0363	TRUE	0.6875
WBGene00002241	kup-1	F10C2.2	1649	1953	1339	1580	1234	1352	1505	1585	1620	1399	1335	1454	1483.15	1570	1396	0.89	-0.169	-1367	0.171703813219282	0.367259021934138	9e-04	0.0421	0.0103	0.0103	TRUE	0.0174
WBGene00002242	kvs-1	C53C9.3	43	59	51	64	55	42	39	48	62	57	60	45	51.7	50	54	1093	0.129	0.418	0.675989905959034	0.820862535322736	0.0138	0.0919	0.0489	0.0489	TRUE	0.325
WBGene00002243	lad-2	Y54G2A.25	73	97	33	62	43	48	67	79	40	55	47	52	56.39	62	51	0.82	-0.286	-0.86	0.389580340850689	0.605106326280944	0.042	0.0876	0.0621	0.0621	TRUE	0.4592
WBGene00002244	laf-1	Y71H2AM.19	4407	4216	1726	3903	3567	3119	4021	3421	2089	3457	3860	3355	3367.18	3177	3557	1119	0.163	0.613	0.539680183364102	0.725375703023015	0.0564	0.0411	0.0505	0.0505	TRUE	0.6785
WBGene00002245	lag-1	K08B4.1	2082	2439	1398	1968	1647	1595	1900	1979	1692	1743	1782	1716	1801.96	1857	1747	0.94	-0.089	-0.666	0.505520827363384	0.698375360105057	0.0026	0.0417	0.0122	0.0122	TRUE	0.0723
WBGene00002246	lag-2	Y73C8B.4	38	43	9	26	18	31	35	35	11	23	19	33	26.05	27	25	0.929	-0.106	-0.206	0.83711119167293	0.912472707543789	0.1612	0.1428	0.152	0.152	TRUE	14567
WBGene00002247	lam-1	W03F8.5	4048	4665	2315	2889	2462	2443	3693	3786	2801	2559	2664	2628	3021.93	3427	2617	0.763	-0.389	-2237	0.0252585179837299	0.101456081117422	0.0123	0.0411	0.0215	0.0215	TRUE	0.3086
WBGene00002248	lam-3	T22A3.8	1535	1704	719	666	640	585	1401	1383	870	590	693	629	927.53	1218	637	0.523	-0.936	-3958	7.54234e+09	0.000979921196785504	0.0368	0.0431	0.0391	0.0391	TRUE	0.7415
WBGene00002249	lap-1	ZK353.6	4318	4607	2847	4156	3486	3573	3940	3739	3445	3681	3772	3843	3736.75	3708	3765	1015	0.022	0.177	0.859330748255694	0.925556019744015	0.0022	0.041	0.0108	0.0108	TRUE	0.0464
WBGene00002250	lap-2	W07G4.4	6922	7205	4061	8245	6716	6363	6316	5847	4914	7303	7268	6845	6415.34	5692	7139	1254	0.326	2108	0.0350446067818507	0.128372077917207	0.0083	0.0407	0.0171	0.0171	TRUE	0.1738
WBGene00002251	lat-1	B0457.1	3881	4297	1968	3691	2774	2715	3541	3487	2381	3269	3002	2920	3100.21	3136	3064	0.977	-0.034	-0.165	0.868807951154859	0.93128539889296	0.0252	0.0411	0.0305	0.0305	TRUE	0.5367
WBGene00002252	lat-2	B0286.2	53	72	21	75	72	59	48	58	25	66	78	63	56.67	44	69	1552	0.634	1793	0.0730394036786532	0.212428833517606	0.0576	0.0874	0.072	0.072	TRUE	0.8426
WBGene00002253	lbp-1	F40F4.3	3046	3394	2728	2179	1787	2223	2779	2754	3301	1930	1934	2391	2514.94	2945	2085	0.708	-0.498	-2893	0.00381843253989236	0.0249013386015729	0.013	0.0413	0.0209	0.0209	TRUE	0.1994
WBGene00002254	lbp-2	F40F4.2	7258	8514	8459	7382	6869	8649	6622	6910	10236	6538	7433	9304	7840.49	7923	7758	0.979	-0.03	-0.122	0.902850203365155	0.949182086884739	0.0392	0.0406	0.0437	0.0437	TRUE	0.7959
WBGene00002255	lbp-3	F40F4.4	1233	1406	1360	1283	1242	1432	1125	1141	1646	1136	1344	1540	1322.08	1304	1340	1028	0.04	0.175	0.860758757509388	0.926440694989763	0.0345	0.0423	0.0373	0.0373	TRUE	0.5684
WBGene00002256	lbp-4	ZK742.5	964	1146	1099	986	698	886	880	930	1330	873	755	953	953.53	1047	860	0.823	-0.281	-1246	0.212923719702732	0.419037671893883	0.0329	0.0431	0.0356	0.0356	TRUE	0.665
WBGene00002257	lbp-5	W02D3.7	398	370	369	438	329	299	363	300	447	388	356	322	362.59	370	355	0.963	-0.055	-0.256	0.797941072860697	0.891857091349757	0.0213	0.0476	0.0304	0.0304	TRUE	0.2563
WBGene00002258	lbp-6	W02D3.5	7093	7889	8027	10118	8795	10069	6472	6402	9713	8962	9518	10831	8649.58	7529	9770	1298	0.376	1679	0.0930584821562442	0.247706191223911	0.0362	0.0406	0.036	0.036	TRUE	0.7853
WBGene00002259	lbp-7	T22G5.2	236	204	252	412	182	168	215	166	305	365	197	181	238.07	229	248	1086	0.12	0.333	0.739313529128297	0.858724191096333	0.1175	0.0515	0.0888	0.0888	TRUE	0.9555
WBGene00002260	lbp-8	T22G5.6	28	37	19	25	17	11	26	30	23	22	18	12	21.82	26	17	0.668	-0.583	-1379	0.168025823185394	0.363230704374138	0	0.1626	0.0816	0.0816	TRUE	0.3763
WBGene00002261	ldb-1	F58A3.1	1068	1180	369	723	609	640	974	958	447	640	659	688	727.74	793	662	0.835	-0.26	-0.834	0.40417582002064	0.61724487790248	0.0865	0.0439	0.0688	0.0688	TRUE	1713
WBGene00002262	ldh-1	F13D12.2	2003	2450	1641	3103	3025	3341	1828	1988	1986	2748	3274	3594	2569.55	1934	3205	1657	0.729	4474	7.67937e+08	0.000145035516484101	0.0094	0.0413	0.0187	0.0187	TRUE	0.1896
WBGene00002263	lea-1	K08H10.1	5123	5300	995	9820	6701	6391	4674	4301	1204	8698	7251	6875	5500.59	3393	7608	2242	1165	2632	0.00848590406146644	0.0459853878479273	0.2329	0.0407	0.1409	0.1409	TRUE	38647
WBGene00002264	lec-1	W09H1.6	6668	7015	2639	8720	7427	7297	6084	5693	3193	7724	8037	7849	6430.04	4990	7870	1577	0.657	2469	0.013539929399072	0.0649136055864758	0.0493	0.0407	0.0509	0.0509	TRUE	12066
WBGene00002265	lec-2	F52H3.7	4331	5803	2344	6107	4720	4566	3952	4709	2836	5409	5108	4912	4487.65	3832	5143	1342	0.424	1903	0.0570669607247872	0.179425018382126	0.0311	0.0409	0.0356	0.0356	TRUE	0.434
WBGene00002266	lec-3	ZK892.1	436	502	190	637	513	424	398	407	230	564	555	456	435.09	345	525	1519	0.603	2259	0.0238842523752232	0.0973485445796445	0.0507	0.0464	0.049	0.049	TRUE	0.9435
WBGene00002267	lec-4	C44F1.3	1292	1586	1538	1474	1412	1526	1179	1287	1861	1306	1528	1642	1467.01	1442	1492	1035	0.049	0.212	0.832321809571262	0.910416335394428	0.0361	0.0421	0.0382	0.0382	TRUE	0.7714
WBGene00002268	lec-5	ZK1248.16	3704	4523	4053	4455	3578	4092	3380	3671	4904	3946	3872	4402	4029.01	3985	4073	1022	0.032	0.162	0.871399884763199	0.932977758363511	0.0217	0.0409	0.0278	0.0278	TRUE	0.4946
WBGene00002269	lec-6	Y55B1AR.1	5939	6598	7220	7469	6038	7233	5419	5355	8737	6616	6534	7780	6739.98	6504	6977	1073	0.102	0.413	0.679449991504212	0.82311101227946	0.0386	0.0407	0.0434	0.0434	TRUE	10998
WBGene00002270	lec-7	R07B1.2	14	16	16	19	13	22	13	13	19	17	14	24	16.61	15	18	1223	0.291	0.615	0.538577105860753	0.724488684961374	0	0.201	0.1005	0.1005	TRUE	0.3323
WBGene00002271	lec-8	R07B1.10	1657	2040	1671	1774	1639	1853	1512	1656	2022	1571	1774	1993	1754.6	1730	1779	1029	0.041	0.218	0.827618046675054	0.907575923108181	0.0176	0.0418	0.0252	0.0252	TRUE	0.2616
WBGene00002272	lec-9	C16H3.2	2332	2393	2595	2674	2038	2280	2128	1942	3140	2368	2205	2453	2372.71	2403	2342	0.975	-0.037	-0.161	0.872344999169673	0.933462316319652	0.0345	0.0414	0.0369	0.0369	TRUE	0.8687
WBGene00002273	lec-10	W01A11.4	2211	2637	2168	3440	2473	2401	2017	2140	2623	3047	2676	2583	2514.43	2260	2769	1225	0.293	1.69	0.0910578653649956	0.244318971452893	0.0134	0.0413	0.0213	0.0213	TRUE	0.2378
WBGene00002274	lec-11	F38A5.3	217	265	201	368	222	249	198	215	243	326	240	268	248.38	219	278	1275	0.35	1698	0.0894476409949592	0.241347722626778	0.0138	0.051	0.0266	0.0266	TRUE	0.2615
WBGene00002275	lem-2	W01G7.5	1196	1349	811	1117	1011	1030	1091	1095	981	989	1094	1108	1059.79	1056	1064	1007	0.01	0.069	0.944612407047068	0.970317350199917	0.0028	0.0428	0.013	0.013	TRUE	0.0454
WBGene00002276	lem-3	F42H11.2	1762	2057	1018	1604	1337	1366	1608	1669	1232	1421	1447	1469	1474.3	1503	1446	0.961	-0.057	-0.326	0.744066745013356	0.861757025591466	0.0126	0.0421	0.0213	0.0213	TRUE	0.2966
WBGene00002278	lep-2	Y55F3AM.6	616	758	665	646	489	498	562	615	805	572	529	536	603.15	661	546	0.827	-0.274	-1395	0.163010466592955	0.356182756755914	0.017	0.0447	0.026	0.026	TRUE	0.4216
WBGene00002280	let-2	F01G12.5	11599	13532	2637	15314	13338	14996	10583	10982	3191	13564	14434	16131	11480.76	8252	14710	1782	0.834	1995	0.0460708565241537	0.155880023917273	0.2013	0.0405	0.1258	0.1258	TRUE	35123
WBGene00002282	let-4	C44H4.2	274	266	73	105	78	109	250	216	88	93	84	117	141.48	185	98	0.53	-0.916	-2317	0.0205136775992233	0.0874420882997594	0.142	0.0591	0.1048	0.1048	TRUE	0.8492
WBGene00002285	let-7	C05G5.6	0	0	0	0	0	0	0	0	0	0	0	0	0	0	0	NA	NA	NA	NA	NA	NA	NA	NA	NA	NA	NA
WBGene00002295	let-19	K08F8.6	1678	1976	212	1697	1182	1101	1531	1604	257	1503	1279	1184	1226.28	1131	1322	1169	0.226	0.415	0.677809837795816	0.822157951695975	0.3839	0.0424	0.2117	0.2117	TRUE	54474
WBGene00002297	ect-2	T19E10.1	2475	2754	564	2634	2252	1986	2258	2235	682	2333	2437	2136	2013.67	1725	2302	1334	0.416	1.01	0.312510287961711	0.530314857205703	0.1916	0.0416	0.1216	0.1216	TRUE	33599
WBGene00002299	let-23	ZK1067.1	285	317	222	373	279	220	260	257	269	330	302	237	275.81	262	290	1107	0.147	0.748	0.454223887395697	0.658256304723975	0.0111	0.0499	0.0242	0.0242	TRUE	0.2856
WBGene00002324	let-49	Y54E5B.3	546	654	441	536	424	468	498	531	534	475	459	503	499.93	521	479	0.92	-0.121	-0.859	0.39010368700116	0.605502341119143	0	0.0456	0.0122	0.0122	TRUE	0.0227
WBGene00002335	let-60	ZK792.6	1671	1829	1599	1479	1167	1184	1525	1484	1935	1310	1263	1274	1465.05	1648	1282	0.779	-0.361	-2155	0.0311509406435489	0.117887959421261	0.0106	0.0421	0.0195	0.0195	TRUE	0.2775
WBGene00002344	let-70	M7.1	10951	12087	9091	9946	8493	9230	9992	9809	11001	8809	9191	9929	9788.37	10267	9310	0.907	-0.141	-1084	0.278216669454429	0.49378428997699	0.0037	0.0405	0.0121	0.0121	TRUE	0.0476
WBGene00002348	myo-1	R06C7.10	980	1817	128	2228	1365	1685	894	1475	155	1973	1477	1813	1297.78	841	1754	2085	1.06	1772	0.0763358186181474	0.218126452962452	0.4849	0.0423	0.2568	0.2568	TRUE	0.6096
WBGene00002363	let-92	F38H4.9	7307	7853	5540	6186	5122	4966	6667	6373	6704	5479	5543	5342	6017.91	6581	5455	0.829	-0.271	-2516	0.0118732258559224	0.0590113376194203	4e-04	0.0407	0.0082	0.0082	TRUE	0.0094
WBGene00002368	let-99	K08E7.3	1795	1843	653	1680	1514	1386	1638	1496	790	1488	1638	1491	1423.49	1308	1539	1176	0.234	0.809	0.418561866803121	0.628319494552111	0.0715	0.0421	0.0596	0.0596	TRUE	14298
WBGene00002393	lpr-1	Y65B4BR.2	28	41	21	28	16	13	26	33	25	25	17	14	23.39	28	19	0.668	-0.581	-1403	0.160586911485382	0.35281497054272	0	0.1544	0.0797	0.0797	TRUE	0.4752
WBGene00002497	let-268	F52H3.1	585	656	403	434	373	353	534	532	488	384	404	380	453.59	518	389	0.751	-0.414	-2892	0.00382962865072837	0.0249356324432503	0	0.0461	0.0125	0.0125	TRUE	0.0293
WBGene00002583	let-363	B0261.2	3850	4220	1134	4509	3441	2760	3513	3425	1372	3994	3724	2969	3166	2770	3562	1286	0.363	1012	0.311634847356981	0.529338099165817	0.133	0.0411	0.0922	0.0922	TRUE	23581
WBGene00002601	let-381	F26B1.7	54	36	23	22	25	28	49	29	28	19	27	30	30.5	35	25	0.715	-0.484	-1192	0.233252013578357	0.443301025613071	0.0511	0.1278	0.0852	0.0852	TRUE	0.8738
WBGene00002632	let-413	F26D11.11	1170	1409	632	907	721	664	1068	1143	765	803	780	714	878.93	992	766	0.772	-0.374	-1.81	0.0702550816378252	0.207528594414248	0.0228	0.0433	0.0296	0.0296	TRUE	0.4728
WBGene00002637	let-418	F26F12.7	5763	6360	1300	5798	4733	4442	5258	5161	1573	5135	5122	4778	4504.7	3997	5012	1254	0.326	0.792	0.42819487435015	0.636852208429231	0.1926	0.0409	0.1218	0.1218	TRUE	34199
WBGene00002694	let-502	C10H11.9	3776	3904	2072	3425	2875	2552	3445	3168	2507	3034	3111	2745	3001.78	3040	2963	0.974	-0.037	-0.208	0.834939438996039	0.911532347720265	0.0149	0.0411	0.0228	0.0228	TRUE	0.2842
WBGene00002696	let-504	E01A2.4	2364	2585	1037	2428	2130	2198	2157	2098	1255	2151	2305	2364	2054.92	1837	2273	1237	0.307	1254	0.209869404672981	0.414956874835646	0.0434	0.0416	0.0427	0.0427	TRUE	0.9218
WBGene00002717	let-526	C01G8.9	3755	4485	578	3846	3374	3513	3426	3640	699	3407	3651	3779	3100.31	2588	3612	1395	0.481	0.957	0.338394289827966	0.556013857083333	0.3189	0.0411	0.1812	0.1812	TRUE	49312
WBGene00002783	let-607	F57B10.1	2572	3181	587	3065	2430	2403	2347	2582	710	2715	2630	2585	2261.3	1880	2643	1406	0.491	1163	0.244910411799523	0.457291320197864	0.2056	0.0414	0.1283	0.1283	TRUE	35651
WBGene00002804	let-630	Y110A7A.19	1460	1552	1048	1552	1282	1238	1332	1260	1268	1375	1387	1332	1325.57	1287	1365	1061	0.085	0.718	0.47291571724308	0.672530494172654	0	0.0423	0.0093	0.0093	TRUE	0.0116
WBGene00002827	let-653	C29E6.1	333	388	114	182	208	200	304	315	138	161	225	215	226.35	252	200	0.792	-0.336	-0.969	0.332539039749384	0.550376682635459	0.1051	0.0521	0.0821	0.0821	TRUE	16925
WBGene00002845	let-711	F57B9.2	12284	12733	2325	11815	10254	8791	11208	10333	2813	10465	11096	9456	9228.74	8118	10339	1273	0.349	0.783	0.433627006466822	0.641935567963139	0.237	0.0405	0.1429	0.1429	TRUE	39869
WBGene00002850	let-716	C16A3.3	4530	4313	1972	4025	3398	2684	4133	3500	2386	3565	3677	2887	3358.16	3340	3376	1011	0.015	0.062	0.950252247091109	0.97307451989537	0.0456	0.0411	0.0439	0.0439	TRUE	0.4206
WBGene00002855	let-721	C05D11.12	4230	5028	4013	3989	3548	3475	3859	4080	4856	3533	3839	3738	3984.42	4265	3703	0.868	-0.203	-1328	0.184246706245757	0.384015700720541	0.008	0.0409	0.0167	0.0167	TRUE	0.178
WBGene00002879	let-754	C29E4.8	3322	3583	3475	3466	2928	2926	3031	2908	4205	3070	3169	3147	3254.94	3381	3129	0.926	-0.112	-0.571	0.568321276110593	0.746810788280809	0.021	0.0411	0.0273	0.0273	TRUE	0.5504
WBGene00002881	let-756	C05D11.4	184	167	88	184	192	217	168	136	106	163	208	233	169.01	137	201	1468	0.553	2.12	0.0340339685573775	0.125628793187296	0.0346	0.0561	0.0431	0.0431	TRUE	0.3169
WBGene00002889	let-765	F20H11.2	3381	3893	661	3560	3075	3035	3085	3159	800	3153	3328	3265	2798.26	2348	3249	1383	0.468	1046	0.295655333892445	0.511874054834503	0.2389	0.0412	0.144	0.144	TRUE	40194
WBGene00002891	let-767	C56G2.6	6565	7001	4654	6158	5442	5521	5990	5682	5632	5454	5889	5939	5764.23	5768	5761	0.999	-0.002	-0.016	0.987212598136179	0.992767700454335	0.0015	0.0407	0.0097	0.0097	TRUE	0.0265
WBGene00002915	let-805	H19M22.2	2181	2451	81	2187	2954	2791	1990	1989	98	1937	3197	3002	2035.51	1359	2712	1995	0.997	0.94	0.347347497688598	0.564649759403015	0.81	0.0416	0.4006	0.81	TRUE	78925
WBGene00002957	let-858	F33A8.1	2611	2796	1465	2468	2064	1993	2382	2269	1773	2186	2234	2144	2164.58	2141	2188	1021	0.03	0.178	0.858495492261962	0.925190260104484	0.0118	0.0415	0.0204	0.0204	TRUE	0.2723
WBGene00002974	lev-1	F09E8.7	95	101	85	93	63	72	87	82	103	82	68	77	83.25	91	76	0.845	-0.243	-1014	0.310597697931197	0.528324294000221	0	0.0723	0.0293	0.0293	TRUE	0.1242
WBGene00002975	lev-8	C35C5.5	36	48	32	33	27	20	33	39	39	29	29	22	31.75	37	27	0.726	-0.462	-1353	0.176115183483813	0.372943270811115	0	0.1244	0.052	0.052	TRUE	0.1684
WBGene00002976	lev-9	T07H6.5	57	84	30	73	59	83	52	68	36	65	64	89	62.38	52	73	1377	0.462	1395	0.163056603239817	0.356182756755914	0.0465	0.0831	0.0628	0.0628	TRUE	0.2737
WBGene00002977	lev-10	Y105E8A.7	283	357	250	340	251	280	258	290	303	301	272	301	287.4	284	291	1029	0.041	0.248	0.804108400485345	0.895376525047074	0	0.0496	0.0166	0.0166	TRUE	0.069
WBGene00002978	lev-11	Y105E8B.1	15147	18680	8070	19715	15251	15585	13820	15160	9765	17462	16504	16765	14912.61	12915	16910	1309	0.389	1881	0.0600184212475475	0.186023885339031	0.024	0.0404	0.0307	0.0307	TRUE	0.556
WBGene00002979	lfe-2	C46H11.4	546	642	331	677	573	559	498	521	401	600	620	601	540.12	473	607	1.28	0.356	2104	0.0353466007676791	0.129084249194835	0.0065	0.0452	0.0188	0.0188	TRUE	0.2027
WBGene00002980	lgg-1	C32D5.9	8570	9609	9909	7708	6075	7545	7819	7798	11990	6827	6574	8116	8187.53	9202	7172	0.779	-0.359	-1546	0.122147098568801	0.296045961662483	0.0409	0.0406	0.0388	0.0388	TRUE	0.8571
WBGene00002981	lgg-2	ZK593.6	2509	2676	1725	2185	1804	1990	2289	2172	2087	1935	1952	2141	2096.07	2183	2009	0.92	-0.12	-0.939	0.347734602804014	0.565060320420258	0.002	0.0415	0.0112	0.0112	TRUE	0.0394
WBGene00002982	lgg-3	B0336.8	505	650	464	480	405	465	461	528	561	425	438	500	485.56	517	454	0.88	-0.184	-1091	0.27521016971089	0.491156447569663	0.0067	0.0458	0.0185	0.0185	TRUE	0.1048
WBGene00002983	lgx-1	C54G7.3	74	82	14	126	57	86	68	67	17	112	62	93	69.47	51	89	1748	0.806	1617	0.105883451732761	0.269465588370904	0.2483	0.0787	0.1635	0.1635	TRUE	0.9682
WBGene00002985	lig-1	C29A12.3	3171	3547	2507	2873	2171	2209	2893	2879	3034	2545	2349	2376	2679.27	2935	2423	0.826	-0.276	-2347	0.0189044190630838	0.0824228746018025	8e-04	0.0413	0.0096	0.0096	TRUE	0.0234
WBGene00002986	lig-4	C07H6.1	707	658	482	693	527	463	645	534	583	614	570	498	574.08	587	561	0.955	-0.066	-0.387	0.698893645641139	0.83670997385444	0.0085	0.0449	0.0193	0.0193	TRUE	0.1115
WBGene00002987	lim-4	ZC64.4	28	26	12	11	10	13	26	21	15	10	11	14	15.95	21	12	0.557	-0.844	-1741	0.0817390279285908	0.22737769997887	0	0.2076	0.1018	0.1018	TRUE	0.1813
WBGene00002988	lim-6	K03E6.1	61	82	85	74	66	65	56	67	103	66	71	70	71.99	75	69	0.926	-0.111	-0.36	0.718716583521975	0.847438100127814	0.0381	0.0774	0.0547	0.0547	TRUE	0.8879
WBGene00002989	lim-7	C04F1.3	192	219	138	159	110	147	175	178	167	141	119	158	156.32	173	139	0.803	-0.316	-1566	0.117400633522745	0.288672898499501	9e-04	0.0573	0.0229	0.0229	TRUE	0.1617
WBGene00002990	lin-1	C37F5.1	165	204	56	207	197	216	151	166	68	183	213	232	168.79	128	209	1629	0.704	2.04	0.0413722252244405	0.144403077403984	0.0991	0.0561	0.0797	0.0797	TRUE	16301
WBGene00002991	lin-2	F17E5.1	241	246	116	264	185	189	220	200	140	234	200	203	199.54	187	212	1135	0.183	0.777	0.437007639114751	0.64521870848113	0.0234	0.0536	0.0349	0.0349	TRUE	0.4766
WBGene00002992	lin-3	F36H1.4	905	1015	647	797	629	639	826	824	783	706	681	687	751.05	811	691	0.852	-0.23	-1828	0.0675670265005929	0.202159420810668	0	0.0438	0.0101	0.0101	TRUE	0.0104
WBGene00002993	lin-4	F59G1.6	0	0	0	0	0	0	0	0	0	0	0	0	0	0	0	NA	NA	NA	NA	NA	NA	NA	NA	NA	NA	NA
WBGene00002994	lin-5	T09A5.10	3119	3564	1998	2842	2366	2511	2846	2892	2418	2517	2560	2701	2655.75	2719	2593	0.953	-0.069	-0.485	0.627831188003006	0.787114407076838	0.0047	0.0413	0.0142	0.0142	TRUE	0.1129
WBGene00002996	lin-7	Y54G11A.10	539	669	474	510	412	433	492	543	574	452	446	466	495.27	536	455	0.848	-0.237	-1611	0.107248058087505	0.271989753594807	0.0014	0.0457	0.0136	0.0136	TRUE	0.0613
WBGene00002997	lin-8	B0454.1	309	320	201	248	185	232	282	260	243	220	200	250	242.38	262	223	0.852	-0.231	-1263	0.206432629819623	0.410880568661152	0.0039	0.0513	0.02	0.02	TRUE	0.115
WBGene00002998	lin-9	ZK637.7	1530	1549	814	1200	999	889	1396	1257	985	1063	1081	956	1123.05	1213	1033	0.852	-0.232	-1224	0.220805761391058	0.428921829973217	0.0156	0.0426	0.0249	0.0249	TRUE	0.3195
WBGene00002999	lin-10	C09H6.2	853	1022	347	939	978	868	778	829	420	832	1058	934	808.55	676	941	1391	0.476	1651	0.0987838632220084	0.25728218887853	0.0689	0.0436	0.0587	0.0587	TRUE	12773
WBGene00003000	lin-11	ZC247.3	102	95	67	96	81	60	93	77	81	85	88	65	81.41	84	79	0.945	-0.081	-0.322	0.747172882549994	0.863672831071172	0	0.0731	0.0333	0.0333	TRUE	0.231
WBGene00003001	lin-12	R107.8	395	448	270	309	235	263	360	364	327	274	254	283	310.26	350	270	0.771	-0.375	-2369	0.0178542429299177	0.0792217186951103	0	0.0489	0.0148	0.0148	TRUE	0.0374
WBGene00003002	lin-13	C03B8.4	3511	4039	872	3539	2796	2528	3203	3278	1055	3135	3026	2719	2736.01	2512	2960	1178	0.236	0.597	0.550705530078379	0.733997318294723	0.1736	0.0412	0.1126	0.1126	TRUE	3112
WBGene00003003	lin-14	T25C12.1	291	341	83	353	277	269	266	277	100	313	300	289	257.41	214	301	1399	0.485	1.31	0.190197017583472	0.390933591032425	0.1312	0.0506	0.0947	0.0947	TRUE	22806
WBGene00003006	lin-17	Y71F9B.5	344	326	116	222	185	166	314	265	140	197	200	179	215.7	240	192	0.799	-0.325	-1029	0.303420788666342	0.520916282964321	0.0774	0.0526	0.067	0.067	TRUE	0.5895
WBGene00003007	lin-18	C16B8.1	252	292	190	265	214	211	230	237	230	235	232	227	231.68	232	231	0.995	-0.008	-0.048	0.961876559174188	0.979339857204609	0	0.0518	0.0138	0.0138	TRUE	0.0037
WBGene00003008	lin-22	Y54G2A.1	19	15	12	12	9	4	17	12	15	11	10	4	11.45	15	8	0.566	-0.821	-1436	0.150895394619339	0.338662890342055	0	0.2735	0.1414	0.1414	TRUE	0.4829
WBGene00003009	lin-23	K10B2.1	2979	3141	1919	2761	2143	1986	2718	2549	2322	2446	2319	2136	2415.01	2530	2300	0.909	-0.137	-0.967	0.333730860590939	0.551311997296333	0.0047	0.0414	0.0141	0.0141	TRUE	0.062
WBGene00003010	lin-24	B0001.1	1051	1257	1069	1034	772	825	959	1020	1294	916	835	887	985.22	1091	879	0.807	-0.309	-1731	0.0834295552746074	0.230667862283274	0.0136	0.043	0.022	0.022	TRUE	0.3123
WBGene00003011	lin-25	F56H9.5	515	534	330	397	272	242	470	433	399	352	294	260	368.14	434	302	0.696	-0.522	-2736	0.0062137132288177	0.0361942331937963	0.0115	0.0475	0.0235	0.0235	TRUE	0.2381
WBGene00003012	lin-26	F18A1.2	1743	1989	838	1586	1292	1291	1590	1614	1014	1405	1398	1389	1401.69	1406	1397	0.993	-0.01	-0.045	0.963873178154796	0.980043880496962	0.0317	0.0422	0.0354	0.0354	TRUE	0.7096
WBGene00003014	lin-28	F02E9.2	1092	1220	1121	828	702	778	996	990	1356	733	760	837	945.47	1114	777	0.697	-0.52	-2678	0.00741061230516835	0.0414969587048411	0.0185	0.0431	0.0261	0.0261	TRUE	0.4285
WBGene00003015	lin-29	W03C9.4	125	179	87	184	178	160	114	145	105	163	193	172	148.72	121	176	1.44	0.526	2374	0.0176057769778281	0.0785065054575025	0.0106	0.0582	0.0285	0.0285	TRUE	0.3128
WBGene00003017	lin-31	K10G6.1	37	49	35	38	36	34	34	40	42	34	39	37	37.51	39	37	0.943	-0.084	-0.271	0.78617783407619	0.885770151901419	0	0.1114	0.043	0.043	TRUE	0.0935
WBGene00003018	lin-32	T14F9.5	37	52	39	16	12	19	34	42	47	14	13	20	28.46	41	16	0.387	-1371	-3509	0.000448960278848796	0.00434952925281484	0	0.1341	0.0662	0.0662	TRUE	0.279
WBGene00003019	lin-33	H32C10.2	333	422	313	264	233	242	304	342	379	234	252	260	295.22	342	249	0.729	-0.457	-2606	0.00916765315655386	0.0484757335149349	0.0046	0.0493	0.0187	0.0187	TRUE	0.1072
WBGene00003020	lin-35	C32F10.2	2552	2717	1739	1984	1482	1332	2328	2205	2104	1757	1604	1433	1905.26	2212	1598	0.722	-0.469	-3173	0.00151027158861824	0.0119731252558744	0.0056	0.0417	0.0152	0.0152	TRUE	0.0984
WBGene00003021	lin-36	F44B9.6	2712	2705	985	2452	1964	1994	2474	2195	1192	2172	2125	2145	2050.61	1954	2147	1099	0.136	0.477	0.633666003567574	0.791211178380532	0.0689	0.0416	0.058	0.058	TRUE	1.4
WBGene00003022	lin-37	ZK418.4	1460	1715	1560	1345	1068	1164	1332	1392	1888	1191	1156	1252	1368.46	1537	1200	0.781	-0.357	-1848	0.0646696346383969	0.195533691916924	0.0194	0.0422	0.0261	0.0261	TRUE	0.4758
WBGene00003024	lin-39	C07H6.7	162	215	109	172	113	94	148	174	132	152	122	101	138.32	151	125	0.827	-0.274	-1.1	0.271484079967489	0.4869489941516	0.0235	0.0596	0.0375	0.0375	TRUE	0.3754
WBGene00003025	lin-40	T27C4.4	2494	3040	1192	2160	2045	2330	2276	2467	1442	1913	2213	2506	2136.26	2062	2211	1072	0.1	0.398	0.690855316556099	0.831829018264471	0.0474	0.0415	0.0452	0.0452	TRUE	0.8311
WBGene00003026	lin-41	C12C8.3	5929	5802	423	6570	5218	4797	5410	4709	512	5819	5647	5160	4542.68	3544	5542	1564	0.645	0.743	0.457343798320588	0.660839365902938	0.5429	0.0408	0.2821	0.5429	TRUE	56343
WBGene00003029	lin-44	E01A2.3	24	27	25	30	24	20	22	22	30	27	26	22	24.69	25	25	1012	0.017	0.045	0.964276440745676	0.98019072684164	0	0.1484	0.0636	0.0636	TRUE	0.198
WBGene00003030	lin-45	Y73B6A.5	2739	2726	924	2560	1990	1894	2499	2212	1118	2267	2153	2037	2047.96	1943	2152	1108	0.147	0.482	0.629601123299974	0.788068643939816	0.0845	0.0416	0.0668	0.0668	TRUE	1.66
WBGene00003031	lin-46	R186.4	37	31	21	36	20	15	34	25	25	32	22	16	25.67	28	23	0.831	-0.266	-0.641	0.521239955534189	0.710544434216488	0.0323	0.1443	0.0853	0.0853	TRUE	0.578
WBGene00003033	lin-48	F34D10.5	5	14	4	13	15	15	5	11	5	12	16	16	10.77	7	15	2056	1.04	1.7	0.0891671352793931	0.240899426890724	0.0321	0.2881	0.1668	0.1668	TRUE	10291
WBGene00003034	lin-49	F42A9.2	1677	1789	781	1657	1310	1095	1530	1452	945	1468	1418	1178	1331.69	1309	1355	1034	0.048	0.204	0.838270537986404	0.91274812960949	0.0385	0.0423	0.0399	0.0399	TRUE	0.7044
WBGene00003035	lin-52	ZK632.13	691	811	714	728	539	650	630	658	864	645	583	699	679.98	717	642	0.896	-0.158	-0.806	0.420101494706882	0.629833074668887	0.0177	0.0442	0.0261	0.0261	TRUE	0.371
WBGene00003036	lin-53	K07A1.12	6039	6862	4268	5147	4245	4308	5510	5569	5164	4559	4594	4634	5005	5414	4596	0.849	-0.237	-2135	0.0327709811604384	0.12233634108321	5e-04	0.0408	0.0087	0.0087	TRUE	0.0198
WBGene00003037	lin-54	JC8.6	1974	2185	1530	1706	1307	1397	1801	1773	1851	1511	1414	1503	1642.31	1808	1476	0.816	-0.293	-2.49	0.0127862656173557	0.0622237763922246	0	0.0419	0.0093	0.0093	TRUE	0.016
WBGene00003038	lin-56	ZK673.3	398	565	368	408	283	299	363	459	445	361	306	322	376.04	422	330	0.782	-0.355	-1948	0.051418825155269	0.167256676963938	0.0093	0.0474	0.0213	0.0213	TRUE	0.1764
WBGene00003039	mir-48	F56A12.3	0	0	0	0	0	0	0	0	0	0	0	0	0	0	0	NA	NA	NA	NA	NA	NA	NA	NA	NA	NA	NA
WBGene00003040	lin-59	T12F5.4	1354	1567	451	1519	1147	1130	1235	1272	546	1345	1241	1216	1142.5	1018	1267	1245	0.316	0.968	0.332839560924104	0.550494416064194	0.1004	0.0426	0.0757	0.0757	TRUE	19493
WBGene00003041	lin-61	R06C7.7	1705	1775	1191	1348	1037	997	1556	1440	1441	1194	1122	1072	1304.32	1479	1129	0.764	-0.389	-2993	0.00275930165569016	0.0194354333391778	0.0017	0.0423	0.0114	0.0114	TRUE	0.0302
WBGene00003043	lip-1	C05B10.1	1502	1517	555	1582	1152	1044	1370	1231	672	1401	1247	1123	1174	1091	1257	1151	0.203	0.701	0.483573818548341	0.681148248958291	0.0717	0.0425	0.0599	0.0599	TRUE	13417
WBGene00003044	lir-1	F18A1.3	1450	1699	1305	1191	954	989	1323	1379	1579	1055	1032	1064	1238.67	1427	1050	0.737	-0.441	-3123	0.00179222844166852	0.0137918669682041	0.0038	0.0424	0.0136	0.0136	TRUE	0.1032
WBGene00003045	lir-2	F18A1.4	643	718	464	559	495	413	587	583	561	495	536	444	534.31	577	492	0.852	-0.231	-1.53	0.126088158856877	0.302161908792679	0.0021	0.0453	0.0146	0.0146	TRUE	0.0815
WBGene00003046	lir-3	F37H8.1	103	118	66	64	52	50	94	96	80	57	56	54	72.72	90	56	0.617	-0.698	-2876	0.00403281183549791	0.0260066049998193	0	0.077	0.028	0.028	TRUE	0.081
WBGene00003047	lis-1	T03F6.5	1680	1889	646	1746	1494	1339	1533	1533	782	1546	1617	1440	1408.52	1283	1534	1196	0.258	0.904	0.36586716187095	0.582965233071241	0.0685	0.0422	0.0579	0.0579	TRUE	13907
WBGene00003048	lit-1	W06F12.1	1565	1683	322	1438	1048	1190	1428	1366	390	1274	1134	1280	1145.2	1061	1229	1158	0.212	0.49	0.624186852801872	0.784741426449532	0.2152	0.0426	0.1334	0.1334	TRUE	36405
WBGene00003052	lmn-1	DY3.2	7507	8020	6278	6909	5314	5655	6849	6509	7597	6120	5751	6083	6484.63	6985	5985	0.857	-0.223	-1708	0.0876596989572787	0.238245475292562	0.0035	0.0407	0.0121	0.0121	TRUE	0.0714
WBGene00003053	lmp-1	C03B1.12	3324	3862	2094	3151	2597	2820	3033	3134	2534	2791	2810	3033	2889.27	2900	2878	0.992	-0.012	-0.076	0.939103272983784	0.967731310808055	0.0071	0.0412	0.0161	0.0161	TRUE	0.1473
WBGene00003055	lon-1	F48E8.1	1060	1279	734	1045	1076	977	967	1038	888	926	1164	1051	1005.7	964	1047	1085	0.117	0.714	0.475474378169266	0.674404736568611	0.008	0.0429	0.0184	0.0184	TRUE	0.1243
WBGene00003056	lon-2	C39E6.1	476	641	439	378	266	275	434	520	531	335	288	296	400.7	495	306	0.619	-0.692	-3957	7.59217e+09	0.000985632676018116	0.0072	0.0469	0.0194	0.0194	TRUE	0.1363
WBGene00003057	lon-3	ZK836.1	24	46	45	228	80	53	22	37	54	202	87	57	76.54	38	115	3063	1615	3052	0.00227111840019455	0.0166459502639041	0.2871	0.0751	0.1844	0.1844	TRUE	0.713
WBGene00003058	lov-1	ZK945.9	3	4	0	8	20	14	3	3	0	7	22	15	8.3	2	15	6796	2765	3128	0.0017619371801934	0.0136023817509508	0.222	0.3622	0.303	0.303	TRUE	0.1648
WBGene00003059	lpd-2	C48E7.3	911	982	793	724	563	658	831	797	960	641	609	708	757.67	863	653	0.757	-0.401	-2514	0.0119235516663539	0.0591215302370362	0.0059	0.0438	0.017	0.017	TRUE	0.1131
WBGene00003060	lpd-3	Y47G6A.23	1971	2189	363	2498	1888	1781	1798	1776	439	2213	2043	1916	1697.59	1338	2057	1537	0.62	1353	0.175903397837968	0.372682706555684	0.2525	0.0418	0.1506	0.1506	TRUE	41287
WBGene00003061	lpd-5	ZK973.10	2652	3014	3166	2688	2330	2586	2420	2446	3831	2381	2521	2782	2730.12	2899	2561	0.884	-0.178	-0.759	0.447691273036778	0.653021486631339	0.0414	0.0412	0.0393	0.0393	TRUE	0.9579
WBGene00003062	lpd-6	K09H9.6	1922	2143	782	2016	1750	1561	1754	1739	946	1786	1894	1679	1632.93	1480	1786	1206	0.271	1006	0.314297487594617	0.532020631648028	0.0577	0.0419	0.0516	0.0516	TRUE	11891
WBGene00003063	lpd-7	R13A5.12	3434	3363	2768	3077	2759	2655	3133	2729	3349	2725	2986	2856	2963.14	3070	2856	0.93	-0.104	-0.714	0.475371915985758	0.674404736568611	0.0058	0.0412	0.0151	0.0151	TRUE	0.1154
WBGene00003064	nfu-1	R10H10.1	1617	1772	1723	1516	1296	1330	1475	1438	2085	1343	1402	1431	1529.04	1666	1392	0.836	-0.259	-1284	0.199126254138487	0.401382522590886	0.0233	0.042	0.0286	0.0286	TRUE	0.5797
WBGene00003065	lpd-9	T21C9.5	1676	1908	1518	1858	1493	1636	1529	1548	1837	1646	1616	1760	1655.94	1638	1674	1022	0.032	0.214	0.830247770464677	0.909094791815677	0.0057	0.0419	0.0152	0.0152	TRUE	0.1343
WBGene00003066	lpl-1	ZC410.7	696	763	664	726	582	523	635	619	803	643	630	563	648.86	686	612	0.893	-0.163	-0.908	0.363989653925185	0.580820416300758	0.0113	0.0444	0.0216	0.0216	TRUE	0.2607
WBGene00003067	lpl-1	ZC410.7	308	298	104	295	259	218	281	242	126	261	280	235	237.46	216	259	1193	0.254	0.808	0.418923198363276	0.628684188789054	0.0789	0.0515	0.0672	0.0672	TRUE	11269
WBGene00003068	lrk-1	T27C10.6	954	1144	261	985	781	725	870	928	316	872	845	780	768.69	705	832	1.18	0.239	0.629	0.52951432458858	0.717352338938141	0.1516	0.0437	0.1027	0.1027	TRUE	27254
WBGene00003071	lrp-1	F29D11.1	1442	1908	848	1691	1276	1146	1316	1548	1026	1498	1381	1233	1333.6	1297	1371	1056	0.079	0.378	0.705192012872026	0.840455742271252	0.0248	0.0423	0.0307	0.0307	TRUE	0.2604
WBGene00003072	lrp-2	T21E3.3	1524	1810	412	1338	1081	1067	1391	1469	499	1185	1170	1148	1143.44	1120	1168	1043	0.06	0.158	0.874173359485531	0.93423489191408	0.1528	0.0426	0.1028	0.1028	TRUE	27991
WBGene00003073	lars-1	R74.1	6330	6002	4093	6791	6003	5479	5776	4871	4953	6015	6496	5894	5667.33	5200	6135	1.18	0.239	1.68	0.0928738498075804	0.247373997608616	0.0057	0.0407	0.0143	0.0143	TRUE	0.1146
WBGene00003074	lars-2	ZK524.3	863	909	615	883	631	563	787	738	744	782	683	606	723.31	756	690	0.913	-0.131	-0.801	0.42288861073659	0.632094116181508	0.0074	0.044	0.018	0.018	TRUE	0.1625
WBGene00003075	lrx-1	T04H1.6	17	11	11	26	11	10	16	9	13	23	12	11	13.91	13	15	1.23	0.298	0.542	0.587981947968496	0.760276227210803	0.0729	0.2323	0.147	0.147	TRUE	10273
WBGene00003076	lsm-1	F40F8.9	1199	1276	1212	910	737	842	1094	1036	1467	806	798	906	1017.56	1199	837	0.698	-0.518	-2622	0.00873527956151315	0.0468341112229963	0.0201	0.0429	0.0271	0.0271	TRUE	0.4543
WBGene00003077	lsm-3	Y62E10A.12	923	1106	1017	826	671	685	842	898	1231	732	726	737	860.82	990	732	0.74	-0.435	-2172	0.0298906878674732	0.11469476141747	0.0208	0.0434	0.0278	0.0278	TRUE	0.5333
WBGene00003078	lsm-4	F32A5.7	1085	1157	1167	945	729	802	990	939	1412	837	789	863	971.61	1114	830	0.746	-0.424	-1996	0.0459281900737617	0.155585332738278	0.0266	0.043	0.0314	0.0314	TRUE	0.6525
WBGene00003079	lsm-5	F28F8.3	752	800	685	676	609	717	686	649	829	599	659	771	698.88	721	676	0.938	-0.092	-0.489	0.62505710610439	0.785352478459674	0.0151	0.0441	0.0243	0.0243	TRUE	0.1977
WBGene00003080	lsm-6	Y71G12B.14	660	693	916	598	484	674	602	562	1108	530	524	725	675.24	757	593	0.783	-0.353	-1122	0.26200932918094	0.476713389029634	0.088	0.0442	0.0698	0.0698	TRUE	19275
WBGene00003081	lsm-7	ZK593.7	1038	1149	1364	883	724	867	947	932	1651	782	783	933	1004.71	1177	833	0.708	-0.498	-1.82	0.0686915919959157	0.204347450671044	0.0592	0.0429	0.0529	0.0529	TRUE	14788
WBGene00003082	lsm-8	Y73B6BL.32	1291	1453	1393	1040	776	882	1178	1179	1686	921	840	949	1125.39	1348	903	0.671	-0.576	-2796	0.00517390634799872	0.0313777807725742	0.0242	0.0426	0.0297	0.0297	TRUE	0.5745
WBGene00003083	lst-1	T22A3.3	2120	2397	1151	2093	1610	1801	1934	1945	1393	1854	1742	1937	1800.96	1757	1844	1049	0.069	0.362	0.717234825896771	0.846660659141302	0.0182	0.0417	0.0256	0.0256	TRUE	0.3945
WBGene00003084	lst-2	R160.7	585	673	286	538	504	491	534	546	346	477	545	528	496.02	475	517	1085	0.117	0.511	0.609233604832862	0.774461999817423	0.0306	0.0456	0.0361	0.0361	TRUE	0.6414
WBGene00003085	ccar-1	Y37A1B.1	5969	6818	1437	5895	4871	4888	5446	5533	1739	5221	5271	5258	4744.77	4239	5250	1238	0.308	0.771	0.440743908221485	0.647944072303555	0.1788	0.0408	0.115	0.115	TRUE	32361
WBGene00003086	lst-4	Y37A1B.2	1831	2155	661	1959	1655	1709	1671	1749	800	1735	1791	1838	1597.3	1407	1788	1271	0.346	1129	0.258969037072619	0.473077517810235	0.0847	0.0419	0.0669	0.0669	TRUE	17014
WBGene00003087	lsy-2	F49H12.1	610	733	442	542	421	449	557	595	535	480	456	483	517.48	562	473	0.841	-0.25	-1781	0.074909259177849	0.215698355997489	0	0.0454	0.0123	0.0123	TRUE	0.0311
WBGene00003088	lsy-6	C32C4.6	0	0	0	0	0	0	0	0	0	0	0	0	0	0	0	NA	NA	NA	NA	NA	NA	NA	NA	NA	NA	NA
WBGene00003089	ltd-1	K02C4.4	176	185	127	149	112	97	161	150	154	132	121	104	136.99	155	119	0.771	-0.374	-1855	0.0635802647774264	0.19331852814407	0	0.0598	0.022	0.022	TRUE	0.1176
WBGene00003090	lys-1	Y22F5A.4	3759	4081	3505	7599	5262	5526	3430	3312	4241	6731	5694	5944	4892.01	3661	6123	1673	0.742	4.35	1.36257e+09	0.000232148411996857	0.0131	0.0408	0.0208	0.0208	TRUE	0.233
WBGene00003091	lys-2	Y22F5A.5	1028	1108	1099	7414	5259	5872	938	899	1330	6567	5691	6316	3623.55	1056	6191	5871	2553	12295	9.66274e-21	1.08216e-18	0.0273	0.041	0.0305	0.0305	TRUE	0.6117
WBGene00003092	lys-3	Y22F5A.6	18	7	8	23	27	17	16	6	10	20	29	18	16.61	11	22	2.14	1097	2028	0.0425736037006679	0.147189538704984	0.0822	0.201	0.1429	0.1429	TRUE	0.8385
WBGene00003093	lys-4	F58B3.1	4303	3286	5417	1572	1129	703	3926	2667	6555	1392	1222	756	2752.99	4383	1123	0.256	-1963	-5295	1.18753e+07	4.14746e+08	0.1446	0.0412	0.0985	0.0985	TRUE	0.2158
WBGene00003094	lys-5	F58B3.2	41	35	59	16	15	16	37	28	71	14	16	17	30.8	45	16	0.35	-1515	-3216	0.0013010509274928	0.0105331829064827	0.1099	0.1269	0.1172	0.1172	TRUE	0.6906
WBGene00003095	lys-6	F58B3.3	31	19	34	15	10	6	28	15	41	13	11	6	19.23	28	10	0.367	-1446	-2614	0.0089537785438716	0.0476296788342302	0.1318	0.1791	0.1539	0.1539	TRUE	0.0904
WBGene00003096	lys-7	C02A12.4	853	968	1778	516	406	490	778	786	2151	457	439	527	856.47	1238	474	0.383	-1383	-3409	0.000652617367653755	0.00595185622107244	0.18	0.0434	0.1172	0.1172	TRUE	49718
WBGene00003097	lys-8	C17G10.5	1961	2133	1493	2225	1818	1855	1789	1731	1807	1971	1967	1995	1876.73	1776	1978	1114	0.156	1398	0.162054066281224	0.355026898729562	0	0.0417	0.0084	0.0084	TRUE	0.0059
WBGene00003098	lys-9	C54C8.6	0	0	0	0	0	0	0	0	0	0	0	0	0	0	0	NA	NA	NA	NA	NA	NA	NA	NA	NA	NA	NA
WBGene00003099	lys-10	F17E9.11	4	4	7	1	1	0	4	3	8	1	1	0	2.89	5	1	0.133	-2912	-2105	0.0352845928740402	0.128913848562636	0	0.9646	0.5258	0.5258	TRUE	0.5578
WBGene00003100	mab-3	Y53C12B.5	18	22	12	32	70	38	16	18	15	28	76	41	32.29	16	48	2945	1558	3289	0.00100458504986039	0.00852324457202254	0.1207	0.1229	0.1216	0.1216	TRUE	0.4053
WBGene00003102	mab-5	C08C3.3	42	49	40	46	34	39	38	40	48	41	37	42	41	42	40	0.951	-0.073	-0.242	0.808960740233156	0.897957461032351	0	0.1054	0.0409	0.0409	TRUE	0.1103
WBGene00003104	mab-7	ZC13.4	37	44	36	76	31	42	34	36	44	67	34	45	43.18	38	49	1305	0.384	1049	0.29396275274955	0.510416566763792	0.0509	0.1021	0.0732	0.0732	TRUE	0.3908
WBGene00003106	mab-9	T27A1.6	13	17	6	19	14	12	12	14	7	17	15	13	12.97	11	15	1343	0.426	0.831	0.406142411299796	0.618959118881001	0	0.2462	0.1123	0.1123	TRUE	0.2536
WBGene00003107	mab-10	R166.1	250	294	71	324	233	234	228	239	86	287	252	252	223.91	184	264	1427	0.513	1.37	0.170842188083077	0.366395751003141	0.1335	0.0522	0.0964	0.0964	TRUE	22511
WBGene00003111	mab-20	Y71G12B.20	1089	1223	521	677	580	634	994	993	630	600	628	682	754.31	872	637	0.729	-0.456	-1982	0.0475234492397221	0.159223459070222	0.033	0.0438	0.0368	0.0368	TRUE	0.69
WBGene00003112	mab-21	F35G12.6	118	141	85	95	75	94	108	114	103	84	81	101	98.56	108	89	0.818	-0.291	-1308	0.190904524861315	0.391623533171967	0	0.0674	0.0254	0.0254	TRUE	0.1351
[truncated: 44,906 more rows]
