# Supplementary material for: Mitochondrial redox homeostasis links organellar stress surveillance to germline and somatic integrity in Caenorhabditis elegans
Source: Redox Biol. 2026 Mar 9;93:104115. doi: 10.1016/j.redox.2026.104115 (PMC13099523; doi:10.1016/j.redox.2026.104115)
Supplement: Multimedia component 3 [file mmc3.xlsx]

## Sheet: gsr1trx2vsN2.complete
Supplementary Table 3: Differential Expression Analysis byEdgeR R package in C. elegans wild type and gsr-1a trxr-2 double mutants
Wormbase Id	Gene Name	Sequence Name	N2_repl1	N2_repl2	N2_repl3	gsr1_trxr2_repl1	gsr1_trxr2_repl2	gsr1_trxr2_repl3	norm.N2_repl1	norm.N2_repl2	norm.N2_repl3	norm.gsr1_trxr2_repl1	norm.gsr1_trxr2_repl2	norm.gsr1_trxr2_repl3	baseMean	N2	gsr1trxr2	FoldChange	log2FoldChange	stat	pvalue	padj	dispGeneEst	dispFit	dispMAP	dispersion	betaConv	maxCooks
WBGene00000001	aap-1	Y110A7A.10	1511	1698	1153	1472	1134	1166	1391	1401	1435	1350	1260	1285	1353.55	1409	1298	0.922	-0.118	0.54580898341119	0.729032983521028	0.0266	0.039
WBGene00000002	aat-1	F27C8.1	165	159	105	122	92	100	152	131	131	112	102	110	123	138	108	0.784	-0.351	0.158960791214289	0.365811717495508	0.0365	0.0552
WBGene00000003	aat-2	F07C3.7	151	176	112	184	101	82	139	145	139	169	112	90	132.48	141	124	0.879	-0.186	0.512157642156715	0.702149939393422	0.0503	0.0541
WBGene00000004	aat-3	F52H2.2	699	766	362	430	394	361	644	632	450	394	438	398	492.63	575	410	0.712	-0.491	0.0220312692378306	0.0973919706157711	0.0309	0.0349
WBGene00000005	aat-4	T13A10.10	183	212	156	216	155	142	168	175	194	198	172	157	177.38	179	176	0.982	-0.026	0.914735296800331	0.956872103009786	0.0353	0.0494
WBGene00000006	aat-5	C55C2.5	130	177	70	173	151	173	120	146	87	159	168	191	144.98	118	173	1456	0.542	0.0436053174076847	0.160888584918009	0.0448	0.0527
WBGene00000007	aat-6	T11F9.4	175	151	131	203	199	115	161	125	163	186	221	127	163.78	150	178	1192	0.254	0.357599163135016	0.573916129974989	0.0486	0.0508
WBGene00000008	aat-7	F54D12.3	9	14	11	10	7	7	NA	NA	NA	NA	NA	NA	NA	NA	NA	NA	NA	NA	NA	NA	NA
WBGene00000009	aat-8	F28F9.4	20	10	12	8	15	3	NA	NA	NA	NA	NA	NA	NA	NA	NA	NA	NA	NA	NA	NA	NA
WBGene00000010	aat-9	Y53H1C.1	1133	1256	808	1103	901	851	1043	1036	1005	1011	1001	938	1005.83	1028	983	0.956	-0.064	0.73176210697398	0.851289724481587	0.0243	0.035
WBGene00000012	abf-1	C50F2.9	12	20	1	27	62	80	11	16	1	25	69	88	35.1	9	61	5971	2578	3.37421e+08	4.21048e+08	0.1611	0.0572
WBGene00000013	abf-2	C50F2.10	11	6	10	17	20	28	NA	NA	NA	NA	NA	NA	NA	NA	NA	NA	NA	NA	NA	NA	NA
WBGene00000014	abf-3	F54B8.5	0	0	0	0	0	0	NA	NA	NA	NA	NA	NA	NA	NA	NA	NA	NA	NA	NA	NA	NA
WBGene00000015	abf-4	Y38H6C.22	1	2	0	0	0	2	NA	NA	NA	NA	NA	NA	NA	NA	NA	NA	NA	NA	NA	NA	NA
WBGene00000016	abf-5	T22H6.5	32	51	43	59	51	66	29	42	54	54	57	73	51.42	42	61	1477	0.563	0.0736735689191767	0.22779279669565	0.051	0.0605
WBGene00000017	abf-6	T22H6.7	64	102	88	86	69	103	59	84	109	79	77	114	86.93	84	90	1.07	0.097	0.754604583606528	0.865781972866355	0.0579	0.0593
WBGene00000018	abl-1	M79.1	903	1080	409	746	546	524	831	891	509	684	607	578	683.24	744	623	0.836	-0.258	0.271615219877935	0.493380460222064	0.0381	0.0333
WBGene00000019	abt-1	C24F3.5	33	22	10	65	84	60	30	18	12	60	93	66	46.67	20	73	3517	1814	566390	8.77614e+08	0.0645	0.06
WBGene00000020	abt-2	F12B6.1	303	311	38	489	428	429	279	257	47	448	476	473	329.92	194	466	2387	1255	0.00351025827953804	0.0214482462952529	0.1262	0.0394
WBGene00000021	abt-3	F55G11.9	2	3	0	11	9	10	NA	NA	NA	NA	NA	NA	NA	NA	NA	NA	NA	NA	NA	NA	NA
WBGene00000022	abt-4	Y39D8C.1	913	913	123	1219	1393	1321	841	753	153	1118	1548	1456	978.03	582	1374	2356	1236	0.00347947397095507	0.0212888661824892	0.1242	0.0348
WBGene00000023	abt-5	Y53C10A.9	37	31	17	68	75	61	34	26	21	62	83	67	48.95	27	71	2.6	1379	1.11484e+09	0.00012313686428074	0.0463	0.0603
WBGene00000024	abu-1	AC3.3	18	15	1	71	26	26	17	12	1	65	29	29	25.47	10	41	3893	1961	0.000115796012143756	0.00104208742319305	0.1304	0.0534
WBGene00000025	abu-2	F19G12.7	1	1	1	2	0	0	NA	NA	NA	NA	NA	NA	NA	NA	NA	NA	NA	NA	NA	NA	NA
WBGene00000026	abu-3	F31A3.1	1	2	1	0	1	0	NA	NA	NA	NA	NA	NA	NA	NA	NA	NA	NA	NA	NA	NA	NA
WBGene00000027	abu-4	Y5H2A.3	1	1	0	5	1	2	NA	NA	NA	NA	NA	NA	NA	NA	NA	NA	NA	NA	NA	NA	NA
WBGene00000028	abu-5	Y105C5A.4	0	0	0	0	0	0	NA	NA	NA	NA	NA	NA	NA	NA	NA	NA	NA	NA	NA	NA	NA
WBGene00000029	abu-6	C03A7.7	6	2	1	42	10	7	NA	NA	NA	NA	NA	NA	NA	NA	NA	NA	NA	NA	NA	NA	NA
WBGene00000030	abu-7	C03A7.8	0	0	0	0	0	0	NA	NA	NA	NA	NA	NA	NA	NA	NA	NA	NA	NA	NA	NA	NA
WBGene00000031	abu-8	C03A7.14	23	32	3	110	29	42	21	26	4	101	32	46	38.45	17	60	3405	1767	0.000752726164523715	0.00563570019267921	0.1595	0.0585
WBGene00000032	abu-9	R09F10.2	0	0	0	0	0	0	NA	NA	NA	NA	NA	NA	NA	NA	NA	NA	NA	NA	NA	NA	NA
WBGene00000033	abu-10	F35A5.3	11	20	5	50	24	26	10	16	6	46	27	29	22.34	11	34	2974	1572	7.89961e+09	0.000731251851207785	0.0616	0.0514
WBGene00000034	abu-11	T01D1.6	27	22	9	131	23	38	25	18	11	120	26	42	40.29	18	63	3427	1777	0.000596266497666973	0.00456488193622338	0.1548	0.0589
WBGene00000035	ace-1	W09B12.1	151	141	105	153	159	142	139	116	131	140	177	157	143.24	129	158	1226	0.294	0.235171026391513	0.454470281359663	0.0371	0.0529
WBGene00000036	ace-2	Y44E3A.2	251	286	152	287	246	206	231	236	189	263	273	227	236.61	219	254	1161	0.216	0.34681265758201	0.56612956858818	0.0337	0.0445
WBGene00000037	ace-3	Y48B6A.8	64	80	50	41	53	54	59	66	62	38	59	60	57.19	62	52	0.829	-0.27	0.360317402534283	0.575906043641304	0.0452	0.0609
WBGene00000038	ace-4	Y48B6A.7	7	21	5	9	9	6	NA	NA	NA	NA	NA	NA	NA	NA	NA	NA	NA	NA	NA	NA	NA
WBGene00000039	acn-1	C42D8.5	385	413	119	244	157	180	354	341	148	224	174	198	239.97	281	199	0.706	-0.503	0.102129063906068	0.280417986044284	0.0636	0.0443
WBGene00000040	aco-1	ZK455.1	5404	5635	2077	6615	5451	5246	4976	4648	2584	6066	6056	5782	5018.67	4069	5968	1466	0.552	0.0623601723027536	0.203766884471599	0.0627	0.0645
WBGene00000041	aco-2	F54H12.1	15947	17246	6214	19959	18593	17706	14683	14227	7732	18301	20657	19514	15852.41	12214	19491	1596	0.674	0.0358035815906663	0.139865200352884	0.0736	0.0773
WBGene00000042	acr-2	K11G12.2	10	14	8	15	7	8	NA	NA	NA	NA	NA	NA	NA	NA	NA	NA	NA	NA	NA	NA	NA
WBGene00000043	acr-3	K11G12.7	9	8	6	12	6	7	NA	NA	NA	NA	NA	NA	NA	NA	NA	NA	NA	NA	NA	NA	NA
WBGene00000044	acr-5	K03F8.2	13	6	12	12	9	10	NA	NA	NA	NA	NA	NA	NA	NA	NA	NA	NA	NA	NA	NA	NA
WBGene00000045	acr-6	ZK973.5	4	6	0	2	5	6	NA	NA	NA	NA	NA	NA	NA	NA	NA	NA	NA	NA	NA	NA	NA
WBGene00000046	acr-7	T09A5.3	3	13	9	16	7	5	NA	NA	NA	NA	NA	NA	NA	NA	NA	NA	NA	NA	NA	NA	NA
WBGene00000047	acr-8	ZC504.2	42	27	34	26	19	29	39	22	42	24	21	32	30.03	34	26	0.754	-0.408	0.248496999220236	0.468483035849583	0.0556	0.0554
WBGene00000048	acr-9	C40C9.2	6	6	12	14	11	5	NA	NA	NA	NA	NA	NA	NA	NA	NA	NA	NA	NA	NA	NA	NA
WBGene00000049	acr-10	R02E12.8	3	3	1	2	2	5	NA	NA	NA	NA	NA	NA	NA	NA	NA	NA	NA	NA	NA	NA	NA
WBGene00000050	acr-11	D2092.3	23	21	12	19	17	13	21	17	15	17	19	14	17.34	18	17	0.941	-0.088	0.801313735552726	0.895481278982401	0.0328	0.0476
WBGene00000051	acr-12	R01E6.4	29	47	22	106	88	104	27	39	27	97	98	115	67.07	31	103	3294	1.72	681149	2.0388e+07	0.043	0.0608
WBGene00000053	acr-14	T05C12.2	2	5	2	5	0	3	NA	NA	NA	NA	NA	NA	NA	NA	NA	NA	NA	NA	NA	NA	NA
WBGene00000054	acr-15	F25G6.4	30	47	34	57	56	58	28	39	42	52	62	64	47.85	36	59	1645	0.718	0.017863991093113	0.0828228505507718	0.044	0.0601
WBGene00000055	acr-16	F25G6.3	73	71	51	76	53	41	67	59	63	70	59	45	60.5	63	58	0.922	-0.117	0.685183042189907	0.825239535990559	0.043	0.0609
WBGene00000056	acr-17	F53E10.2	22	13	18	30	25	27	20	11	22	28	28	30	23.07	18	29	1624	0.7	0.0472648587741114	0.169590159251875	0.0442	0.0516
WBGene00000057	acr-18	F28F8.1	65	75	70	88	65	79	60	62	87	81	72	87	74.8	70	80	1158	0.211	0.452626171771715	0.656013601557644	0.0434	0.0604
WBGene00000058	acr-19	C31H5.3	17	19	10	8	13	15	NA	NA	NA	NA	NA	NA	NA	NA	NA	NA	NA	NA	NA	NA	NA
WBGene00000059	acr-20	R06A4.10	6	11	13	23	16	14	6	9	16	21	18	15	14.18	10	18	1842	0.881	0.0286205952333281	0.11874587697715	0.0424	0.0445
WBGene00000060	acr-21	F27B3.2	11	14	9	13	10	7	NA	NA	NA	NA	NA	NA	NA	NA	NA	NA	NA	NA	NA	NA	NA
WBGene00000061	lgc-11	F48E3.7	1	14	5	7	4	9	NA	NA	NA	NA	NA	NA	NA	NA	NA	NA	NA	NA	NA	NA	NA
WBGene00000062	acr-23	F59B1.9	3	3	2	3	9	7	NA	NA	NA	NA	NA	NA	NA	NA	NA	NA	NA	NA	NA	NA	NA
WBGene00000063	act-1	T04C12.6	3646	4532	1442	4563	3309	3168	3357	3739	1794	4184	3676	3492	3373.62	2963	3784	1277	0.352	0.23336603424245	0.452254854438199	0.0626	0.0577
WBGene00000064	act-2	T04C12.5	22311	24492	9734	21794	17800	17046	20543	20204	12111	19984	19776	18787	18567.54	17619	19516	1108	0.147	0.634777948867965	0.79152115499787	0.0693	0.0787
WBGene00000065	act-3	T04C12.4	5671	6524	2791	6791	5152	4853	5222	5382	3473	6227	5724	5349	5229.27	4692	5767	1229	0.297	0.281673480412946	0.50319838497382	0.0547	0.0651
WBGene00000066	act-4	M03F4.2	20401	25762	8125	23327	18631	19483	18784	21252	10109	21390	20700	21473	18951.19	16715	21188	1268	0.342	0.29994930215986	0.521229036707204	0.0782	0.0789
WBGene00000067	act-5	T25C8.2	8399	8506	4093	10315	7646	6810	7733	7017	5093	9458	8495	7506	7550.25	6614	8486	1283	0.359	0.203477675194401	0.419202263222667	0.0573	0.0699
WBGene00000068	acy-1	F17C8.1	193	272	94	299	194	181	178	224	117	274	216	199	201.37	173	230	1323	0.404	0.146634341215182	0.349030314025767	0.0507	0.0472
WBGene00000069	acy-2	C10F3.3	18	22	8	32	16	8	17	18	10	29	18	9	16.77	15	19	1245	0.316	0.458087446646421	0.660455388341061	0.074	0.0473
WBGene00000070	acy-3	C44F1.5	238	299	122	277	224	215	219	247	152	254	249	237	226.23	206	247	1194	0.255	0.298910859042902	0.520089585599743	0.0391	0.0453
WBGene00000071	acy-4	T01C2.1	177	162	130	160	135	120	163	134	162	147	150	132	147.89	153	143	0.938	-0.093	0.705337239323909	0.836956666536203	0.0367	0.0524
WBGene00000072	add-1	F39C12.2	127	191	81	184	111	129	117	158	101	169	123	142	134.92	125	145	1154	0.206	0.451008779560299	0.654502168458448	0.0466	0.0538
WBGene00000073	add-2	F57F5.4	492	538	318	458	280	263	453	444	396	420	311	290	385.56	431	340	0.79	-0.339	0.128063115663009	0.32167276871435	0.0331	0.0373
WBGene00000074	adm-2	C04A11.4	482	526	162	530	390	367	444	434	202	486	433	404	400.51	360	441	1224	0.291	0.294499319861743	0.516447445812521	0.053	0.0369
WBGene00000075	adm-4	ZK154.7	497	593	380	544	382	358	458	489	473	499	424	395	456.23	473	439	0.929	-0.107	0.599176886268522	0.767095224863177	0.0274	0.0355
WBGene00000079	adr-1	H15N14.1	1858	2025	671	1655	1405	1348	1711	1670	835	1518	1561	1486	1463.38	1405	1522	1082	0.113	0.664567927184662	0.810832341625385	0.0486	0.0403
WBGene00000080	adr-2	T20H4.4	734	828	592	643	489	480	676	683	737	590	543	529	626.23	699	554	0.794	-0.333	0.0835359440040722	0.246027295854213	0.0251	0.0335
WBGene00000081	ads-1	Y50D7A.7	3271	3059	3018	4167	3766	4132	3012	2523	3755	3821	4184	4554	3641.56	3097	4186	1352	0.435	0.0968918887826753	0.271253373849974	0.049	0.0592
WBGene00000082	adt-1	C02B4.1	68	55	23	95	50	56	63	45	29	87	56	62	56.83	46	68	1485	0.571	0.089391660813468	0.257415401312612	0.0636	0.0609
WBGene00000083	adt-2	F08C6.1	838	1034	566	1012	889	782	772	853	704	928	988	862	851.05	776	926	1192	0.253	0.189988827909831	0.403870813891135	0.0257	0.0338
WBGene00000084	aex-1	D2030.10	203	158	120	205	129	110	187	130	149	188	143	121	153.18	155	151	0.972	-0.041	0.880022827912729	0.94043962004609	0.0468	0.0518
WBGene00000085	aex-2	T14B1.2	17	21	14	24	15	13	16	17	17	22	17	14	17.23	17	18	1063	0.088	0.802362748909875	0.895871063583555	0.033	0.0475
WBGene00000086	aex-3	C02H7.3	192	172	45	178	186	185	177	142	56	163	207	204	158.07	125	191	1521	0.605	0.0808422882693474	0.2402387457884	0.0798	0.0513
WBGene00000088	aex-5	F32A7.6	191	212	209	332	239	235	176	175	260	304	266	259	239.96	204	276	1363	0.447	0.0696467559929704	0.219188255551701	0.0392	0.0443
WBGene00000089	aex-6	Y87G2A.4	86	90	92	120	79	92	79	74	114	110	88	101	94.52	89	100	1126	0.171	0.547624982854842	0.730413434384135	0.0473	0.0585
WBGene00000090	age-1	B0334.8	1953	2076	683	1929	1410	1393	1798	1713	850	1769	1567	1535	1538.53	1454	1624	1116	0.159	0.553247716950126	0.735049200785614	0.051	0.0413
WBGene00000092	ags-3	F32A6.4	748	834	568	565	476	557	689	688	707	518	529	614	624.04	695	554	0.797	-0.327	0.0921069544768752	0.262673956849162	0.0255	0.0335
WBGene00000093	agt-1	Y62E10A.5	447	497	537	473	378	421	412	410	668	434	420	464	467.9	497	439	0.886	-0.174	0.459379535055233	0.661088779020544	0.0376	0.0353
WBGene00000094	agt-2	F09E5.13	453	565	270	430	338	331	417	466	336	394	376	365	392.29	406	378	0.929	-0.106	0.620927718549809	0.782363168045745	0.0304	0.0371
WBGene00000095	aha-1	C25A1.11	444	538	382	367	268	346	409	444	475	337	298	381	390.59	443	339	0.765	-0.386	0.067426132306726	0.214507789295925	0.0294	0.0372
WBGene00000096	ahr-1	C41G7.5	19	28	9	20	10	20	17	23	11	18	11	22	17.21	17	17	0.973	-0.039	0.918484004717237	0.958255596169101	0.0506	0.0476
WBGene00000097	aip-1	F58E10.4	807	961	711	624	493	679	743	793	885	572	548	748	714.78	807	623	0.772	-0.373	0.0719483413583864	0.224406161581845	0.0295	0.0333
WBGene00000098	air-1	K07C11.2	4180	4928	3705	3940	3064	3124	3849	4065	4610	3613	3404	3443	3830.64	4175	3487	0.835	-0.26	0.295297779599968	0.516906920648599	0.044	0.0601
WBGene00000099	air-2	B0207.4	1675	1942	1480	1468	1190	1274	1542	1602	1841	1346	1322	1404	1509.67	1662	1357	0.817	-0.292	0.14729173575584	0.349556270442462	0.0284	0.0409
WBGene00000100	ajm-1	C25A11.4	1980	2216	369	1852	1667	1510	1823	1828	459	1698	1852	1664	1554.12	1370	1738	1268	0.342	0.359905267290317	0.575494416905663	0.1	0.0415
WBGene00000101	aka-1	D1022.7	4506	4806	2559	4332	3541	2961	4149	3965	3184	3972	3934	3263	3744.54	3766	3723	0.989	-0.017	0.948612929250966	0.973470915470479	0.047	0.0597
WBGene00000102	akt-1	C12D8.10	3559	3986	2808	3268	2474	2409	3277	3288	3494	2997	2749	2655	3076.53	3353	2800	0.835	-0.26	0.271585009421493	0.493380460222064	0.0399	0.0559
WBGene00000103	akt-2	F28H6.1	204	284	187	282	215	237	188	234	233	259	239	261	235.57	218	253	1159	0.213	0.346279110951396	0.565643327168953	0.0327	0.0446
WBGene00000105	alg-1	F48F7.1	1267	1454	170	1438	1075	1050	1167	1199	212	1319	1194	1157	1041.28	859	1223	1423	0.509	0.231379545744654	0.450719129461597	0.1286	0.0354
WBGene00000106	alg-2	T07D3.7	1855	2215	478	1653	1468	1644	1708	1827	595	1516	1631	1812	1514.76	1377	1653	1.2	0.263	0.419834999345477	0.629489920310757	0.0757	0.041
WBGene00000107	alh-1	F54D8.3	5130	5426	3600	5774	5120	4658	4723	4476	4479	5294	5688	5134	4965.89	4559	5372	1178	0.237	0.35156285214589	0.568872064516612	0.0462	0.0643
WBGene00000108	alh-2	K04F1.15	0	0	0	0	0	0	NA	NA	NA	NA	NA	NA	NA	NA	NA	NA	NA	NA	NA	NA	NA
WBGene00000109	alh-3	F36H1.6	2116	2203	1808	2196	1970	1699	1948	1817	2250	2014	2189	1873	2015	2005	2025	1.01	0.015	0.94742025734514	0.972908174795066	0.0347	0.0468
WBGene00000110	alh-4	T05H4.13	2979	3150	1544	3441	2796	2818	2743	2598	1921	3155	3106	3106	2771.66	2421	3122	1.29	0.367	0.134728531257784	0.331304225681304	0.0429	0.0537
WBGene00000111	alh-5	T08B1.3	158	163	106	266	288	255	145	134	132	244	320	281	209.46	137	282	2048	1034	1.23661e+07	0.000134433842981049	0.0344	0.0466
WBGene00000112	alh-6	F56D12.1	1681	2027	938	1822	1689	1664	1548	1672	1167	1671	1877	1834	1628.02	1462	1794	1226	0.294	0.177978912569563	0.389665139028921	0.0336	0.0423
WBGene00000113	alh-7	F45H10.1	896	922	790	966	887	874	825	761	983	886	985	963	900.5	856	945	1104	0.143	0.467695480693998	0.667196508905748	0.0268	0.0341
WBGene00000114	alh-8	F13D12.4	16334	19108	4677	17279	16087	15918	15040	15763	5819	15844	17873	17544	14647.02	12207	17087	1.4	0.485	0.183596113615473	0.395951053470982	0.0954	0.0766
WBGene00000115	alh-9	F01F1.6	4534	5230	3697	4487	4367	4303	4175	4314	4600	4114	4852	4742	4466.26	4363	4569	1047	0.067	0.791114507428452	0.889422937159364	0.0455	0.0627
WBGene00000116	alh-10	C54D1.4	646	639	615	410	371	292	595	527	765	376	412	322	499.51	629	370	0.589	-0.763	0.000521007814720264	0.00404801326142577	0.0324	0.0348
WBGene00000117	alh-11	F42G9.5	750	761	321	903	810	752	691	628	399	828	900	829	712.41	573	852	1486	0.571	0.0124182084139944	0.0623126934668007	0.036	0.0333
WBGene00000118	alh-12	Y69F12A.2	1367	1541	1180	1193	905	844	1259	1271	1468	1094	1005	930	1171.27	1333	1010	0.758	-0.399	0.044852458509817	0.163845395090491	0.0276	0.0368
WBGene00000120	aly-1	C01F6.5	877	1085	842	637	567	677	807	895	1048	584	630	746	785.06	917	653	0.713	-0.488	0.0170329406461379	0.0798140104966786	0.0287	0.0335
WBGene00000121	aly-2	F23B2.6	4421	5149	4829	3979	3250	3732	4071	4248	6008	3649	3611	4113	4283.17	4776	3791	0.794	-0.333	0.210937911365672	0.428529717079999	0.0507	0.062
WBGene00000122	aly-3	M18.7	4919	5471	4669	3830	3283	3483	4529	4513	5809	3512	3648	3839	4308.29	4950	3666	0.741	-0.433	0.090758266224854	0.260028268971019	0.0469	0.0621
WBGene00000123	ama-1	F36A4.7	4214	4700	430	4594	4267	4259	3880	3877	535	4212	4741	4694	3656.56	2764	4549	1645	0.718	0.14676143648745	0.349088247930677	0.1746	0.0592
WBGene00000133	amt-1	C05E11.4	109	107	67	207	387	378	100	88	83	190	430	417	218.06	90	346	3797	1925	117650	4.52902e+06	0.0618	0.046
WBGene00000134	amt-2	F49E11.3	2	5	6	3	7	7	NA	NA	NA	NA	NA	NA	NA	NA	NA	NA	NA	NA	NA	NA	NA
WBGene00000135	amt-3	M195.3	30	28	25	36	28	31	28	23	31	33	31	34	30.02	27	33	1213	0.278	0.368166961816176	0.582966772794223	0.0353	0.0554
WBGene00000136	amt-4	C05E11.5	587	727	608	526	451	379	540	600	756	482	501	418	549.63	632	467	0.74	-0.435	0.0395326157892666	0.150310217112575	0.0302	0.0341
WBGene00000137	amx-1	R13G10.2	564	619	431	454	308	289	519	511	536	416	342	319	440.53	522	359	0.689	-0.538	0.00933002642665543	0.0494098710490338	0.0284	0.0359
WBGene00000138	amx-2	B0019.1	277	327	103	350	302	268	255	270	128	321	336	295	267.46	218	317	1451	0.537	0.0522677593829802	0.180821431327729	0.0512	0.0425
WBGene00000139	amx-3	F25C8.2	109	80	82	61	57	47	100	66	102	56	63	52	73.24	89	57	0.641	-0.643	0.0285381842914847	0.118631198022938	0.0474	0.0605
WBGene00000140	anc-1	ZK973.6	552	731	61	734	547	844	508	603	76	673	608	930	566.36	396	737	1859	0.895	0.0616350052857072	0.201918535879334	0.1609	0.0339
WBGene00000142	aos-1	C08B6.9	2412	2714	2249	2164	1656	1559	2221	2239	2798	1984	1840	1718	2133.38	2419	1847	0.764	-0.389	0.0869045676610766	0.253096050138528	0.0365	0.048
WBGene00000143	apc-2	K06H7.6	1486	1748	1332	1458	1048	944	1368	1442	1657	1337	1164	1040	1334.86	1489	1180	0.793	-0.334	0.106359946482258	0.287157192022959	0.03	0.0388
WBGene00000144	apc-10	F15H10.3	569	657	633	510	422	381	524	542	788	468	469	420	534.98	618	452	0.733	-0.448	0.0417993148084885	0.156735896504567	0.0328	0.0343
WBGene00000145	apc-11	F35G12.9	772	878	1024	578	475	567	711	724	1274	530	528	625	731.97	903	561	0.622	-0.685	0.00587299277731836	0.0333088893368026	0.0427	0.0333
WBGene00000146	ape-1	F46F3.4	4016	4509	2606	3657	2744	2584	3698	3720	3242	3353	3049	2848	3318.26	3553	3083	0.868	-0.205	0.400939151614498	0.611763095810624	0.0425	0.0574
WBGene00000147	aph-1	VF36H2L.1	771	768	643	601	486	467	710	634	800	551	540	515	624.87	715	535	0.75	-0.415	0.0358583615247519	0.139954439496313	0.0265	0.0335
WBGene00000148	aph-2	ZC434.6	1277	1364	971	1006	829	735	1176	1125	1208	922	921	810	1027.11	1170	884	0.756	-0.403	0.0341881789492134	0.135053245273506	0.025	0.0352
WBGene00000149	apl-1	C42D8.8	2807	3444	638	3006	2812	2655	2585	2841	794	2756	3124	2926	2504.35	2073	2935	1415	0.501	0.168956747758125	0.378121417207702	0.0948	0.0516
WBGene00000150	apm-1	F55A12.7	511	627	378	638	533	452	471	517	470	585	592	498	522.23	486	558	1149	0.2	0.31102310412166	0.531406873113482	0.0262	0.0344
WBGene00000151	apn-1	T05H10.2	1343	1641	1122	1274	989	1056	1237	1354	1396	1168	1099	1164	1236.19	1329	1144	0.861	-0.216	0.269567064499436	0.491367785309569	0.0268	0.0376
WBGene00000155	app-1	W03G9.4	5063	5679	4883	4620	3691	3656	4662	4685	6076	4236	4101	4029	4631.42	5141	4122	0.802	-0.318	0.217735920218184	0.436854188667488	0.0478	0.0633
WBGene00000156	apr-1	K04G2.8	2971	3441	1944	2702	2057	2021	2736	2839	2419	2478	2285	2227	2497.21	2665	2330	0.875	-0.193	0.396090092589571	0.607707832019836	0.037	0.0515
WBGene00000157	aps-2	F02E8.3	490	561	499	355	320	307	451	463	621	326	356	338	425.7	512	340	0.665	-0.588	0.00626244474483487	0.0352774324253572	0.0307	0.0362
WBGene00000158	apg-1	Y105E8A.9	2080	2333	1370	1868	1633	1491	1915	1925	1705	1713	1814	1643	1785.79	1848	1723	0.932	-0.101	0.626193397213437	0.786009798146444	0.0304	0.0442
WBGene00000159	aps-1	F29G9.3	1284	1499	1180	1107	893	844	1182	1237	1468	1015	992	930	1137.4	1296	979	0.756	-0.403	0.0427336688525667	0.15909803453083	0.0276	0.0364
WBGene00000160	apb-1	Y71H2B.10	1979	2204	375	2012	1663	1647	1822	1818	467	1845	1848	1815	1602.44	1369	1836	1.34	0.423	0.254417978892987	0.47575146761756	0.0981	0.042
WBGene00000161	apa-2	T20B5.1	1340	1470	589	1220	1025	914	1234	1213	733	1119	1139	1007	1074.02	1060	1088	1026	0.037	0.871387032191525	0.934739373259444	0.0367	0.0357
WBGene00000162	apd-3	W09G10.4	1347	1503	349	1347	1131	1212	1240	1240	434	1235	1257	1336	1123.64	971	1276	1312	0.392	0.210222113577384	0.427607538612679	0.0694	0.0363
WBGene00000163	apb-3	R11A5.1	2388	2803	1731	2327	1772	1813	2199	2312	2154	2134	1969	1998	2127.57	2222	2034	0.915	-0.128	0.558674702690541	0.73955878832705	0.0338	0.048
WBGene00000164	apm-3	F53H8.1	587	634	507	463	316	315	540	523	631	425	351	347	469.52	565	374	0.664	-0.591	0.00420208451221942	0.0250447922967324	0.0283	0.0353
WBGene00000165	aps-3	Y48G8AL.14	1080	1221	1037	822	721	699	994	1007	1290	754	801	770	936.18	1097	775	0.707	-0.501	0.0113736752574249	0.0582318821385795	0.0269	0.0344
WBGene00000166	apt-9	W04G3.4	12	27	12	22	20	14	11	22	15	20	22	15	17.68	16	19	1184	0.244	0.513188846773233	0.703222930886244	0.0449	0.0479
WBGene00000168	apx-1	K08D9.3	1367	1328	482	1484	1170	1182	1259	1095	600	1361	1300	1303	1152.87	985	1321	1.34	0.423	0.0978636095979714	0.272458223894045	0.046	0.0366
WBGene00000169	aqp-1	F32A5.5	550	536	582	638	391	390	506	442	724	585	434	430	520.33	557	483	0.869	-0.203	0.39331179832928	0.605839268589502	0.0389	0.0345
WBGene00000170	aqp-2	C01G6.1	2868	3244	723	1390	1247	1570	2641	2676	900	1275	1385	1730	1767.78	2072	1463	0.706	-0.502	0.13339986975684	0.329534780971768	0.0798	0.044
WBGene00000171	aqp-3	Y69E1A.7	15	29	17	25	29	14	14	24	21	23	32	15	21.58	20	23	1196	0.258	0.490011764364993	0.684706412951763	0.0547	0.0508
WBGene00000172	aqp-4	F40F9.9	178	215	190	344	233	216	164	177	236	315	259	238	231.67	192	271	1412	0.497	0.042755350062953	0.159135155301416	0.0388	0.0449
WBGene00000173	aqp-5	C35A5.1	0	2	2	3	2	2	NA	NA	NA	NA	NA	NA	NA	NA	NA	NA	NA	NA	NA	NA	NA
WBGene00000174	aqp-6	C32C4.2	25	23	12	17	18	14	23	19	15	16	20	15	17.99	19	17	0.883	-0.18	0.610762575903994	0.774893403363814	0.0352	0.0482
WBGene00000175	aqp-7	M02F4.8	3861	4521	2328	6064	5554	5129	3555	3729	2897	5560	6171	5653	4594.15	3394	5795	1707	0.772	0.00286085776270111	0.0180115332714211	0.0475	0.0631
WBGene00000176	aqp-8	K02G10.7	841	1239	1186	804	625	631	774	1022	1476	737	694	695	899.86	1091	709	0.651	-0.62	0.009412958813823	0.0497714775568252	0.0396	0.0341
WBGene00000177	aqp-9	K07A1.16	86	100	56	84	57	56	79	82	70	77	63	62	72.24	77	67	0.873	-0.196	0.473179920832832	0.671339102082947	0.0398	0.0605
WBGene00000178	aqp-10	ZK1321.3	988	1076	699	836	626	557	910	888	870	767	696	614	790.5	889	692	0.779	-0.361	0.0616333223398178	0.201918535879334	0.0255	0.0335
WBGene00000179	aqp-11	ZK525.2	1041	1067	977	930	804	761	959	880	1216	853	893	839	939.84	1018	862	0.847	-0.24	0.232427201042597	0.451336558297777	0.0279	0.0344
WBGene00000180	arc-1	ZK1320.6	329	439	313	381	293	301	303	362	389	349	326	332	343.52	351	336	0.956	-0.065	0.758624483531647	0.867902686202353	0.0296	0.0388
WBGene00000181	ard-1	F01G4.2	3326	3597	3646	3556	3075	3229	3062	2967	4536	3261	3416	3559	3466.99	3522	3412	0.969	-0.046	0.862987696840919	0.930094320603214	0.0499	0.0583
WBGene00000182	arf-1	B0336.2	7637	7737	5504	6670	5311	5226	7032	6382	6848	6116	5901	5760	6339.8	6754	5926	0.877	-0.189	0.467023435128366	0.666776787135886	0.0484	0.0678
WBGene00000183	arf-5	F57H12.1	8174	9199	6501	7104	6130	6061	7526	7588	8089	6514	6811	6680	7201.33	7734	6668	0.862	-0.214	0.411259427655808	0.621866203539663	0.0487	0.0693
WBGene00000184	arf-6	Y116A8C.12	755	747	484	656	553	615	695	616	602	602	614	678	634.55	638	631	0.989	-0.016	0.935747903618324	0.967134032725084	0.0257	0.0335
WBGene00000185	arg-1	F31A9.3	0	0	0	1	1	0	NA	NA	NA	NA	NA	NA	NA	NA	NA	NA	NA	NA	NA	NA	NA
WBGene00000186	ark-1	C01C7.1	703	826	125	756	622	575	647	681	156	693	691	634	583.7	495	673	1357	0.441	0.247072890989706	0.466704686635963	0.1025	0.0338
WBGene00000187	arl-1	F54C9.10	871	887	833	793	608	605	802	732	1036	727	676	667	773.26	857	690	0.806	-0.311	0.129619679995466	0.323906184527103	0.0289	0.0334
WBGene00000188	arl-3	F19H8.3	0	0	0	0	0	0	NA	NA	NA	NA	NA	NA	NA	NA	NA	NA	NA	NA	NA	NA	NA
WBGene00000189	arl-5	ZK632.8	404	497	372	335	258	338	372	410	463	307	287	373	368.53	415	322	0.777	-0.364	0.0932981630486677	0.264747713934162	0.0311	0.0379
WBGene00000190	warf-1	F45E4.1	135	137	90	546	310	292	124	113	112	501	344	322	252.7	116	389	3.34	1.74	908.049	67428.8	0.0397	0.0435
WBGene00000191	arl-7	F20D1.5	17	35	23	37	34	53	16	29	29	34	38	58	33.88	25	43	1776	0.829	0.0214422612925989	0.0953668716699822	0.0619	0.0569
WBGene00000192	arl-8	Y57G11C.13	2883	3400	2684	2511	2014	2192	2655	2805	3339	2302	2238	2416	2625.78	2933	2319	0.791	-0.339	0.150017565713635	0.353002372377936	0.0394	0.0526
WBGene00000193	arl-6	C38D4.8	16	11	10	8	4	8	NA	NA	NA	NA	NA	NA	NA	NA	NA	NA	NA	NA	NA	NA	NA
WBGene00000195	arr-1	F53H8.2	477	530	198	442	330	377	439	437	246	405	367	416	385.03	374	396	1055	0.077	0.75563330254609	0.866258018274781	0.0419	0.0373
WBGene00000196	aars-1	W02B12.6	654	712	450	655	482	469	602	587	560	601	536	517	567.07	583	551	0.945	-0.082	0.675451850681332	0.818067308280626	0.0256	0.0339
WBGene00000197	aars-2	F28H1.3	6510	6950	1489	6493	6072	5585	5994	5733	1853	5954	6746	6155	5405.87	4527	6285	1388	0.473	0.204264422142116	0.420376985080904	0.0995	0.0656
WBGene00000198	art-1	C15F1.6	5072	5798	3988	5105	4077	4284	4670	4783	4962	4681	4530	4722	4724.52	4805	4644	0.967	-0.049	0.844591961300606	0.921342230241144	0.045	0.0636
WBGene00000199	arx-1	Y71F9AL.16	2100	2296	915	1899	1715	1653	1934	1894	1138	1741	1905	1822	1739.1	1655	1823	1101	0.138	0.566266263586244	0.744252239291768	0.0413	0.0437
WBGene00000200	arx-2	K07C5.1	2350	2398	1726	2196	1756	1707	2164	1978	2148	2014	1951	1881	2022.56	2097	1949	0.93	-0.105	0.623563026610595	0.784011655126885	0.0327	0.0468
WBGene00000201	arx-3	Y79H2A.6	1940	2303	1061	1974	1593	1566	1786	1900	1320	1810	1770	1726	1718.67	1669	1769	1059	0.083	0.703523884440568	0.835753655534826	0.0339	0.0434
WBGene00000202	exos-4.2	Y6D11A.1	1009	1185	1235	808	692	734	929	978	1537	741	769	809	960.31	1148	773	0.674	-0.569	0.0123614224258193	0.0621455306490784	0.036	0.0346
WBGene00000203	arx-5	Y37D8A.1	1149	1322	1428	1179	975	1131	1058	1091	1777	1081	1083	1247	1222.68	1309	1137	0.87	-0.202	0.396913598776719	0.608233436903768	0.0399	0.0374
WBGene00000204	arx-6	C35D10.16	1206	1493	1317	1247	903	1060	1110	1232	1639	1143	1003	1168	1215.94	1327	1105	0.833	-0.263	0.224180204915181	0.443174978846726	0.0329	0.0373
WBGene00000205	arx-7	M01B12.3	787	819	802	680	550	645	725	676	998	624	611	711	723.93	800	649	0.812	-0.3	0.162891065857172	0.371257966201044	0.0319	0.0333
WBGene00000206	asb-1	F35G12.10	7161	7977	8024	6138	5091	5268	6593	6580	9984	5628	5656	5806	6708	7719	5697	0.738	-0.438	0.117757671720752	0.305137437105249	0.0562	0.0685
WBGene00000207	asb-2	F02E8.1	3854	4634	1767	4919	4167	4429	3549	3823	2199	4510	4630	4881	3931.88	3190	4674	1465	0.551	0.0470324908395565	0.168991147017116	0.0548	0.0605
WBGene00000208	trip-4	Y53F4B.15	688	782	557	739	664	690	633	645	693	678	738	760	691.24	657	725	1104	0.142	0.457937381449419	0.660411552614803	0.025	0.0333
WBGene00000209	asg-1	K07A12.3	4516	4774	5483	3896	3301	3716	4158	3938	6822	3572	3668	4096	4375.63	4973	3779	0.76	-0.396	0.164437052160913	0.372919743293499	0.0581	0.0623
WBGene00000210	asg-2	C53B7.4	2454	2840	2668	2774	2417	2744	2260	2343	3320	2544	2685	3024	2695.85	2641	2751	1042	0.059	0.813367252880416	0.902420607396471	0.0453	0.0531
WBGene00000211	asm-1	B0252.2	327	307	239	273	205	209	301	253	297	250	228	230	260.02	284	236	0.833	-0.264	0.231493199748217	0.450875890981586	0.031	0.043
WBGene00000212	asm-2	ZK455.4	161	181	114	188	126	105	148	149	142	172	140	116	144.58	146	143	0.976	-0.036	0.889026189606591	0.944135697201238	0.04	0.0527
WBGene00000213	asm-3	W03G1.7	29	31	5	15	4	4	NA	NA	NA	NA	NA	NA	NA	NA	NA	NA	NA	NA	NA	NA	NA
WBGene00000214	asp-1	Y39B6A.20	24422	21832	9095	46268	40917	39684	22487	18010	11316	42425	45460	43737	30572.45	17271	43874	2.54	1345	6.05814e+09	0.000575692685864705	0.0782	0.0834
WBGene00000215	asp-2	T18H9.2	10131	10782	8461	13460	12689	12103	9328	8894	10527	12342	14098	13339	11421.47	9583	13260	1384	0.468	0.0911884836392305	0.26099780384269	0.0551	0.0742
WBGene00000216	asp-3	H22K11.1	15396	14077	6902	16734	15512	15636	14176	11612	8588	15344	17234	17233	14031.22	11459	16604	1449	0.535	0.074725961995587	0.229671148839089	0.0645	0.0762
WBGene00000217	asp-4	R12H7.2	9085	9845	8800	6822	7375	7997	8365	8121	10949	6255	8194	8814	8449.75	9145	7754	0.848	-0.238	0.406252340824827	0.617086391484208	0.059	0.0712
WBGene00000218	asp-5	F21F8.3	6420	6108	4466	10717	8677	8917	5911	5039	5557	9827	9640	9828	7633.59	5502	9765	1775	0.828	0.00185880617667856	0.0124574722556891	0.0502	0.07
WBGene00000219	asp-6	F21F8.7	15935	14203	8769	27957	23593	23005	14672	11716	10911	25635	26213	25355	19083.54	12433	25734	2.07	1049	0.000365858303175101	0.00293770001813232	0.0611	0.079
WBGene00000220	atf-2	K08F8.2	214	265	75	59	59	91	197	219	93	54	66	100	121.48	170	73	0.43	-1218	0.000539370100561205	0.00416685633685402	0.0779	0.0553
WBGene00000221	atf-4	T04C10.4	1159	1378	777	1047	801	742	1067	1137	967	960	890	818	973.07	1057	889	0.841	-0.249	0.195573263056211	0.410030176926053	0.0257	0.0347
WBGene00000222	atf-6	F45E6.2	353	407	211	323	248	296	325	336	263	296	276	326	303.54	308	299	0.971	-0.043	0.845297818165705	0.921594355829089	0.0313	0.0406
WBGene00000223	atf-7	C07G2.2	4075	4622	2472	4163	3524	3480	3752	3813	3076	3817	3915	3835	3701.42	3547	3856	1087	0.12	0.628714773240193	0.78764681972536	0.0444	0.0595
WBGene00000224	atgp-1	F26D10.9	816	923	385	848	752	799	751	761	479	778	835	881	747.57	664	831	1.25	0.322	0.146875162493898	0.349175399427847	0.0341	0.0334
WBGene00000225	atgp-2	C38C6.2	384	540	147	591	405	391	354	445	183	542	450	431	400.79	327	474	1445	0.531	0.0625844715995285	0.204290267731442	0.0558	0.0369
WBGene00000226	atl-1	T06E4.3	2059	2140	1078	2206	1536	1266	1896	1765	1341	2023	1707	1395	1687.84	1667	1708	1024	0.035	0.881461052834535	0.940782923503801	0.0381	0.0431
WBGene00000227	atm-1	Y48G1BL.2	979	1008	156	1327	1093	1160	901	832	194	1217	1214	1278	939.44	642	1236	1922	0.943	0.0151114002240289	0.0728187296611094	0.1056	0.0344
WBGene00000228	atn-1	W04D2.1	2960	3483	1851	4094	3241	3176	2725	2873	2303	3754	3601	3500	3126.14	2634	3618	1374	0.458	0.0578998408212278	0.193943416352912	0.0415	0.0562
WBGene00000229	atp-2	C34E10.6	44595	50219	11032	51294	46301	45248	41061	41427	13726	47034	51442	49869	40759.78	32071	49448	1542	0.625	0.116445750585975	0.30319626455505	0.1132	0.0862
WBGene00000230	atp-3	F27C1.7	11172	12076	8136	12144	10532	10441	10287	9962	10123	11135	11701	11507	10785.91	10124	11448	1131	0.177	0.515352463396591	0.704610587090882	0.0534	0.0737
WBGene00000231	atx-2	D2045.1	3989	4365	917	4267	3853	3955	3673	3601	1141	3913	4281	4359	3494.49	2805	4184	1491	0.577	0.113843777529754	0.298826172078777	0.0949	0.0584
WBGene00000232	avr-14	B0207.12	67	75	51	80	53	55	62	62	63	73	59	61	63.31	62	64	1035	0.049	0.857114738070122	0.927573202641417	0.0376	0.0609
WBGene00000233	avr-15	R11G10.1	219	284	200	282	262	223	202	234	249	259	291	246	246.7	228	265	1163	0.217	0.336130304237804	0.555678187869527	0.0326	0.0439
WBGene00000235	baf-1	B0464.7	2638	2796	2645	2241	1591	1886	2429	2306	3291	2055	1768	2079	2321.26	2675	1967	0.735	-0.443	0.0657166818275855	0.211017010717169	0.0412	0.0499
WBGene00000236	bag-1	F57B10.11	1266	1493	1288	1124	875	1003	1166	1232	1603	1031	972	1105	1184.68	1334	1036	0.778	-0.363	0.0821338822785166	0.243048088693748	0.0305	0.037
WBGene00000237	bam-2	Y71F9AR.1	338	406	164	385	330	265	311	335	204	353	367	292	310.32	283	337	1187	0.247	0.311124665721603	0.531406873113482	0.0396	0.0402
WBGene00000238	bar-1	C54D1.6	178	241	98	255	201	148	164	199	122	234	223	163	184.15	162	207	1276	0.351	0.188958140926278	0.402784655223089	0.046	0.0487
WBGene00000239	bas-1	C05D2.4	469	496	461	436	414	403	432	409	574	400	460	444	453.08	472	435	0.923	-0.115	0.591654938293479	0.76186856405478	0.0311	0.0356
WBGene00000240	pah-1	K08F8.4	1794	2223	1748	1590	1438	1422	1652	1834	2175	1458	1598	1567	1713.89	1887	1541	0.817	-0.292	0.168680049893315	0.377894910579737	0.0317	0.0434
WBGene00000241	bbs-1	Y105E8A.5	16	9	4	5	12	13	NA	NA	NA	NA	NA	NA	NA	NA	NA	NA	NA	NA	NA	NA	NA
WBGene00000242	bbs-2	F20D12.3	13	11	7	6	6	5	NA	NA	NA	NA	NA	NA	NA	NA	NA	NA	NA	NA	NA	NA	NA
WBGene00000244	bbs-8	T25F10.5	16	16	18	11	17	19	15	13	22	10	19	21	16.71	17	17	1001	0.001	0.997826523622038	0.998763000354247	0.0477	0.0467
WBGene00000245	bca-1	T13C5.5	690	862	829	866	731	743	635	711	1031	794	812	819	800.5	792	808	1021	0.03	0.890671892229539	0.944835311749196	0.0335	0.0335
WBGene00000246	bcc-1	M7.3	81	84	73	75	50	51	75	69	91	69	56	56	69.21	78	60	0.775	-0.367	0.189729832722789	0.403641858621374	0.0417	0.0607
WBGene00000247	bec-1	T19E7.3	1112	1177	806	809	723	855	1024	971	1003	742	803	942	914.18	999	829	0.83	-0.269	0.165196114391183	0.373797020953467	0.026	0.0342
WBGene00000248	ben-1	C54C6.2	775	969	377	800	784	721	714	799	469	734	871	795	730.21	661	800	1208	0.273	0.231212061008926	0.45052203857905	0.0361	0.0333
WBGene00000249	bir-1	T27F2.3	985	1208	1052	810	612	795	907	997	1309	743	680	876	918.54	1071	766	0.716	-0.482	0.024111971832973	0.10448264835404	0.0316	0.0342
WBGene00000250	bir-2	C50B8.2	459	499	259	511	358	336	423	412	322	469	398	370	398.86	386	412	1068	0.095	0.660873939855905	0.808336270810252	0.0315	0.0369
WBGene00000251	bli-1	C09G5.6	35	74	8	295	113	75	32	61	10	270	126	83	96.99	34	160	4565	2191	2.75863e+09	0.00027933706578899	0.1685	0.0582
WBGene00000252	bli-2	F59E12.12	35	62	57	311	75	52	32	51	71	285	83	57	96.68	51	142	2774	1472	0.00358919874630039	0.0218031389197479	0.1653	0.0582
WBGene00000253	bli-3	F56C11.1	583	595	323	578	543	427	537	491	402	530	603	471	505.57	477	535	1121	0.164	0.436635460786127	0.643679678522747	0.0301	0.0347
WBGene00000254	bli-4	K04F10.4	4456	5032	3075	4738	4043	3809	4103	4151	3826	4344	4492	4198	4185.71	4027	4345	1079	0.11	0.657044933230468	0.806116281902409	0.0437	0.0616
WBGene00000255	bli-5	F45G2.5	14	17	22	28	18	15	13	14	27	26	20	17	19.42	18	21	1189	0.249	0.513745703502073	0.703641756049965	0.0533	0.0491
WBGene00000256	bli-6	Y73B6BL.34	236	232	141	1149	453	336	217	191	175	1054	503	370	418.55	194	642	3298	1722	1.77758e+07	3.26426e+08	0.0714	0.0364
WBGene00000257	bmk-1	F23B12.8	2567	2645	1580	2161	1891	1825	2364	2182	1966	1982	2101	2011	2100.87	2171	2031	0.936	-0.096	0.663285642244806	0.810046606674277	0.0344	0.0477
WBGene00000259	bpl-1	F13H8.10	804	865	582	781	696	595	740	714	724	716	773	656	720.53	726	715	0.985	-0.022	0.909574164386902	0.954972055926262	0.0253	0.0333
WBGene00000262	bra-1	F54B11.6	277	316	228	131	114	142	255	261	284	120	127	157	200.45	267	135	0.505	-0.987	3.47171e+09	0.000342607153800965	0.0348	0.0473
WBGene00000263	F23H11.5	F23H11.5	4855	5664	5341	5003	4271	4970	4470	4672	6645	4587	4745	5478	5099.71	5262	4937	0.938	-0.092	0.73672982420977	0.853953608982068	0.0539	0.0647
WBGene00000264	brc-1	C36A4.8	975	1092	419	850	609	597	898	901	521	779	677	658	738.98	773	705	0.91	-0.136	0.565452904417044	0.743774999334354	0.0388	0.0333
WBGene00000265	brd-1	K04C2.4	1144	1268	550	1008	852	737	1053	1046	684	924	947	812	911.13	928	894	0.963	-0.054	0.80251957149184	0.895871063583555	0.033	0.0342
WBGene00000266	bre-1	C53B4.7	441	548	403	633	485	452	406	452	501	580	539	498	496.16	453	539	1191	0.252	0.210548037075657	0.427993608948558	0.0272	0.0348
WBGene00000267	bre-2	Y39E4B.9	53	65	43	53	48	36	49	54	54	49	53	40	49.59	52	47	0.909	-0.137	0.633115968059324	0.790603241960654	0.0391	0.0604
WBGene00000268	bre-3	B0464.4	1672	1859	1065	1835	1364	1276	1539	1534	1325	1683	1515	1406	1500.41	1466	1535	1047	0.066	0.745924707052768	0.860353717353738	0.0291	0.0408
WBGene00000269	bre-4	Y73E7A.7	377	405	277	396	353	334	347	334	345	363	392	368	358.21	342	374	1095	0.131	0.519569236996271	0.70840235486855	0.027	0.0383
WBGene00000270	bre-5	T12G3.8	411	482	359	358	273	234	378	398	447	328	303	258	352.03	408	296	0.729	-0.457	0.0336717976453654	0.133556934676845	0.0303	0.0385
WBGene00000271	brf-1	F45E12.2	1315	1549	739	1219	959	871	1211	1278	919	1118	1065	960	1091.88	1136	1048	0.922	-0.118	0.569008282614993	0.745996483594321	0.0298	0.0359
WBGene00000272	bro-1	F56A3.5	18	26	6	4	6	6	NA	NA	NA	NA	NA	NA	NA	NA	NA	NA	NA	NA	NA	NA	NA
WBGene00000273	brp-1	Y79H2A.1	6197	7313	2873	6532	7022	7159	5706	6033	3575	5989	7802	7890	6165.75	5105	7227	1416	0.501	0.0888958009781339	0.256367792761431	0.0621	0.0674
WBGene00000274	btf-1	F15D4.1	1488	1700	306	1773	1475	1427	1370	1402	381	1626	1639	1573	1331.74	1051	1613	1533	0.616	0.0844685386511524	0.247860715122114	0.0905	0.0387
WBGene00000275	bub-1	R06C7.8	5293	5308	2760	4192	3859	3773	4874	4379	3434	3844	4287	4158	4162.65	4229	4096	0.969	-0.046	0.859090591749741	0.928437577747427	0.0481	0.0615
WBGene00000276	byn-1	F57B9.5	2340	2419	1846	2137	1783	1753	2155	1995	2297	1960	1981	1932	2053.23	2149	1958	0.911	-0.134	0.53570879007554	0.721266892731251	0.0334	0.0472
WBGene00000277	cab-1	C23H4.1	1335	1654	665	1619	1680	1691	1229	1364	827	1485	1867	1864	1439.3	1140	1739	1523	0.607	0.00950347217250179	0.050113575223953	0.0385	0.04
WBGene00000279	cah-1	F54D8.4	77	88	36	73	61	62	71	73	45	67	68	68	65.22	63	68	1068	0.095	0.741089761877984	0.857005256927914	0.0451	0.0609
WBGene00000280	cah-2	D1022.8	16	15	18	25	17	15	15	12	22	23	19	17	17.97	16	20	1217	0.283	0.435912756152683	0.642893254108835	0.0396	0.048
WBGene00000281	cah-3	K05G3.3	764	921	667	1236	978	1014	703	760	830	1133	1087	1118	938.43	764	1113	1456	0.542	0.00423093632474585	0.0251725891930698	0.0246	0.0344
WBGene00000282	cah-4	R01E6.3	3416	4497	3945	3024	2626	2402	3145	3710	4908	2773	2918	2647	3350.19	3921	2779	0.709	-0.496	0.056303144774498	0.190894070444275	0.0482	0.0576
WBGene00000283	cah-5	R173.1	617	685	611	485	390	393	568	565	760	445	433	433	534.09	631	437	0.694	-0.528	0.0106829534347776	0.0552399749715344	0.0287	0.0343
WBGene00000284	cah-6	T28F2.3	46	49	22	56	62	46	42	40	27	51	69	51	46.85	36	57	1531	0.615	0.0481201415472084	0.171448121977115	0.0478	0.06
WBGene00000285	cal-1	C13C12.1	106	109	100	110	117	117	98	90	124	101	130	129	111.96	104	120	1157	0.21	0.433738521122744	0.640598289980783	0.0427	0.0565
WBGene00000286	cal-2	C18E9.1	117	120	92	153	130	140	108	99	114	140	144	154	126.7	107	146	1369	0.453	0.0666904661941943	0.212986309074713	0.0357	0.0548
WBGene00000287	cal-3	M02B7.6	27	41	42	48	26	30	25	34	52	44	29	33	36.15	37	35	0.973	-0.039	0.912362427735005	0.955990995678676	0.0629	0.0577
WBGene00000288	cal-4	T07G12.1	54	84	52	71	75	79	50	69	65	65	83	87	69.87	61	78	1279	0.355	0.216462192233008	0.435520392397742	0.0447	0.0607
WBGene00000289	cam-1	C01G6.8	2344	2699	1407	1898	1485	1569	2158	2226	1751	1740	1650	1729	1875.8	2045	1706	0.834	-0.261	0.226695125727296	0.445785256069522	0.0331	0.0452
WBGene00000292	cap-1	D2024.6	2723	3036	2117	2520	1979	1861	2507	2504	2634	2311	2199	2051	2367.7	2548	2187	0.858	-0.221	0.32395977968088	0.543693892316101	0.0356	0.0503
WBGene00000293	cap-2	M106.5	2705	2984	2595	2508	1997	2117	2491	2462	3229	2300	2219	2333	2505.43	2727	2284	0.838	-0.255	0.276579243325879	0.498312486980087	0.0393	0.0516
WBGene00000294	cas-1	F41G4.2	1762	2056	1142	1842	1465	1471	1622	1696	1421	1689	1628	1621	1612.87	1580	1646	1042	0.059	0.773012393313715	0.877346146558095	0.0294	0.0422
WBGene00000295	cat-1	W01C8.6	19	31	5	31	43	40	17	26	6	28	48	44	28.26	16	40	2339	1226	0.0027112891322189	0.0171691436454518	0.0807	0.0547
WBGene00000296	cat-2	B0432.5	10	19	15	21	20	22	9	16	19	19	22	24	18.21	15	22	1523	0.607	0.0962269536757423	0.270115408068614	0.0395	0.0481
WBGene00000298	cat-4	F32G8.6	1209	1471	1745	891	668	670	1113	1213	2171	817	742	738	1132.57	1499	766	0.511	-0.968	0.000177778862987784	0.00153947082778015	0.0462	0.0364
WBGene00000301	cav-1	T13F2.8	6972	7905	4621	3107	2883	3720	6419	6521	5750	2849	3203	4100	4807	6230	3384	0.543	-0.881	0.00100775099827904	0.00728809383481316	0.0507	0.0638
WBGene00000302	cav-2	C56A3.7	30	39	24	54	30	28	28	32	30	50	33	31	33.89	30	38	1274	0.35	0.280894243327325	0.502671700512681	0.0466	0.057
WBGene00000308	C04A11.t1	C04A11.t1	0	0	0	0	0	0	NA	NA	NA	NA	NA	NA	NA	NA	NA	NA	NA	NA	NA	NA	NA
WBGene00000310	C05C9.t1	C05C9.t1	0	0	0	0	0	0	NA	NA	NA	NA	NA	NA	NA	NA	NA	NA	NA	NA	NA	NA	NA
WBGene00000311	C05C9.t2	C05C9.t2	0	0	0	0	0	0	NA	NA	NA	NA	NA	NA	NA	NA	NA	NA	NA	NA	NA	NA	NA
WBGene00000366	cbp-1	R10E11.1	4187	5033	560	4159	3490	3513	3855	4152	697	3814	3878	3872	3377.77	2901	3855	1328	0.409	0.368274471188952	0.58303122009355	0.1485	0.0578
WBGene00000367	cca-1	C54D2.5	233	283	122	250	232	236	215	233	152	229	258	260	224.48	200	249	1.24	0.311	0.200709090975138	0.416084795920847	0.038	0.0454
WBGene00000368	ccb-1	T28F2.5	146	170	94	232	147	137	134	140	117	213	163	151	153.11	130	176	1345	0.427	0.095050595071847	0.267697935011674	0.0405	0.0518
WBGene00000369	ccf-1	Y56A3A.20	1890	2249	748	1888	1713	1673	1740	1855	931	1731	1903	1844	1667.4	1509	1826	1209	0.274	0.290630747940753	0.512845121173379	0.0479	0.0428
WBGene00000370	ccg-1	Y73F8A.6	1003	1367	1303	1307	1182	1390	924	1128	1621	1198	1313	1532	1286.01	1224	1348	1102	0.14	0.561175097485792	0.741027414198153	0.0409	0.0382
WBGene00000371	cox-5B	F26E4.9	6947	8244	8473	7080	5962	6892	6396	6801	10542	6492	6624	7596	7408.54	7913	6904	0.873	-0.197	0.498188720488304	0.691157378531451	0.0606	0.0697
WBGene00000372	cyp-13A7	T10B9.10	13	6	22	24	29	21	12	5	27	22	32	23	20.28	15	26	1817	0.862	0.0635930667121341	0.206540674844931	0.1005	0.0495
WBGene00000373	cyp-14A5	F08F3.7	162	135	122	139	101	121	149	111	152	127	112	133	130.89	137	124	0.907	-0.14	0.588936833006394	0.760097124487025	0.0407	0.0543
WBGene00000374	cyp-31A1	C01F6.3	253	320	203	299	283	274	233	264	253	274	314	302	273.35	250	297	1187	0.248	0.252978652904325	0.473713327668776	0.0301	0.0422
WBGene00000375	cyp-44A1	ZK177.5	1128	1092	829	934	803	746	1039	901	1031	856	892	822	923.61	990	857	0.866	-0.208	0.27357511412318	0.49587998210216	0.0249	0.0343
WBGene00000376	ccr-4	ZC518.3	8066	8926	5432	7278	5362	5286	7427	7363	6759	6674	5957	5826	6667.56	7183	6152	0.857	-0.223	0.395901539850563	0.607624353402903	0.0497	0.0684
WBGene00000377	cct-1	T05C12.7	8884	9348	4971	8026	6658	6395	8180	7711	6185	7359	7397	7048	7313.52	7359	7268	0.988	-0.018	0.946694908844566	0.97279251659135	0.0517	0.0695
WBGene00000378	cct-2	T21B10.7	6684	7139	3385	6591	5956	5174	6154	5889	4212	6044	6617	5702	5769.73	5418	6121	1.13	0.176	0.519424241937365	0.708324738955029	0.0535	0.0665
WBGene00000379	cct-4	K01C8.10	8275	8728	5448	7232	5852	5254	7619	7200	6779	6631	6502	5791	6753.56	7199	6308	0.876	-0.191	0.465999831155784	0.66649287737443	0.0491	0.0686
WBGene00000380	cct-5	C07G2.3	13091	14312	12342	12471	10005	9147	12054	11806	15356	11435	11116	10081	11974.71	13072	10877	0.832	-0.265	0.349806938883202	0.567449742447634	0.0578	0.0747
WBGene00000381	cct-6	F01F1.8	8159	8671	5062	7746	6383	6093	7512	7153	6298	7103	7092	6715	6978.87	6988	6970	0.997	-0.004	0.988603296650253	0.994089847430834	0.0496	0.069
WBGene00000382	cdc-6	C43E11.10	2051	2261	1643	1790	1449	1383	1888	1865	2044	1641	1610	1524	1762.22	1932	1592	0.824	-0.28	0.174006484407559	0.384171261838233	0.0299	0.0439
WBGene00000383	cdc-14	C17G10.4	3168	3400	1079	2779	2131	2132	2917	2805	1343	2548	2368	2350	2388.29	2355	2422	1028	0.04	0.889915885026866	0.94454947759354	0.0599	0.0505
WBGene00000386	cdc-25.1	K06A5.7	4496	4640	2214	3797	2944	2684	4140	3828	2755	3482	3271	2958	3405.44	3574	3237	0.906	-0.143	0.581463500549875	0.755512451306761	0.0483	0.0579
WBGene00000387	cdc-25.2	F16B4.8	1768	1981	501	1230	978	1087	1628	1634	623	1128	1087	1198	1216.31	1295	1138	0.878	-0.188	0.530879132722693	0.71706920868703	0.0642	0.0373
WBGene00000388	cdc-25.3	ZK637.11	779	927	745	644	434	437	717	765	927	591	482	482	660.54	803	518	0.646	-0.63	0.00224687867816919	0.0146792472873274	0.0288	0.0334
WBGene00000389	cdc-25.4	R05H5.2	12	8	2	12	25	29	NA	NA	NA	NA	NA	NA	NA	NA	NA	NA	NA	NA	NA	NA	NA
WBGene00000390	cdc-42	R07G3.1	3337	3600	2957	3077	2413	2461	3073	2970	3679	2821	2681	2712	2989.35	3241	2738	0.845	-0.243	0.309771458400005	0.530562685681581	0.0408	0.0553
WBGene00000391	cdd-1	C47D2.2	81	91	83	77	62	72	75	75	103	71	69	79	78.63	84	73	0.87	-0.201	0.470865831911998	0.669659423323092	0.0427	0.0601
WBGene00000392	cdd-2	F49E8.4	0	0	0	0	0	0	NA	NA	NA	NA	NA	NA	NA	NA	NA	NA	NA	NA	NA	NA	NA
WBGene00000393	cdf-1	C15B12.7	586	695	359	566	495	506	540	573	447	519	550	558	531.03	520	542	1042	0.059	0.769497358926077	0.875330622002884	0.0271	0.0343
WBGene00000395	cdh-3	ZK112.7	238	281	65	144	137	86	219	232	81	132	152	95	151.81	177	126	0.71	-0.494	0.166986871892497	0.375755026022048	0.0852	0.0519
WBGene00000396	cdh-4	F25F2.2	2225	2604	740	1526	1067	1126	2049	2148	921	1399	1185	1241	1490.54	1706	1275	0.747	-0.42	0.138678519109448	0.337784978701968	0.0572	0.0407
WBGene00000397	cdh-5	F08B4.2	140	107	30	84	65	82	129	88	37	77	72	90	82.35	85	80	0.935	-0.097	0.792977365947485	0.889763196511908	0.0875	0.0597
WBGene00000399	cdh-7	R05H10.6	12	17	7	64	64	48	11	14	9	59	71	53	36.08	11	61	5.25	2392	1163.44	85000.2	0.0458	0.0576
WBGene00000401	cdh-9	F59C12.1	51	66	32	38	30	37	47	54	40	35	33	41	41.7	47	36	0.766	-0.385	0.203446084282255	0.419202263222667	0.0418	0.0592
WBGene00000402	cdh-10	C45G7.5	23	41	7	100	56	49	21	34	9	92	62	54	45.27	21	69	3172	1665	3.28521e+09	0.000326097170109962	0.0862	0.0598
WBGene00000403	casy-1	B0034.3	706	853	333	884	864	830	650	704	414	811	960	915	742.22	589	895	1516	0.6	0.00881703776936655	0.0470784778970224	0.0362	0.0333
WBGene00000405	cdk-1	T05G5.3	4999	5730	5267	4069	3352	3350	4603	4727	6553	3731	3724	3692	4505.05	5294	3716	0.702	-0.511	0.053327477378186	0.18350648014489	0.0498	0.0628
WBGene00000406	cdk-4	F18H3.5	461	529	415	315	240	233	424	436	516	289	267	257	364.91	459	271	0.591	-0.759	0.000315381406615866	0.00256937526049341	0.0288	0.038
WBGene00000407	cdk-5	T27E9.3	901	1053	751	886	763	826	830	869	934	812	848	910	867.19	878	857	0.977	-0.034	0.856472763611412	0.927399387523244	0.0246	0.0339
WBGene00000408	cdk-7	Y39G10AL.3	1777	2027	1476	1583	1154	1272	1636	1672	1836	1452	1282	1402	1546.72	1715	1379	0.804	-0.315	0.119016991133455	0.306950444583892	0.0286	0.0414
WBGene00000409	cdk-8	F39H11.3	1244	1506	1085	1195	911	943	1145	1242	1350	1096	1012	1039	1147.49	1246	1049	0.842	-0.248	0.205688215825125	0.421901458844925	0.0266	0.0365
WBGene00000410	cdk-9	H25P06.2	667	713	365	754	647	611	614	588	454	691	719	673	623.34	552	694	1256	0.329	0.104511903561282	0.28432677827713	0.0279	0.0335
WBGene00000411	cdl-1	R06F6.1	4330	4996	2006	3899	3242	3510	3987	4121	2496	3575	3602	3868	3608.28	3535	3682	1041	0.059	0.829156303683583	0.911865909694575	0.0528	0.059
WBGene00000412	cdr-1	F35E8.11	13	8	10	9	8	11	NA	NA	NA	NA	NA	NA	NA	NA	NA	NA	NA	NA	NA	NA	NA
WBGene00000413	cdt-1	Y54E10A.15	1785	1980	924	1401	1119	1167	1644	1633	1150	1285	1243	1286	1373.44	1476	1271	0.861	-0.216	0.312184381243715	0.532546568970374	0.032	0.0392
WBGene00000414	cec-1	ZK1236.2	800	847	663	553	461	532	737	699	825	507	512	586	644.3	754	535	0.711	-0.493	0.0125214670047079	0.0626719024408749	0.0263	0.0334
WBGene00000415	ced-1	Y47H9C.4	1745	1971	1152	1723	1609	1726	1607	1626	1433	1580	1788	1902	1655.97	1555	1757	1129	0.175	0.399850278106956	0.611029949470197	0.0305	0.0427
WBGene00000416	ced-2	Y41D4B.13	1307	1493	850	1205	1053	1112	1203	1232	1058	1105	1170	1226	1165.5	1164	1167	1002	0.003	0.989644619090792	0.994474652726819	0.0269	0.0367
WBGene00000417	ced-3	C48D1.2	3021	3082	985	3027	2264	2320	2782	2542	1226	2776	2515	2557	2399.58	2183	2616	1198	0.26	0.373920060809864	0.588946956329073	0.0613	0.0506
WBGene00000418	ced-4	C35D10.9	1011	1051	697	760	595	554	931	867	867	697	661	611	772.27	888	656	0.739	-0.437	0.0214972533716678	0.0954972788713937	0.0246	0.0334
WBGene00000419	ced-5	C02F4.1	2086	2212	883	2082	1443	1279	1921	1825	1099	1909	1603	1410	1627.66	1615	1641	1016	0.022	0.928355780210486	0.963083189348828	0.0443	0.0423
WBGene00000420	ced-6	F56D2.7	1000	1196	723	1058	955	1012	921	987	900	970	1061	1115	992.24	936	1049	1121	0.164	0.389872048155537	0.602452952284011	0.0252	0.0349
WBGene00000421	ced-7	C48B4.4	2998	3365	1300	3193	2481	2044	2760	2776	1617	2928	2756	2253	2515.13	2384	2646	1109	0.149	0.575676346862847	0.751683566855684	0.051	0.0516
WBGene00000422	ced-8	F08F1.5	204	228	141	121	105	92	188	188	175	111	117	101	146.73	184	110	0.597	-0.745	0.00223354539204039	0.0146221274782178	0.0352	0.0525
WBGene00000423	ced-9	T07C4.8	1439	1563	1048	1161	949	1029	1325	1289	1304	1065	1054	1134	1195.22	1306	1084	0.83	-0.268	0.163257183189217	0.371546116623392	0.0258	0.0371
WBGene00000424	ced-10	C09G12.8	1088	1148	1053	929	796	734	1002	947	1310	852	884	809	967.36	1086	848	0.782	-0.355	0.0806989963330673	0.2402387457884	0.0287	0.0347
WBGene00000425	ced-11	ZK512.3	308	338	145	139	132	127	284	279	180	127	147	140	192.82	248	138	0.556	-0.848	0.00111692250746402	0.00798834734417292	0.0426	0.0479
WBGene00000426	ced-12	Y106G6E.5	1411	1549	1106	1274	984	936	1299	1278	1376	1168	1093	1032	1207.69	1318	1098	0.833	-0.263	0.178005073906628	0.389665139028921	0.0266	0.0372
WBGene00000427	ced-13	R09F10.9	0	0	0	0	0	0	NA	NA	NA	NA	NA	NA	NA	NA	NA	NA	NA	NA	NA	NA	NA
WBGene00000428	ceh-1	F16H11.4	4	4	4	8	5	5	NA	NA	NA	NA	NA	NA	NA	NA	NA	NA	NA	NA	NA	NA	NA
WBGene00000429	ceh-2	C27A12.5	16	15	4	5	0	9	NA	NA	NA	NA	NA	NA	NA	NA	NA	NA	NA	NA	NA	NA	NA
WBGene00000430	ceh-5	C16C2.1	25	20	20	9	7	10	23	16	25	8	8	11	15.24	21	9	0.428	-1225	0.00153051750570749	0.0105574631396239	0.0341	0.0456
WBGene00000431	ceh-6	K02B12.1	52	65	41	35	37	33	48	54	51	32	41	36	43.68	51	36	0.716	-0.481	0.101720349016115	0.279813324449389	0.0387	0.0595
WBGene00000432	ceh-7	C34C6.8	1	1	0	0	1	1	NA	NA	NA	NA	NA	NA	NA	NA	NA	NA	NA	NA	NA	NA	NA
WBGene00000433	ceh-8	ZK265.4	8	17	6	5	4	2	NA	NA	NA	NA	NA	NA	NA	NA	NA	NA	NA	NA	NA	NA	NA
WBGene00000434	ceh-9	Y65B4BR.9	8	2	4	5	6	6	NA	NA	NA	NA	NA	NA	NA	NA	NA	NA	NA	NA	NA	NA	NA
WBGene00000435	ceh-10	W03A3.1	31	33	26	17	14	22	29	27	32	16	16	24	23.92	29	19	0.631	-0.665	0.0478577916242227	0.170962021656562	0.0378	0.0523
WBGene00000436	ceh-12	F33D11.4	2	1	2	1	0	0	NA	NA	NA	NA	NA	NA	NA	NA	NA	NA	NA	NA	NA	NA	NA
WBGene00000437	ceh-13	R13A5.5	336	362	309	214	226	200	309	299	384	196	251	220	276.7	331	222	0.673	-0.57	0.01275695760278	0.0635929188790085	0.0338	0.042
WBGene00000438	ceh-14	F46C8.5	52	40	12	65	39	43	48	33	15	60	43	47	41.02	32	50	1546	0.629	0.0936894455645819	0.265183477562405	0.0769	0.0591
WBGene00000439	ceh-16	C13G5.1	46	58	46	22	13	34	42	48	57	20	14	37	36.59	49	24	0.491	-1027	0.00491457748406768	0.0285402536029896	0.065	0.0578
WBGene00000440	ceh-17	D1007.1	5	8	3	5	3	4	NA	NA	NA	NA	NA	NA	NA	NA	NA	NA	NA	NA	NA	NA	NA
WBGene00000441	ceh-18	ZC64.3	223	242	188	320	263	224	205	200	234	293	292	247	245.23	213	277	1305	0.384	0.0880763407159257	0.254787397029137	0.0324	0.044
WBGene00000442	ceh-19	F20D12.6	34	30	18	25	20	16	31	25	22	23	22	18	23.54	26	21	0.799	-0.324	0.326393994072369	0.546362156374652	0.0364	0.0522
WBGene00000443	ceh-20	F31E3.1	667	767	484	379	378	410	614	633	602	348	420	452	511.4	616	407	0.659	-0.602	0.00291013474271031	0.018249109837882	0.0272	0.0346
WBGene00000444	ceh-21	T26C11.6	360	383	94	344	247	284	331	316	117	315	274	313	277.87	255	301	1177	0.235	0.463288056572303	0.663800098572568	0.0707	0.0419
WBGene00000445	ceh-22	F29F11.5	47	38	26	15	11	24	43	31	32	14	12	26	26.57	35	17	0.488	-1035	0.00452449171427665	0.0265128580876694	0.0541	0.0539
WBGene00000446	ceh-23	ZK652.5	6	9	5	8	13	8	NA	NA	NA	NA	NA	NA	NA	NA	NA	NA	NA	NA	NA	NA	NA
WBGene00000447	ceh-24	F55B12.1	7	14	11	9	3	17	NA	NA	NA	NA	NA	NA	NA	NA	NA	NA	NA	NA	NA	NA	NA
WBGene00000448	pros-1	K12H4.1	141	155	70	56	51	67	130	128	87	51	57	74	87.77	115	61	0.524	-0.931	0.00154628953955818	0.0106608465515252	0.0493	0.0592
WBGene00000449	ceh-27	F46F3.1	194	219	157	77	70	111	179	181	195	71	78	122	137.56	185	90	0.488	-1036	0.000206942063434962	0.00176530803516491	0.0472	0.0535
WBGene00000450	ceh-28	K03A11.3	0	0	0	0	0	0	NA	NA	NA	NA	NA	NA	NA	NA	NA	NA	NA	NA	NA	NA	NA
WBGene00000451	ceh-30	C33D12.7	36	39	38	18	25	24	33	32	47	17	28	26	30.56	37	24	0.631	-0.665	0.0518754696151119	0.180060218799427	0.0493	0.0556
WBGene00000452	ceh-31	C33D12.1	17	12	18	9	9	7	NA	NA	NA	NA	NA	NA	NA	NA	NA	NA	NA	NA	NA	NA	NA
WBGene00000453	ceh-32	W05E10.3	383	499	341	232	227	202	353	412	424	213	252	223	312.69	396	229	0.579	-0.789	0.000287569084770809	0.00236405099392046	0.0304	0.0401
WBGene00000454	ceh-33	C10G8.7	4	7	2	9	5	5	NA	NA	NA	NA	NA	NA	NA	NA	NA	NA	NA	NA	NA	NA	NA
WBGene00000455	ceh-34	C10G8.6	108	120	67	53	52	64	99	99	83	49	58	71	76.45	94	59	0.625	-0.679	0.0153736122271298	0.0737892244508698	0.0425	0.0602
WBGene00000457	ceh-36	C37E2.4	157	154	129	74	62	90	145	127	161	68	69	99	111.34	144	79	0.547	-0.871	0.0014767627416498	0.0102543325990185	0.0438	0.0566
WBGene00000458	ceh-37	C37E2.5	187	181	186	133	123	118	172	149	231	122	137	130	156.93	184	130	0.705	-0.504	0.0542560925344969	0.185807974156068	0.0424	0.0515
WBGene00000459	ceh-38	F22D3.1	2681	2802	1566	2554	2052	2066	2469	2311	1948	2342	2280	2277	2271.19	2243	2300	1025	0.036	0.874497551604696	0.936472595968762	0.0366	0.0494
WBGene00000460	ceh-39	T26C11.7	623	726	227	599	473	464	574	599	282	549	526	511	506.85	485	529	1088	0.122	0.643650867142673	0.796945558423586	0.0478	0.0346
WBGene00000461	ceh-40	F17A2.5	268	376	252	189	178	204	247	310	314	173	198	225	244.4	290	199	0.684	-0.547	0.0195429475471368	0.0889380824574824	0.0351	0.044
WBGene00000462	ceh-41	T26C11.5	182	239	191	169	131	162	168	197	238	155	146	179	180.24	201	160	0.797	-0.327	0.185243894891929	0.397854063407176	0.0382	0.0492
WBGene00000463	ceh-43	C28A5.4	590	603	483	264	255	334	543	497	601	242	283	368	422.52	547	298	0.544	-0.878	9.5727e+09	0.000872689315817614	0.0334	0.0363
WBGene00000464	ceh-44	Y54F10AM.4	2048	2278	1377	2132	1705	1636	1886	1879	1713	1955	1894	1803	1855.08	1826	1884	1032	0.045	0.828541367882068	0.911694466589109	0.0306	0.045
WBGene00000465	cpg-1	C07G2.1	16647	18964	2715	22511	16760	17513	15328	15644	3378	20641	18621	19302	15485.57	11450	19521	1705	0.77	0.0839225501178283	0.246898361885943	0.1412	0.0771
WBGene00000466	cel-1	C03D6.3	1482	1701	1232	1383	1116	1019	1365	1403	1533	1268	1240	1123	1321.96	1434	1210	0.845	-0.244	0.220221703525919	0.439182965837058	0.0277	0.0386
WBGene00000467	cep-1	F52B5.5	1182	1319	984	1104	783	655	1088	1088	1224	1012	870	722	1000.81	1133	868	0.766	-0.384	0.0596427352021227	0.197486629790849	0.0288	0.035
WBGene00000468	ces-1	F43G9.11	49	45	17	4	6	16	45	37	21	4	7	18	21.89	34	10	0.265	-1915	4.35023e+09	0.000425290104550352	0.0934	0.0513
WBGene00000469	ces-2	ZK909.4	292	309	192	63	60	99	269	255	239	58	67	109	166.03	254	78	0.305	-1711	227888	7.89992e+06	0.0486	0.0505
WBGene00000472	cey-1	F33A8.3	6922	7903	3399	6897	5916	6463	6373	6519	4229	6324	6573	7123	6190.33	5707	6673	1169	0.225	0.420837046130554	0.630045010979116	0.0563	0.0674
WBGene00000473	cey-2	F46F11.2	36862	39509	32553	31435	25534	28500	33941	32592	40503	28824	28369	31411	32606.61	35679	29535	0.828	-0.273	0.362452645918801	0.577662577156118	0.0645	0.084
WBGene00000474	cey-3	M01E11.5	14487	15608	17882	11954	9822	10089	13339	12875	22249	10961	10913	11119	13576.1	16154	10998	0.681	-0.555	0.0738437292963556	0.228007824905289	0.0689	0.0759
WBGene00000475	cey-4	Y39A1C.3	8966	9719	3984	9664	8203	8116	8255	8017	4957	8861	9114	8945	8024.98	7076	8973	1268	0.342	0.238859071361123	0.458843076155825	0.0607	0.0706
WBGene00000476	cfi-1	T23D8.8	74	89	64	52	50	62	68	73	80	48	56	68	65.46	74	57	0.775	-0.367	0.191216667814491	0.405240290933856	0.0411	0.0609
WBGene00000477	cft-1	C18C4.2	50	45	32	48	33	40	46	37	40	44	37	44	41.29	41	42	1016	0.023	0.938228762710723	0.968734204091402	0.0401	0.0591
WBGene00000478	cfz-2	F27E11.3	284	349	184	157	149	149	261	288	229	144	166	164	208.67	259	158	0.607	-0.72	0.00205813053754572	0.0136495538675982	0.0339	0.0466
WBGene00000479	cgh-1	C07H6.5	41490	38288	8220	38431	32964	29277	38202	31584	10228	35239	36624	32267	30690.7	26671	34710	1301	0.38	0.357367161683445	0.573916129974989	0.1225	0.0834
WBGene00000480	cgp-1	Y38C9A.2	2097	2517	864	2321	1993	2053	1931	2076	1075	2128	2214	2263	1947.89	1694	2202	1299	0.377	0.150406405715415	0.353427744642361	0.049	0.046
WBGene00000481	cha-1	ZC416.8	50	55	29	62	58	58	46	45	36	57	64	64	52.12	42	62	1.44	0.526	0.0635213039669038	0.20640626485085	0.0383	0.0606
WBGene00000482	chd-3	T14G8.1	2321	2684	603	1947	1605	1579	2137	2214	750	1785	1783	1740	1735.03	1700	1769	1.04	0.057	0.860756081540198	0.929129747561343	0.0747	0.0436
WBGene00000483	che-1	C55B7.12	2	3	1	0	0	0	NA	NA	NA	NA	NA	NA	NA	NA	NA	NA	NA	NA	NA	NA	NA
WBGene00000484	che-2	F38G1.1	16	19	10	15	9	8	NA	NA	NA	NA	NA	NA	NA	NA	NA	NA	NA	NA	NA	NA	NA
WBGene00000485	che-3	F18C12.1	50	58	26	36	23	31	46	48	32	33	26	34	36.49	42	31	0.73	-0.454	0.153573182276603	0.358267119992575	0.0456	0.0579
WBGene00000487	che-6	C23H5.7	3	4	1	2	2	4	NA	NA	NA	NA	NA	NA	NA	NA	NA	NA	NA	NA	NA	NA	NA
WBGene00000488	che-7	F26D11.10	7	16	18	22	19	13	6	13	22	20	21	14	16.28	14	18	1369	0.453	0.271192171113116	0.49294146779777	0.0594	0.0464
WBGene00000490	che-11	C27A7.4	11	17	14	20	15	10	NA	NA	NA	NA	NA	NA	NA	NA	NA	NA	NA	NA	NA	NA	NA
WBGene00000491	che-12	B0024.8	20	32	17	46	44	35	18	26	21	42	49	39	32.6	22	43	1947	0.961	0.00261712990089912	0.0166889620944712	0.0407	0.0565
WBGene00000492	che-13	F59C6.7	13	26	10	25	21	16	12	21	12	23	23	18	18.29	15	21	1366	0.45	0.218167969275661	0.437140155483185	0.0427	0.0484
WBGene00000493	che-14	F56H1.1	42	52	36	35	22	28	39	43	45	32	24	31	35.63	42	29	0.696	-0.522	0.0895609454871883	0.257739027578442	0.0394	0.0576
WBGene00000496	chs-1	T25G3.2	7625	8132	3883	7024	5159	4974	7021	6708	4831	6441	5732	5482	6035.79	6187	5885	0.951	-0.072	0.792448588063122	0.889644056372651	0.0542	0.0671
WBGene00000497	chs-2	F48A11.1	101	139	11	138	99	138	93	115	14	127	110	152	101.66	74	130	1.74	0.799	0.0994476772777666	0.275289160017839	0.1582	0.0576
WBGene00000498	chk-1	Y39H10A.7	1448	1669	1127	1287	1118	1179	1333	1377	1402	1180	1242	1299	1305.66	1371	1240	0.905	-0.144	0.461236593210868	0.662202225582935	0.0267	0.0384
WBGene00000499	chk-2	Y60A3A.12	212	208	64	215	172	155	195	172	80	197	191	171	167.58	149	186	1246	0.317	0.306037340876477	0.527322728214224	0.0633	0.0503
WBGene00000500	chn-1	T09B4.10	1521	1912	1618	1433	1115	1171	1400	1577	2013	1314	1239	1291	1472.37	1663	1281	0.77	-0.376	0.0782862781861304	0.236302139998073	0.0321	0.0404
WBGene00000501	cho-1	C48D1.3	49	69	26	53	53	70	45	57	32	49	59	77	53.17	45	62	1354	0.437	0.17010481871834	0.37944096873991	0.0543	0.0607
WBGene00000502	chp-1	Y110A7A.13	1442	1542	1452	1194	987	998	1328	1272	1807	1095	1097	1100	1282.95	1469	1097	0.747	-0.42	0.0498233496948814	0.175369511052201	0.0321	0.0381
WBGene00000503	cht-1	C04F6.3	4329	5081	1549	2095	1725	2045	3986	4191	1927	1921	1917	2254	2699.34	3368	2031	0.603	-0.731	0.0145408462143815	0.0706455342178155	0.0634	0.0532
WBGene00000506	cic-1	H14E04.5	435	500	357	386	344	340	401	412	444	354	382	375	394.67	419	370	0.884	-0.178	0.377541441089209	0.591638300309593	0.0267	0.0371
WBGene00000507	cit-1.1	F44B9.4	712	761	408	687	490	474	656	628	508	630	544	522	581.29	597	565	0.947	-0.079	0.699692284533859	0.833454010816618	0.0283	0.0338
WBGene00000508	cit-1.2	F44B9.3	777	890	452	922	744	732	715	734	562	845	827	807	748.46	670	826	1231	0.3	0.132359753318605	0.32815849075835	0.0272	0.0334
WBGene00000509	cka-1	C28D4.2	1124	1296	907	1124	830	776	1035	1069	1129	1031	922	855	1006.76	1078	936	0.869	-0.202	0.292641044920993	0.514783062709563	0.0256	0.035
WBGene00000510	cka-2	C52B9.1	95	118	82	118	100	89	87	97	102	108	111	98	100.71	95	106	1108	0.148	0.563289731949896	0.742264321741989	0.0374	0.0578
WBGene00000511	ckb-1	B0285.8	98	90	44	84	72	60	90	74	55	77	80	66	73.73	73	74	1012	0.018	0.951435346729836	0.974988861760992	0.0464	0.0604
WBGene00000512	ckb-2	B0285.9	493	639	383	599	308	314	454	527	477	549	342	346	449.18	486	412	0.85	-0.235	0.317481291487632	0.537534671072195	0.0374	0.0357
WBGene00000513	ckb-3	B0285.10	4	1	0	4	2	0	NA	NA	NA	NA	NA	NA	NA	NA	NA	NA	NA	NA	NA	NA	NA
WBGene00000514	ckb-4	F22F7.5	297	357	241	356	270	285	273	294	300	326	300	314	301.39	289	313	1084	0.117	0.576161788182826	0.751760594881139	0.0282	0.0407
WBGene00000515	ckc-1	T27A10.3	436	506	386	299	261	242	401	417	480	274	290	267	355	433	277	0.64	-0.643	0.00217025939298262	0.0142885924860663	0.0285	0.0384
WBGene00000516	cki-1	T05A6.1	213	276	162	117	97	157	196	228	202	107	108	173	168.91	209	129	0.62	-0.691	0.0103597548053297	0.0537733796981001	0.0457	0.0502
WBGene00000517	cki-2	T05A6.2	1051	1025	476	970	755	781	968	846	592	889	839	861	832.42	802	863	1075	0.105	0.630967108879725	0.789228797967386	0.033	0.0337
WBGene00000518	ckk-1	C05H8.1	54	82	51	77	55	68	50	68	63	71	61	75	64.58	60	69	1144	0.194	0.489416389420404	0.684155880653623	0.041	0.0609
WBGene00000519	cku-70	Y47D3A.4	1197	1173	633	1067	917	913	1102	968	788	978	1019	1006	976.8	953	1001	1.05	0.071	0.724947942794525	0.847504353835894	0.0282	0.0347
WBGene00000520	cku-80	R07E5.8	1453	1541	1062	1370	1021	964	1338	1271	1321	1256	1134	1062	1230.57	1310	1151	0.879	-0.186	0.344420600420504	0.563963313545516	0.0272	0.0375
WBGene00000521	cky-1	C15C8.2	12	16	4	2	6	11	NA	NA	NA	NA	NA	NA	NA	NA	NA	NA	NA	NA	NA	NA	NA
WBGene00000522	clc-1	C09F12.1	310	307	229	368	221	217	285	253	285	337	246	239	274.29	274	274	1	0	0.999037593149886	0.999258196180907	0.0352	0.0421
WBGene00000523	clc-2	C01C10.1	72	73	42	64	34	27	66	60	52	59	38	30	50.83	59	42	0.71	-0.495	0.123312070691332	0.314511378141251	0.0543	0.0605
WBGene00000524	clc-3	ZK563.4	83	79	60	52	60	74	76	65	75	48	67	82	68.69	72	66	0.904	-0.146	0.621177568961178	0.782532862205752	0.048	0.0607
WBGene00000525	clc-4	T05A10.2	11	17	7	20	54	54	10	14	9	18	60	60	28.45	11	46	4076	2027	1.65003e+09	0.000175448450809927	0.1062	0.0545
WBGene00000526	clc-5	C01C10.4	79	82	59	54	47	42	73	68	73	50	52	46	60.3	71	49	0.694	-0.527	0.052731188076732	0.182007649168075	0.0362	0.0609
WBGene00000527	cle-1	C36B1.1	1020	1052	611	1230	1092	956	939	868	760	1128	1213	1054	993.65	856	1132	1322	0.402	0.0397250130943858	0.150830735663484	0.0265	0.0349
WBGene00000528	clh-1	T27D12.2	1182	1328	492	1414	1089	878	1088	1095	612	1297	1210	968	1045.02	932	1158	1241	0.312	0.203110260572919	0.419017053427265	0.0423	0.0354
WBGene00000529	clh-2	B0491.8	46	51	24	63	54	39	42	42	30	58	60	43	45.84	38	54	1394	0.479	0.116899342403031	0.303969606566167	0.0454	0.0599
WBGene00000530	clh-3	E04F6.11	411	488	251	462	373	319	378	403	312	424	414	352	380.49	364	397	1087	0.12	0.57604334892688	0.751739691787818	0.0306	0.0375
WBGene00000531	clh-4	T06F4.2	35	55	12	61	33	39	32	45	15	56	37	43	38.02	31	45	1.44	0.526	0.164866056194513	0.37339413960454	0.0774	0.0584
WBGene00000532	clh-5	C07H4.2	2018	2156	1056	1712	1302	1114	1858	1779	1314	1570	1447	1228	1532.44	1650	1415	0.857	-0.222	0.312294413090152	0.532546568970374	0.0343	0.0412
WBGene00000533	clh-6	R07B7.1	1014	1060	680	947	794	767	934	874	846	868	882	845	874.99	885	865	0.978	-0.032	0.862923873209914	0.930094320603214	0.0241	0.0339
WBGene00000534	cpi-2	R01B10.1	2767	3199	3352	2572	2199	2570	2548	2639	4171	2358	2443	2832	2831.88	3119	2544	0.816	-0.293	0.269881279514202	0.491742653166867	0.0505	0.0542
WBGene00000535	cpi-1	K08B4.6	2529	2619	2697	1203	1161	1423	2329	2160	3356	1103	1290	1568	1967.67	2615	1320	0.505	-0.985	9.15872e+09	0.000838861575303368	0.0443	0.0462
WBGene00000536	clk-1	ZC395.2	600	719	576	646	611	586	552	593	717	592	679	646	629.88	621	639	1.03	0.043	0.831502708115524	0.913147753400828	0.0277	0.0335
WBGene00000537	clk-2	C07H6.6	1025	1084	622	1016	770	674	944	894	774	932	855	743	856.97	871	843	0.968	-0.046	0.814471890237541	0.902806004449112	0.0269	0.0338
WBGene00000539	cln-3.1	F07B10.1	210	180	159	131	98	56	193	148	198	120	109	62	138.4	180	97	0.541	-0.886	0.00267901910962972	0.0170117713461487	0.0542	0.0534
WBGene00000540	cln-3.2	C01G8.2	345	378	256	366	309	253	318	312	319	336	343	279	317.62	316	319	1011	0.015	0.942294478013063	0.971167209838415	0.0292	0.0399
WBGene00000541	cln-3.3	ZC190.1	57	68	71	39	41	34	52	56	88	36	46	37	52.62	65	40	0.608	-0.717	0.0234170442225503	0.102155445887716	0.0514	0.0606
WBGene00000542	clp-1	C06G4.2	3559	4216	1627	4657	3719	3551	3277	3478	2024	4270	4132	3914	3515.83	2926	4105	1402	0.488	0.074845103516043	0.229770456061976	0.0535	0.0585
WBGene00000543	clp-2	T04A8.16	846	892	400	846	638	522	779	736	498	776	709	575	678.73	671	687	1023	0.032	0.887183787669937	0.943122935981129	0.0358	0.0333
WBGene00000544	clp-3	Y47H10A.1	28	28	14	39	69	57	26	23	17	36	77	63	40.26	22	59	2597	1377	0.000169207564472072	0.0014692406348952	0.0662	0.0587
WBGene00000545	clp-4	Y39A3CL.5	466	595	159	570	631	581	429	491	198	523	701	640	496.96	373	621	1663	0.733	0.0111684595975738	0.0573792807075349	0.0576	0.0348
WBGene00000546	clp-6	Y77E11A.10	39	34	16	86	156	146	36	28	20	79	173	161	82.83	28	138	4.85	2278	59798.6	258791	0.0734	0.0598
WBGene00000547	clp-7	Y77E11A.11	1673	1968	1077	2004	1703	1779	1540	1623	1340	1838	1892	1961	1699.04	1501	1897	1263	0.337	0.103247264033095	0.282128910304793	0.0301	0.0432
WBGene00000548	clr-1	F56D1.4	2451	2828	526	2642	2023	1719	2257	2333	654	2423	2248	1895	1968.14	1748	2189	1251	0.323	0.373198390044644	0.588260401614275	0.0944	0.0463
WBGene00000549	cls-2	R107.6	1674	1818	311	1625	1425	1496	1541	1500	387	1490	1583	1649	1358.34	1143	1574	1376	0.461	0.213463710724618	0.432368216580241	0.0978	0.0391
WBGene00000550	clu-1	F55H2.6	5894	5826	2310	6263	6115	4914	5427	4806	2874	5743	6794	5416	5176.62	4369	5984	1369	0.454	0.125757268702661	0.31841168705058	0.0628	0.065
WBGene00000551	clx-1	C50F7.2	0	0	0	3	3	0	NA	NA	NA	NA	NA	NA	NA	NA	NA	NA	NA	NA	NA	NA	NA
WBGene00000552	cmd-1	T21H3.3	5268	5813	2972	5777	4970	4792	4851	4795	3698	5297	5522	5281	4907.34	4448	5367	1206	0.271	0.299159943271337	0.520456339663833	0.0488	0.0642
WBGene00000553	cmk-1	K07A9.2	64	86	29	63	60	64	59	71	36	58	67	71	60.15	55	65	1159	0.213	0.490511590473342	0.684967705301396	0.0525	0.0609
WBGene00000554	cnb-1	F55C10.1	473	546	451	565	417	468	436	450	561	518	463	516	490.71	482	499	1036	0.051	0.801839249486635	0.895762552825843	0.028	0.0349
WBGene00000555	cnc-1	R09B5.2	0	0	0	0	0	0	NA	NA	NA	NA	NA	NA	NA	NA	NA	NA	NA	NA	NA	NA	NA
WBGene00000556	cnc-2	R09B5.3	108	97	91	38	45	79	99	80	113	35	50	87	77.43	97	57	0.587	-0.769	0.0247631367265498	0.106390054276493	0.0699	0.0602
WBGene00000557	cnc-3	R09B5.8	150	173	131	144	154	188	138	143	163	132	171	207	159.03	148	170	1.15	0.201	0.441724358521119	0.647339469926566	0.0429	0.0513
WBGene00000558	cnc-4	R09B5.9	130	156	90	98	73	114	120	129	112	90	81	126	109.5	120	99	0.821	-0.284	0.294454846609313	0.516443553465415	0.0436	0.0568
WBGene00000559	cnc-5	R09B5.10	0	0	0	0	0	1	NA	NA	NA	NA	NA	NA	NA	NA	NA	NA	NA	NA	NA	NA	NA
WBGene00000560	cnc-6	Y46E12A.1	1	1	1	5	3	5	NA	NA	NA	NA	NA	NA	NA	NA	NA	NA	NA	NA	NA	NA	NA
WBGene00000561	cnd-1	C34E10.7	82	94	55	30	23	34	76	78	68	28	26	37	52	74	30	0.408	-1294	1.38615e+09	0.000149732493741813	0.0407	0.0606
WBGene00000562	cng-1	F14H8.6	29	38	17	31	18	27	27	31	21	28	20	30	26.23	26	26	0.978	-0.032	0.922003866566193	0.960328792287788	0.0411	0.0537
WBGene00000563	cng-3	F38E11.12	1	0	5	8	6	6	NA	NA	NA	NA	NA	NA	NA	NA	NA	NA	NA	NA	NA	NA	NA
WBGene00000564	cnk-1	R01H10.8	1422	1475	423	1346	1071	1041	1309	1217	526	1234	1190	1147	1103.97	1017	1190	1169	0.225	0.427698495516663	0.63546849503345	0.0572	0.0361
WBGene00000565	cnt-1	Y17G7B.15	984	992	360	1002	895	873	906	818	448	919	994	962	841.26	724	958	1322	0.402	0.105032262263207	0.284943783568522	0.0431	0.0337
WBGene00000566	cnt-2	Y39A1A.15	2005	2218	1332	1737	1538	1443	1846	1830	1657	1593	1709	1590	1704.16	1778	1631	0.917	-0.125	0.540431732319771	0.725264236686959	0.0294	0.0432
WBGene00000567	cnx-1	ZK632.6	4827	5375	3953	4483	3586	3150	4444	4434	4918	4111	3984	3472	4227.23	4599	3856	0.838	-0.254	0.310343861855489	0.530940795512305	0.045	0.0618
WBGene00000583	cof-2	C48E7.5	35	48	34	51	46	38	32	40	42	47	51	42	42.31	38	47	1229	0.297	0.32029149664709	0.540071999619851	0.0405	0.0592
WBGene00000584	cog-1	R03C1.3	34	45	16	39	30	21	31	37	20	36	33	23	30.1	29	31	1031	0.044	0.897030607141022	0.948323395086304	0.0523	0.0556
WBGene00000585	cogc-2	C06G3.10	1750	1909	1038	1669	1084	995	1611	1575	1292	1530	1204	1097	1384.82	1493	1277	0.856	-0.225	0.29742298391432	0.518363592203628	0.0328	0.0394
WBGene00000591	coh-1	K08A8.3	631	760	162	512	404	426	581	627	202	469	449	470	466.22	470	463	0.983	-0.025	0.937808482675428	0.968379899017962	0.0732	0.0353
WBGene00000592	coh-3	F08H9.1	671	703	323	656	561	514	618	580	402	602	623	566	565.15	533	597	1118	0.161	0.458981243727444	0.660922108951634	0.0323	0.0339
WBGene00000593	col-2	W01B6.7	2	3	35	9	5	10	NA	NA	NA	NA	NA	NA	NA	NA	NA	NA	NA	NA	NA	NA	NA
WBGene00000594	col-3	T28C6.6	21	34	17	77	39	36	19	28	21	71	43	40	37.02	23	51	2233	1159	0.00104907151617732	0.00754676169048891	0.0599	0.058
WBGene00000596	col-7	C15A11.5	58	42	79	212	86	56	53	35	98	194	96	62	89.67	62	117	1907	0.931	0.0340682833899129	0.134775517608596	0.125	0.059
WBGene00000597	col-8	F11H8.3	29063	34402	30695	27977	28837	31060	26760	28379	38191	25653	32039	34232	30875.75	31110	30641	0.985	-0.022	0.944037876283196	0.971637559707062	0.07	0.0835
WBGene00000598	col-9	F54B11.1	1	1	0	0	0	1	NA	NA	NA	NA	NA	NA	NA	NA	NA	NA	NA	NA	NA	NA	NA
WBGene00000599	col-10	B0222.8	156	160	80	505	230	269	144	132	100	463	256	296	231.7	125	338	2699	1432	3.89452e+07	6.36855e+08	0.0505	0.0449
WBGene00000601	col-12	F15H10.1	150	114	116	515	208	132	138	94	144	472	231	145	204.21	125	283	2261	1177	0.00148841432547625	0.0103131397995088	0.0911	0.047
WBGene00000602	col-13	F15H10.2	104	139	96	350	152	107	96	115	119	321	169	118	156.27	110	203	1847	0.885	0.00944566083281812	0.0498667774114862	0.076	0.0515
WBGene00000603	col-14	C46A5.3	266	245	257	1175	356	360	245	202	320	1077	396	397	439.42	256	623	2443	1289	0.000271637997139462	0.00224927114432054	0.085	0.0359
WBGene00000606	col-17	F11G11.10	50	89	34	459	153	137	46	73	42	421	170	151	150.6	54	247	4561	2189	4.50388e+06	1.01498e+08	0.0976	0.0521
WBGene00000608	col-19	ZK1193.1	27026	28996	13548	33123	29724	29484	24884	23919	16857	30372	33024	32495	26925.3	21887	31964	1.46	0.546	0.0741640351160005	0.228696290755642	0.067	0.0822
WBGene00000609	col-20	F11G11.11	38614	45645	21697	47951	47550	47582	35554	37653	26996	43968	52830	52442	41573.81	33401	49747	1489	0.575	0.0660240398796666	0.211753759245879	0.0699	0.0864
WBGene00000610	col-33	F36A4.6	3	5	8	10	7	6	NA	NA	NA	NA	NA	NA	NA	NA	NA	NA	NA	NA	NA	NA	NA
WBGene00000611	col-34	F36A4.10	135	141	87	246	172	183	124	116	108	226	191	202	161.2	116	206	1.77	0.824	0.000678857756382004	0.00514500727912719	0.0354	0.051
WBGene00000612	col-35	C15A11.1	0	0	10	0	0	2	NA	NA	NA	NA	NA	NA	NA	NA	NA	NA	NA	NA	NA	NA	NA
WBGene00000613	col-36	C27H5.5	0	3	28	9	12	15	NA	NA	NA	NA	NA	NA	NA	NA	NA	NA	NA	NA	NA	NA	NA
WBGene00000614	col-37	ZK863.2	0	0	19	8	0	3	NA	NA	NA	NA	NA	NA	NA	NA	NA	NA	NA	NA	NA	NA	NA
WBGene00000615	col-38	F54C9.4	171	166	110	1143	351	274	157	137	137	1048	390	302	361.88	144	580	4035	2013	1.45639e+07	2.75194e+08	0.0946	0.0381
WBGene00000616	col-39	C09G5.4	234	260	103	1206	598	500	215	214	128	1106	664	551	479.9	186	774	4146	2052	373.158	32745.7	0.0557	0.0351
WBGene00000617	col-40	T13B5.4	0	5	32	11	3	10	NA	NA	NA	NA	NA	NA	NA	NA	NA	NA	NA	NA	NA	NA	NA
WBGene00000618	col-41	T10B10.1	4	14	4	46	28	41	4	12	5	42	31	45	23.11	7	39	5576	2479	12884.6	4.86358e+06	0.0534	0.0518
WBGene00000620	col-43	ZC513.8	67	87	66	26	32	40	62	72	82	24	36	44	53.18	72	35	0.479	-1062	0.000754903670348296	0.00564889095614703	0.0496	0.0607
WBGene00000621	col-44	F54B11.2	0	1	2	3	2	0	NA	NA	NA	NA	NA	NA	NA	NA	NA	NA	NA	NA	NA	NA	NA
WBGene00000622	col-45	F53G12.7	8	8	17	15	19	25	7	7	21	14	21	28	16.26	12	21	1848	0.886	0.0482450689552905	0.171713525938566	0.0773	0.0462
WBGene00000623	col-46	Y18H1A.13	13	6	6	8	6	9	NA	NA	NA	NA	NA	NA	NA	NA	NA	NA	NA	NA	NA	NA	NA
WBGene00000624	col-47	Y18H1A.12	1	2	0	2	3	1	NA	NA	NA	NA	NA	NA	NA	NA	NA	NA	NA	NA	NA	NA	NA
WBGene00000625	col-48	Y54E10BL.2	96	97	55	352	133	142	88	80	68	323	148	157	143.98	79	209	2645	1403	2.18797e+09	0.000225586642759455	0.0683	0.0528
WBGene00000626	col-49	K09H9.3	116	104	81	617	184	138	107	86	101	566	204	152	202.61	98	307	3148	1654	4.72693e+09	0.00045914427464009	0.1075	0.0471
WBGene00000627	col-50	T28F2.6	0	0	17	2	2	2	NA	NA	NA	NA	NA	NA	NA	NA	NA	NA	NA	NA	NA	NA	NA
WBGene00000628	col-51	T28F2.8	0	0	18	0	0	2	NA	NA	NA	NA	NA	NA	NA	NA	NA	NA	NA	NA	NA	NA	NA
WBGene00000629	col-52	D1007.2	1	0	0	4	0	0	NA	NA	NA	NA	NA	NA	NA	NA	NA	NA	NA	NA	NA	NA	NA
WBGene00000630	col-53	M01A12.1	19	19	18	19	16	13	17	16	22	17	18	14	17.51	18	16	0.909	-0.138	0.695247794081428	0.831386964955325	0.0326	0.0476
WBGene00000631	col-54	F33D11.3	4	6	8	16	4	5	NA	NA	NA	NA	NA	NA	NA	NA	NA	NA	NA	NA	NA	NA	NA
WBGene00000632	col-55	T05E7.2	0	0	0	1	1	0	NA	NA	NA	NA	NA	NA	NA	NA	NA	NA	NA	NA	NA	NA	NA
WBGene00000633	col-56	T08B2.2	1	2	0	1	2	1	NA	NA	NA	NA	NA	NA	NA	NA	NA	NA	NA	NA	NA	NA	NA
WBGene00000634	col-58	F26B1.4	25	25	20	76	21	22	23	21	25	70	23	24	30.97	23	39	1731	0.791	0.0689685372140525	0.217703473217598	0.1026	0.056
WBGene00000636	col-60	F22D6.10	115	78	113	506	101	88	106	64	141	464	112	97	164	104	224	2174	1.12	0.0250227916584804	0.107131290437016	0.1693	0.0507
WBGene00000637	col-61	C01H6.1	2	7	5	16	6	4	NA	NA	NA	NA	NA	NA	NA	NA	NA	NA	NA	NA	NA	NA	NA
WBGene00000638	col-62	C15A11.6	63	51	94	272	113	65	58	42	117	249	126	72	110.6	72	149	2076	1054	0.0180104083005242	0.0832177621203071	0.1302	0.0567
WBGene00000639	col-63	ZK265.2	165	163	176	967	293	230	152	134	219	887	326	253	328.51	168	489	2908	1.54	9.74116e+09	0.000887215645131442	0.1041	0.0394
WBGene00000640	col-64	F52F12.2	14	21	9	14	22	18	13	17	11	13	24	20	16.42	14	19	1337	0.419	0.267882519552202	0.489808336678535	0.0425	0.0467
WBGene00000641	col-65	K08C9.4	72	97	52	255	95	106	66	80	65	234	106	117	111.2	70	152	2162	1112	0.000872940514045165	0.00642599601590452	0.0692	0.0566
WBGene00000642	col-66	F15D3.3	0	0	0	1	0	0	NA	NA	NA	NA	NA	NA	NA	NA	NA	NA	NA	NA	NA	NA	NA
WBGene00000644	col-68	C50D2.4	27	31	30	34	30	32	25	26	37	31	33	35	31.26	29	33	1151	0.203	0.521654990127812	0.709625849494286	0.0402	0.0559
WBGene00000645	col-69	K01A2.7	6	3	4	8	7	6	NA	NA	NA	NA	NA	NA	NA	NA	NA	NA	NA	NA	NA	NA	NA
WBGene00000646	H17B01.2	H17B01.2	8	6	2	22	5	8	NA	NA	NA	NA	NA	NA	NA	NA	NA	NA	NA	NA	NA	NA	NA
WBGene00000647	col-71	Y49F6B.10	169	148	111	884	283	224	156	122	138	811	314	247	297.95	139	457	3302	1723	3.96288e+08	4.86465e+09	0.0912	0.0408
WBGene00000648	col-72	W09G10.1	1	1	4	0	2	2	NA	NA	NA	NA	NA	NA	NA	NA	NA	NA	NA	NA	NA	NA	NA
WBGene00000649	col-73	F11G11.12	246	268	155	1638	521	385	227	221	193	1502	579	424	524.26	214	835	3.91	1967	1.45419e+07	2.75194e+08	0.0916	0.0344
WBGene00000650	col-74	ZK1248.2	104	176	44	23	81	133	96	145	55	21	90	147	92.23	99	86	0.866	-0.207	0.68693434143096	0.826167542239261	0.1799	0.0587
WBGene00000651	col-75	K03H9.2	0	1	1	1	1	1	NA	NA	NA	NA	NA	NA	NA	NA	NA	NA	NA	NA	NA	NA	NA
WBGene00000652	col-76	M110.1	401	436	192	207	187	199	369	360	239	190	208	219	264.11	323	206	0.636	-0.653	0.00720195689437449	0.0398450237295256	0.0384	0.0427
WBGene00000653	col-77	M195.1	325	252	147	1333	427	362	299	208	183	1222	474	399	464.28	230	698	3036	1602	1.33352e+09	0.000144506808538492	0.0905	0.0354
WBGene00000654	col-78	W07A12.5	0	0	0	0	0	1	NA	NA	NA	NA	NA	NA	NA	NA	NA	NA	NA	NA	NA	NA	NA
WBGene00000655	col-79	C09G5.3	16	24	15	78	16	17	15	20	19	72	18	19	26.87	18	36	2045	1032	0.0403092824375722	0.152367966354428	0.1418	0.0542
WBGene00000656	col-80	C09G5.5	16983	19576	8152	22122	21327	20708	15637	16149	10143	20285	23695	22823	18121.87	13976	22268	1593	0.672	0.0283064632580566	0.11799280037231	0.067	0.0785
WBGene00000657	col-81	F38A3.1	1777	1208	651	4341	2278	1423	1636	997	810	3980	2531	1568	1920.4	1148	2693	2346	1.23	0.000287973966240987	0.00236594814223021	0.08	0.0457
WBGene00000658	col-83	F33A8.9	7	7	8	15	15	17	NA	NA	NA	NA	NA	NA	NA	NA	NA	NA	NA	NA	NA	NA	NA
WBGene00000659	col-84	K12D12.3	2	4	20	7	8	5	NA	NA	NA	NA	NA	NA	NA	NA	NA	NA	NA	NA	NA	NA	NA
WBGene00000660	col-85	T21B4.2	4	4	8	6	5	3	NA	NA	NA	NA	NA	NA	NA	NA	NA	NA	NA	NA	NA	NA	NA
WBGene00000661	col-86	Y81G3A.5	7	5	17	8	10	6	NA	NA	NA	NA	NA	NA	NA	NA	NA	NA	NA	NA	NA	NA	NA
WBGene00000662	col-87	Y39G8C.4	2	1	0	1	0	2	NA	NA	NA	NA	NA	NA	NA	NA	NA	NA	NA	NA	NA	NA	NA
WBGene00000663	col-88	W05G11.3	116	90	182	498	138	120	107	74	226	457	153	132	191.62	136	247	1831	0.872	0.0614244290168525	0.201666239649676	0.1489	0.0481
WBGene00000664	col-89	F17C8.2	23	23	28	62	24	31	21	19	35	57	27	34	32.11	25	39	1606	0.684	0.072524129296786	0.225216425971252	0.0717	0.0563
WBGene00000665	col-90	C29E4.1	35	31	49	169	67	90	32	26	61	155	74	99	74.56	40	109	2813	1492	8.17693e+09	0.000754353810180029	0.0837	0.0604
WBGene00000666	col-91	F09G8.6	69	53	62	273	64	36	64	44	77	250	71	40	90.92	62	120	1968	0.977	0.058552058839189	0.195350829257486	0.1775	0.0588
WBGene00000667	col-92	W05B2.6	557	459	279	1858	1167	1049	513	379	347	1704	1297	1156	899.17	413	1386	3353	1745	8.90804	1163.95	0.036	0.0341
WBGene00000668	col-93	W05B2.5	17137	19536	9496	14755	14524	14690	15779	16116	11815	13530	16137	16190	14927.69	14570	15286	1049	0.069	0.812824670166621	0.90233432259572	0.0613	0.0767
WBGene00000669	col-94	W05B2.1	1147	1425	715	1813	1666	1774	1056	1176	890	1662	1851	1955	1431.64	1041	1823	1751	0.808	0.000110950545389948	0.000999805677257293	0.0304	0.0399
WBGene00000670	col-95	Y41C4A.16	4593	4806	2815	3579	6270	7467	4229	3965	3502	3282	6966	8230	5028.93	3899	6159	1.58	0.66	0.0458278087967363	0.166378331215295	0.0777	0.0645
WBGene00000671	col-96	Y41C4A.19	403	410	204	428	372	293	371	338	254	392	413	323	348.63	321	376	1.17	0.226	0.324513803452172	0.544489205471239	0.0351	0.0386
WBGene00000672	col-97	ZK1010.7	181	158	116	813	228	205	167	130	144	745	253	226	277.68	147	408	2777	1474	0.000134067124003597	0.00118996613199535	0.099	0.0419
WBGene00000673	col-98	F14F7.1	10527	11944	6759	11862	10434	10236	9693	9853	8410	10877	11593	11281	10284.33	9319	11250	1207	0.272	0.321404581927691	0.540808180264412	0.054	0.0732
WBGene00000674	col-99	F29C4.8	330	343	111	164	147	187	304	283	138	150	163	206	207.45	242	173	0.714	-0.485	0.106697672720347	0.287764431281628	0.0601	0.0467
WBGene00000675	col-101	K02D7.3	26286	30459	21743	21657	25200	28016	24203	25126	27053	19858	27998	30877	25852.64	25461	26244	1031	0.044	0.886730024884261	0.942788068864112	0.0679	0.0818
WBGene00000676	col-102	C18H7.3	0	1	7	1	1	4	NA	NA	NA	NA	NA	NA	NA	NA	NA	NA	NA	NA	NA	NA	NA
WBGene00000677	col-103	F56B3.1	7138	8314	4554	8759	8099	7653	6572	6858	5666	8032	8998	8435	7426.88	6365	8488	1333	0.415	0.118710979055805	0.306452031608916	0.0507	0.0697
WBGene00000678	col-104	F58F6.1	147	150	128	824	262	226	135	124	159	756	291	249	285.68	139	432	3104	1634	7.54014e+08	8.62483e+09	0.0872	0.0415
WBGene00000679	col-105	F58F6.2	3	1	1	1	2	0	NA	NA	NA	NA	NA	NA	NA	NA	NA	NA	NA	NA	NA	NA	NA
WBGene00000680	col-106	Y77E11A.15	24733	27645	32907	23402	21842	24872	22773	22805	40944	21458	24267	27412	26609.87	28841	24379	0.845	-0.242	0.466109363804131	0.66649287737443	0.0796	0.0821
WBGene00000681	col-107	C34H4.4	142	161	63	580	195	188	131	133	78	532	217	207	216.27	114	319	2787	1479	4.94176e+09	0.000478984026085779	0.0868	0.046
WBGene00000682	col-108	Y41D4A.2	0	0	4	2	1	4	NA	NA	NA	NA	NA	NA	NA	NA	NA	NA	NA	NA	NA	NA	NA
WBGene00000683	col-109	Y38C1BA.3	101	88	54	496	134	101	93	73	67	455	149	111	157.96	78	238	3.07	1618	0.000227585533240633	0.0019221005663188	0.1252	0.0513
WBGene00000684	col-110	F19C7.7	24	28	34	103	39	20	22	23	42	94	43	22	41.22	29	53	1854	0.891	0.059181998293772	0.19672802710716	0.1333	0.059
WBGene00000685	col-111	F29B9.9	74	57	81	174	79	94	68	47	101	160	88	104	94.48	72	117	1642	0.716	0.0360996536914005	0.140762752944746	0.0722	0.0585
WBGene00000687	col-113	C34D4.15	44	57	49	152	64	76	41	47	61	139	71	84	73.79	50	98	1999	0.999	0.00249727188685126	0.0160907670319686	0.0629	0.0604
WBGene00000688	col-114	D2024.8	0	0	4	0	1	2	NA	NA	NA	NA	NA	NA	NA	NA	NA	NA	NA	NA	NA	NA	NA
WBGene00000689	col-115	Y42H9B.1	17	26	22	67	22	31	16	21	27	61	24	34	30.75	21	40	1891	0.919	0.0209682584971779	0.0936678713734882	0.0792	0.0558
WBGene00000690	col-116	F17E9.1	25	38	31	18	19	20	23	31	39	17	21	22	25.43	31	20	0.646	-0.63	0.0653507270060455	0.210289137884241	0.0429	0.0531
WBGene00000691	col-117	T28C6.4	48	33	24	150	78	57	44	27	30	138	87	63	64.72	34	96	2833	1502	2.52114e+09	0.000256631908050962	0.0708	0.0609
WBGene00000692	col-118	T11B7.3	619	599	528	780	739	560	570	494	657	715	821	617	645.75	574	718	1253	0.325	0.122015191428834	0.312253189515334	0.0302	0.0334
WBGene00000693	col-119	C53B4.5	44538	51311	27803	49171	51483	51444	41008	42327	34593	45087	57199	56698	46152.23	39309	52995	1348	0.431	0.164777540888688	0.373318106558251	0.0691	0.0874
WBGene00000694	col-120	Y11D7A.11	96	75	105	386	100	74	88	62	131	354	111	82	137.92	94	182	1956	0.968	0.0377229705418866	0.145299729788463	0.146	0.0535
WBGene00000695	col-121	F56D5.1	231	244	127	33	32	67	213	201	158	30	36	74	118.61	191	47	0.243	-2041	153114	5.68488e+06	0.0654	0.0557
WBGene00000696	col-122	T05A1.2	36075	44494	20375	40558	38789	37786	33216	36704	25351	37189	43096	41645	36200.25	31757	40643	1.28	0.356	0.250135162305436	0.470785016388256	0.0688	0.085
WBGene00000697	col-123	W08D2.6	3	0	3	2	1	5	NA	NA	NA	NA	NA	NA	NA	NA	NA	NA	NA	NA	NA	NA	NA
WBGene00000698	col-124	C24F3.6	34165	38546	21567	43553	40442	37742	31457	31797	26834	39936	44932	41597	36092.28	30029	42155	1404	0.489	0.103450312314232	0.282399818006851	0.0647	0.085
WBGene00000699	col-125	C29F4.1	300	256	147	1276	413	410	276	211	183	1170	459	452	458.51	223	694	3102	1633	1.75571e+08	2.3787e+09	0.0776	0.0355
WBGene00000700	col-126	F54D1.2	0	0	0	1	0	1	NA	NA	NA	NA	NA	NA	NA	NA	NA	NA	NA	NA	NA	NA	NA
WBGene00000701	col-127	F54D1.3	1	1	2	6	3	0	NA	NA	NA	NA	NA	NA	NA	NA	NA	NA	NA	NA	NA	NA	NA
WBGene00000702	col-128	F12F6.9	6	9	5	20	14	9	NA	NA	NA	NA	NA	NA	NA	NA	NA	NA	NA	NA	NA	NA	NA
WBGene00000703	col-129	M18.1	2834	2321	1214	7059	3397	2216	2609	1915	1510	6473	3774	2442	3120.62	2011	4230	2103	1072	0.00189313660252612	0.0126479023066507	0.0836	0.0562
WBGene00000704	col-130	F08G5.4	70	85	37	373	115	116	64	70	46	342	128	128	129.71	60	199	3297	1721	1.0042e+09	0.000112313168297661	0.0949	0.0544
WBGene00000705	col-131	C39E9.3	15	5	6	19	9	5	NA	NA	NA	NA	NA	NA	NA	NA	NA	NA	NA	NA	NA	NA	NA
WBGene00000706	col-132	C39E9.9	4	9	4	10	5	10	NA	NA	NA	NA	NA	NA	NA	NA	NA	NA	NA	NA	NA	NA	NA
WBGene00000707	col-133	F52B11.4	214	161	114	860	277	200	197	133	142	789	308	220	298.07	157	439	2792	1481	0.000139599449815031	0.00123423352214474	0.1009	0.0408
WBGene00000708	col-135	M199.5	646	525	226	1287	1310	1207	595	433	281	1180	1455	1330	879.15	436	1322	3023	1596	54439.5	2.37871e+06	0.0441	0.0339
WBGene00000709	col-136	Y51H4A.28	0	1	0	2	1	0	NA	NA	NA	NA	NA	NA	NA	NA	NA	NA	NA	NA	NA	NA	NA
WBGene00000710	col-137	Y51H4A.9	10	10	18	47	5	6	NA	NA	NA	NA	NA	NA	NA	NA	NA	NA	NA	NA	NA	NA	NA
WBGene00000711	col-138	C52D10.13	215	216	104	1302	377	309	198	178	129	1194	419	341	409.8	168	651	3859	1948	8.64674e+07	1.26345e+09	0.1025	0.0366
WBGene00000712	col-139	F41F3.4	1755	1409	971	4813	2333	1530	1616	1162	1208	4413	2592	1686	2112.99	1329	2897	2.18	1125	0.000413619739892109	0.00327164065506046	0.0708	0.0478
WBGene00000713	col-140	F26F12.1	33462	38592	16499	42384	43614	42406	30810	31835	20528	38864	48457	46737	36205.2	27724	44686	1612	0.689	0.0311449214618017	0.126035836135921	0.0729	0.085
WBGene00000714	col-141	T15B7.5	41	36	51	56	40	30	38	30	63	51	44	33	43.29	44	43	1003	0.004	0.991704662128368	0.995488712428408	0.0659	0.0594
WBGene00000715	col-142	T15B7.4	2197	1751	741	3534	2856	2488	2023	1444	922	3240	3173	2742	2257.5	1463	3052	2085	1.06	0.00020552085964804	0.00175649242877812	0.057	0.0493
WBGene00000716	col-143	T15B7.3	19682	22900	10105	19151	19908	19443	18122	18891	12573	17560	22118	21429	18448.89	16529	20369	1232	0.301	0.320537990212709	0.540128839435	0.0662	0.0787
WBGene00000717	col-144	B0222.6	303	253	116	812	385	392	279	209	144	745	428	432	372.73	211	535	2533	1341	4.71124e+08	5.67563e+09	0.0569	0.0377
WBGene00000718	col-145	B0222.7	70	43	35	364	95	85	64	35	44	334	106	94	112.74	48	178	3716	1894	2.95324e+09	0.000297271038938978	0.1282	0.0564
WBGene00000719	col-146	T06E4.6	109	107	102	422	150	118	100	88	127	387	167	130	166.53	105	228	2175	1121	0.00247787479655577	0.0159961238054139	0.0902	0.0504
WBGene00000720	col-147	T06E4.4	270	242	252	1007	463	367	249	200	314	923	514	404	434.01	254	614	2424	1278	1.9739e+09	0.000206492600456957	0.06	0.036
WBGene00000721	col-148	C12D8.8	0	0	1	0	0	0	NA	NA	NA	NA	NA	NA	NA	NA	NA	NA	NA	NA	NA	NA	NA
WBGene00000722	col-149	B0024.1	76	99	91	265	114	69	70	82	113	243	127	76	118.43	88	149	1692	0.759	0.0452169924269941	0.164600511677049	0.0937	0.0557
WBGene00000723	col-150	B0024.2	74	109	99	177	81	102	68	90	123	162	90	112	107.66	94	121	1306	0.386	0.220111363498185	0.439156264656708	0.0616	0.057
WBGene00000724	col-151	AC3.6	2	4	4	1	3	2	NA	NA	NA	NA	NA	NA	NA	NA	NA	NA	NA	NA	NA	NA	NA
WBGene00000725	col-152	F32G8.5	1	2	5	15	3	2	NA	NA	NA	NA	NA	NA	NA	NA	NA	NA	NA	NA	NA	NA	NA
WBGene00000726	col-153	F17C11.3	136	130	108	160	118	101	125	107	134	147	131	111	125.99	122	130	1065	0.09	0.724886087228817	0.847504353835894	0.0396	0.0549
WBGene00000727	col-154	F55C10.2	55	32	43	252	70	67	51	26	54	231	78	74	85.54	44	128	2952	1562	0.00045939025160328	0.00360638597864643	0.1236	0.0594
WBGene00000728	col-155	F55C10.3	661	562	448	855	760	598	609	464	557	784	844	659	652.85	543	762	1404	0.49	0.0176601558857028	0.0821299994287528	0.029	0.0334
WBGene00000729	col-156	F57B7.3	13	17	29	95	24	16	12	14	36	87	27	18	32.25	21	44	2163	1113	0.0478526385309543	0.170962021656562	0.19	0.0564
WBGene00000730	col-157	T11F9.9	23	33	34	143	47	29	21	27	42	131	52	32	51	30	72	2401	1264	0.00697575499149836	0.0386912386038658	0.1323	0.0605
WBGene00000731	col-158	D2023.7	88	145	209	68	142	135	81	120	260	62	158	149	138.26	154	123	0.803	-0.317	0.453030710868958	0.656341078508213	0.1208	0.0536
WBGene00000732	col-159	F57B1.3	1344	1160	738	2306	1672	1283	1237	957	918	2114	1858	1414	1416.46	1037	1795	1.73	0.791	0.000521952808575636	0.00405072342417723	0.0363	0.0398
WBGene00000733	col-160	F57B1.4	13502	15166	7324	16985	16232	15899	12432	12511	9113	15574	18034	17523	14197.79	11352	17044	1501	0.586	0.0440335704895247	0.161765933869195	0.0606	0.0763
WBGene00000734	col-161	C50B6.4	150	116	137	645	188	164	138	96	170	591	209	181	230.89	135	327	2435	1284	0.00134895799765528	0.00946359846677211	0.1073	0.0449
WBGene00000735	col-162	Y2H9A.3	144	99	127	413	117	109	133	82	158	379	130	120	166.85	124	210	1696	0.762	0.0634366552467971	0.20627918357232	0.1141	0.0504
WBGene00000736	col-163	F46B3.17	1	0	0	0	1	1	NA	NA	NA	NA	NA	NA	NA	NA	NA	NA	NA	NA	NA	NA	NA
WBGene00000737	col-164	T21D9.1	0	0	4	0	2	6	NA	NA	NA	NA	NA	NA	NA	NA	NA	NA	NA	NA	NA	NA	NA
WBGene00000738	col-165	F14H12.1	127	202	54	22	91	172	117	167	67	20	101	190	110.27	117	104	0.882	-0.181	0.738985055384673	0.855424873439896	0.2032	0.0567
WBGene00000739	col-166	T07H6.3	354	391	143	741	523	481	326	323	178	679	581	530	436.18	276	597	2.16	1111	1.15173e+09	0.00012662543346631	0.0427	0.036
WBGene00000740	col-167	T10E10.2	91	87	43	353	135	131	84	72	54	324	150	144	137.85	70	206	2947	1559	7.95865e+08	9.0578e+09	0.0759	0.0535
WBGene00000741	col-168	T10E10.1	26	25	21	137	57	61	24	21	26	126	63	67	54.48	24	85	3648	1867	1.90119e+07	3.44471e+08	0.0652	0.0608
WBGene00000742	col-169	T10E10.5	18	33	17	125	39	40	17	27	21	115	43	44	44.5	22	67	3105	1635	0.00013231611683106	0.00117813125816952	0.1006	0.0597
WBGene00000743	col-170	T10E10.6	13	22	12	84	42	26	12	18	15	77	47	29	32.9	15	51	3371	1753	2.22224e+09	0.000228599324844717	0.0821	0.0567
WBGene00000744	col-171	T10E10.7	0	0	0	0	0	0	NA	NA	NA	NA	NA	NA	NA	NA	NA	NA	NA	NA	NA	NA	NA
WBGene00000745	col-172	F38B6.5	15	9	14	26	11	13	NA	NA	NA	NA	NA	NA	NA	NA	NA	NA	NA	NA	NA	NA	NA
WBGene00000746	col-173	F41C6.5	20	18	27	73	31	17	18	15	34	67	34	19	31.16	22	40	1837	0.878	0.0578626735155622	0.193907736227614	0.1189	0.0559
WBGene00000747	col-174	F46C8.2	22	12	8	29	9	9	NA	NA	NA	NA	NA	NA	NA	NA	NA	NA	NA	NA	NA	NA	NA
WBGene00000748	col-175	C35B8.1	167	136	147	815	224	168	154	112	183	747	249	185	271.7	150	394	2638	1399	0.000927858773642101	0.0067788563844207	0.1199	0.0423
WBGene00000749	col-176	ZC373.7	25	60	34	98	59	54	23	49	42	90	66	60	54.96	38	72	1875	0.907	0.00739874613535596	0.0407050855195758	0.0626	0.0608
WBGene00000750	col-177	F59F3.2	9	13	16	14	9	18	NA	NA	NA	NA	NA	NA	NA	NA	NA	NA	NA	NA	NA	NA	NA
WBGene00000751	col-178	C34F6.2	23208	24846	21032	25471	23247	21685	21369	20496	26169	23355	25828	23900	23519.44	22678	24361	1074	0.103	0.72593134094839	0.847859163863309	0.0626	0.0809
WBGene00000752	col-179	C34F6.3	8874	10968	8504	10971	10454	9287	8171	9048	10581	10060	11615	10236	9951.56	9267	10637	1148	0.199	0.474511065615494	0.672203865745873	0.0557	0.0729
WBGene00000753	col-180	C44C10.1	92	80	48	325	95	90	85	66	60	298	106	99	118.86	70	168	2389	1257	0.00159873127846808	0.011000080680052	0.102	0.0556
WBGene00000754	col-181	W03G11.1	40489	47450	38106	39688	37756	38502	37280	39142	47412	36392	41948	42434	40768.2	41278	40258	0.975	-0.036	0.906072016858623	0.953136138496039	0.0674	0.0862
WBGene00000755	col-182	R09A8.4	16	12	13	63	18	9	15	10	16	58	20	10	21.42	14	29	2183	1126	0.0334345807046564	0.133009959960945	0.1497	0.0508
WBGene00000756	col-183	F02D10.1	1	0	8	4	0	2	NA	NA	NA	NA	NA	NA	NA	NA	NA	NA	NA	NA	NA	NA	NA
WBGene00000757	col-184	F15A2.1	25635	29405	19524	24465	23299	24408	23603	24257	24292	22433	25886	26901	24562.04	24051	25073	1043	0.06	0.836738564390084	0.916897052777748	0.0612	0.0813
WBGene00000758	col-185	H06A10.2	0	0	9	0	0	0	NA	NA	NA	NA	NA	NA	NA	NA	NA	NA	NA	NA	NA	NA	NA
WBGene00000759	col-186	E03G2.4	15	35	11	36	20	39	14	29	14	33	22	43	25.76	19	33	1705	0.77	0.0494049522509444	0.174470866979751	0.071	0.0534
WBGene00000760	col-187	C30F2.1	8	8	6	5	5	5	NA	NA	NA	NA	NA	NA	NA	NA	NA	NA	NA	NA	NA	NA	NA
WBGene00000761	coq-1	C24A11.9	887	1016	819	2393	2226	2325	817	838	1019	2194	2473	2562	1650.62	891	2410	2705	1436	2828.19	188393	0.0315	0.0426
WBGene00000762	coq-2	F57B9.4	631	720	527	627	539	543	581	594	656	575	599	598	600.48	610	591	0.969	-0.046	0.810349746958115	0.900841220421587	0.025	0.0337
WBGene00000763	coq-3	Y57G11C.11	483	500	439	481	463	528	445	412	546	441	514	582	490.13	468	512	1096	0.133	0.532572902264549	0.718397177771784	0.0305	0.0349
WBGene00000764	coq-4	T03F1.2	329	381	357	418	344	385	303	314	444	383	382	424	375.2	354	396	1123	0.168	0.455621815085225	0.659125534747907	0.0338	0.0377
WBGene00000765	coq-5	ZK652.9	1489	1661	1358	1470	1283	1291	1371	1370	1690	1348	1425	1423	1437.84	1477	1399	0.947	-0.078	0.700477414852637	0.833801132380018	0.0289	0.04
WBGene00000766	coq-6	K07B1.2	567	706	354	719	606	562	522	582	440	659	673	619	582.81	515	650	1262	0.336	0.0954364256736501	0.268506333018474	0.0274	0.0338
WBGene00000767	coq-8	C35D10.4	1618	1867	931	2592	2179	1972	1490	1540	1158	2377	2421	2173	1859.89	1396	2324	1664	0.734	0.000803951857335228	0.00596663123393141	0.0337	0.0451
WBGene00000768	cor-1	R01H10.3	298	362	148	374	285	364	274	299	184	343	317	401	302.98	252	354	1396	0.481	0.0469353756414385	0.168947016118291	0.0388	0.0406
WBGene00000770	cpb-1	C40H1.1	575	657	82	719	641	644	529	542	102	659	712	710	542.44	391	694	1.77	0.824	0.0469977773650609	0.168991147017116	0.1205	0.0342
WBGene00000771	cpb-2	C30B5.3	36	52	19	103	126	107	33	43	24	94	140	118	75.34	33	117	3.47	1795	1.23019e+06	3.39089e+07	0.0521	0.0603
WBGene00000772	cpb-3	B0414.5	3484	3336	1328	3397	2713	2618	3208	2752	1652	3115	3014	2885	2771.1	2537	3005	1184	0.244	0.375773601538795	0.590197349897213	0.0541	0.0537
WBGene00000773	cpf-1	F28C6.3	1889	2006	1808	1586	1214	1221	1739	1655	2250	1454	1349	1346	1632.07	1881	1383	0.735	-0.443	0.0389804871636534	0.148751991032543	0.0325	0.0424
WBGene00000774	cpf-2	F56A8.6	1104	1234	614	1058	972	952	1017	1018	764	970	1080	1049	982.95	933	1033	1106	0.146	0.470482051378316	0.669253700008367	0.0284	0.0348
WBGene00000775	cpin-1	F38E11.3	165	156	97	158	89	67	152	129	121	145	99	74	119.82	134	106	0.793	-0.334	0.25639158525538	0.47760181659155	0.0539	0.0555
WBGene00000776	cpl-1	T03E6.7	25634	26077	14151	24460	24981	24023	23603	21511	17607	22428	27755	26477	23230.1	20907	25553	1222	0.289	0.33327002026202	0.553035328531029	0.0644	0.0808
WBGene00000777	cpn-1	F43G9.9	4419	4753	5022	3878	3299	3449	4069	3921	6248	3556	3665	3801	4210.1	4746	3674	0.774	-0.369	0.175718232122697	0.386568731797853	0.0532	0.0617
WBGene00000778	cpn-2	D1069.2	131	124	114	97	71	84	121	102	142	89	79	93	104.19	122	87	0.717	-0.479	0.071452400882463	0.223313402849998	0.0409	0.0574
WBGene00000779	cpn-3	F28H1.2	4071	5407	3904	4864	3963	4815	3748	4460	4857	4460	4403	5307	4539.33	4355	4723	1085	0.117	0.652084241608706	0.802497080168512	0.0483	0.0629
WBGene00000780	cpn-4	F49D11.8	480	770	606	677	533	674	442	635	754	621	592	743	631.16	610	652	1069	0.096	0.677099124019725	0.819128620992469	0.0369	0.0335
WBGene00000781	cpr-1	C52E4.1	4633	3536	2484	2727	1765	1031	4266	2917	3091	2501	1961	1136	2645.2	3425	1866	0.545	-0.876	0.00393861226613579	0.0236717390908975	0.0651	0.0527
WBGene00000782	cpr-2	F36D3.9	1	10	3	2	3	10	NA	NA	NA	NA	NA	NA	NA	NA	NA	NA	NA	NA	NA	NA	NA
WBGene00000783	cpr-3	T10H4.12	268	253	165	626	624	725	247	209	205	574	693	799	454.52	220	689	3122	1643	11.8855	146.829	0.031	0.0356
WBGene00000784	cpr-4	F44C4.3	4895	4340	3544	2264	2069	1262	4507	3580	4410	2076	2299	1391	3043.72	4166	1922	0.461	-1116	3.35704e+06	0.000332256232123087	0.0505	0.0557
WBGene00000785	cpr-5	W07B8.5	3552	3336	2094	8587	6788	6122	3271	2752	2605	7874	7542	6747	5131.76	2876	7388	2569	1361	2.81979e+07	4.8504e+08	0.0486	0.0648
WBGene00000786	cpr-6	C25B8.3	19460	20083	15474	10163	9623	8803	17918	16567	19253	9319	10691	9702	13908.37	17913	9904	0.553	-0.855	0.002484856083675	0.0160335751761916	0.0566	0.0761
WBGene00000787	cps-6	C41D11.8	774	870	663	1144	1005	988	713	718	825	1049	1117	1089	918.29	752	1085	1444	0.53	0.00540011989467022	0.0309629659277104	0.0249	0.0342
WBGene00000788	cpz-1	F32B5.8	6991	8335	4672	4434	4361	4210	6437	6876	5813	4066	4845	4640	5446.1	6375	4517	0.708	-0.497	0.0565485024835777	0.191296390403121	0.0486	0.0657
WBGene00000789	cpz-2	M04G12.2	838	923	820	1153	1036	1177	772	761	1020	1057	1151	1297	1009.79	851	1168	1374	0.458	0.0268310282218478	0.113161651926347	0.0297	0.0351
WBGene00000792	crb-1	F11C7.4	443	507	114	237	222	225	408	418	142	217	247	248	279.99	323	237	0.733	-0.447	0.17767581174759	0.389412887776427	0.0755	0.0418
WBGene00000793	crh-1	Y41C4A.4	649	824	510	797	712	661	598	680	635	731	791	729	693.7	638	750	1177	0.235	0.221578922086625	0.440852869910525	0.0251	0.0333
WBGene00000794	crn-1	Y47G6A.8	2487	3091	1230	2304	2043	2189	2290	2550	1530	2113	2270	2413	2194.2	2123	2265	1066	0.093	0.710222223952836	0.839243526907812	0.0442	0.0486
WBGene00000795	crn-2	CD4.2	268	314	214	285	250	284	247	259	266	261	278	313	270.69	257	284	1103	0.142	0.513806721352022	0.703641756049965	0.0304	0.0424
WBGene00000796	crn-3	C14A4.4	2643	2926	1984	2549	1934	1720	2434	2414	2469	2337	2149	1896	2282.92	2439	2127	0.872	-0.197	0.382961185827596	0.596322059087533	0.0362	0.0495
WBGene00000797	crn-4	AH9.2	328	334	319	259	166	237	302	276	397	237	184	261	276.26	325	227	0.703	-0.509	0.0368821997703511	0.142993498624622	0.0388	0.042
WBGene00000798	crn-5	C14A4.5	417	487	438	353	307	325	384	402	545	324	341	358	392.27	444	341	0.77	-0.377	0.0867566144357192	0.252935054799159	0.0322	0.0371
WBGene00000799	crn-6	K04H4.6	291	375	268	217	139	142	268	309	333	199	154	157	236.77	303	170	0.561	-0.833	0.000415729875160257	0.00328641842556878	0.0351	0.0445
WBGene00000800	cars-1	Y23H5A.7	3524	3522	2570	3412	2773	2688	3245	2905	3198	3129	3081	2963	3086.63	3116	3058	0.981	-0.027	0.907953137630728	0.954241745971548	0.0399	0.056
WBGene00000801	cars-2	Y23H5A.1	81	113	40	102	101	82	75	93	50	94	112	90	85.61	73	99	1348	0.431	0.147733532840598	0.349889622253327	0.052	0.0594
WBGene00000802	crt-1	Y38A10A.5	21596	27153	9553	25493	18945	20028	19885	22399	11886	23376	21049	22074	20111.21	18057	22166	1228	0.296	0.354739104138237	0.571764877966375	0.0734	0.0795
WBGene00000803	csb-1	F53H4.1	412	496	116	419	346	367	379	409	144	384	384	404	350.99	311	391	1254	0.326	0.297504191731864	0.518383433517573	0.0677	0.0385
WBGene00000804	csc-1	Y48E1B.12	1562	1733	1460	1260	1169	1549	1438	1430	1817	1155	1299	1707	1474.29	1562	1387	0.888	-0.171	0.447071317589301	0.651144714693121	0.0355	0.0405
WBGene00000812	csk-1	Y48G1C.2	1591	1813	843	1582	1186	1167	1465	1496	1049	1451	1318	1286	1343.98	1337	1352	1011	0.015	0.942811529771377	0.971406664505612	0.0325	0.0389
WBGene00000813	csn-1	Y59A8A.1	1962	2177	1553	1644	1354	1256	1807	1796	1932	1507	1504	1384	1655.12	1845	1465	0.794	-0.332	0.102781329773445	0.281251608999464	0.0292	0.0427
WBGene00000814	csn-2	B0025.2	2421	2547	2142	1940	1406	1235	2229	2101	2665	1779	1562	1361	1949.57	2332	1567	0.672	-0.573	0.0116507220254093	0.0593854694685997	0.0364	0.0461
WBGene00000815	csn-3	Y38C1AA.2	2374	2674	1926	2130	1486	1292	2186	2206	2396	1953	1651	1424	1969.35	2263	1676	0.741	-0.433	0.0534172964301089	0.183722511057644	0.0355	0.0463
WBGene00000816	csn-4	Y55F3AM.15	1822	1942	1511	1639	1281	1193	1678	1602	1880	1503	1423	1315	1566.76	1720	1414	0.822	-0.282	0.166646925382104	0.375363014920838	0.0293	0.0416
WBGene00000817	csn-5	B0547.1	1700	1865	1631	1574	1193	1288	1565	1538	2029	1443	1325	1420	1553.56	1711	1396	0.816	-0.293	0.165214030685683	0.373797020953467	0.0314	0.0414
WBGene00000818	csn-6	Y67H2A.6	1453	1612	908	1339	1341	1298	1338	1330	1130	1228	1490	1431	1324.27	1266	1383	1092	0.127	0.534796536513847	0.720395532780201	0.0293	0.0386
WBGene00000819	csp-1	Y48E1B.13	7	13	3	10	20	14	NA	NA	NA	NA	NA	NA	NA	NA	NA	NA	NA	NA	NA	NA	NA
WBGene00000820	csp-2	Y73B6BL.7	7	16	1	18	21	32	6	13	1	17	23	35	16	7	25	3303	1724	0.000272785015300263	0.00225616285630875	0.0855	0.0463
WBGene00000821	csp-3	Y47H9C.6	1	2	0	3	2	1	NA	NA	NA	NA	NA	NA	NA	NA	NA	NA	NA	NA	NA	NA	NA
WBGene00000822	csq-1	F40E10.3	2697	3343	3096	3277	2732	2803	2483	2758	3852	3005	3035	3089	3037.09	3031	3043	1004	0.006	0.981016663311663	0.990062123464509	0.0466	0.0557
WBGene00000829	ctb-1	MTCE.21	6914	7095	10675	11804	9123	8268	6366	5853	13282	10824	10136	9112	9262.16	8500	10024	1179	0.238	0.484612465981932	0.680450382334003	0.0834	0.0721
WBGene00000830	ctl-1	Y54G11A.6	158	151	77	137	40	42	145	125	96	126	44	46	97.03	122	72	0.594	-0.751	0.0499813386396731	0.175639102863852	0.0944	0.0582
WBGene00000831	ctl-2	Y54G11A.5	1310	1331	905	1588	1283	1300	1206	1098	1126	1456	1425	1433	1290.75	1143	1438	1258	0.331	0.0917163235829854	0.261884296539517	0.0269	0.0382
WBGene00000832	ctn-1	Y23H5A.5	454	545	301	461	329	346	418	450	375	423	366	381	401.95	414	390	0.941	-0.088	0.67162291153056	0.816048260442487	0.0283	0.0368
WBGene00000833	cts-1	T20G5.2	16423	17835	5230	19101	15825	14953	15121	14712	6507	17515	17582	16480	14653	12113	17192	1419	0.505	0.142552954163256	0.343405795802958	0.085	0.0766
WBGene00000834	cua-1	Y76A2A.2	2186	2412	1553	2540	2425	2275	2013	1990	1932	2329	2694	2507	2244.23	1978	2510	1269	0.343	0.12310645236157	0.314158418993686	0.0352	0.0491
WBGene00000835	cuc-1	ZK652.11	1161	1394	1220	2661	2109	2457	1069	1150	1518	2440	2343	2708	1871.33	1246	2497	2006	1004	9.40579e+08	0.000105807304652432	0.0357	0.0452
WBGene00000836	cul-1	D2045.6	3235	3582	1981	3249	2626	2553	2979	2955	2465	2979	2918	2814	2851.46	2800	2904	1037	0.052	0.82376598068208	0.908469072511669	0.0397	0.0543
WBGene00000837	cul-2	ZK520.4	3376	3900	1092	3332	2892	2919	3108	3217	1359	3055	3213	3217	2861.64	2561	3162	1234	0.303	0.325925437537921	0.54613834041031	0.0682	0.0544
WBGene00000838	cul-3	Y108G3AL.1	4448	4602	1969	4144	3496	3419	4095	3796	2450	3800	3884	3768	3632.3	3447	3817	1107	0.147	0.587431551829362	0.759053929758335	0.0525	0.0591
WBGene00000839	cul-4	F45E12.3	1777	1869	1091	1426	1091	950	1636	1542	1357	1308	1212	1047	1350.35	1512	1189	0.786	-0.347	0.0912838723950864	0.261148745679333	0.0296	0.039
WBGene00000840	cul-5	ZK856.1	1781	1845	1195	1599	1126	955	1640	1522	1487	1466	1251	1053	1403.07	1550	1257	0.811	-0.302	0.149943241108429	0.352949714779568	0.0309	0.0396
WBGene00000841	cul-6	K08E7.7	72	79	57	120	86	72	66	65	71	110	96	79	81.22	67	95	1412	0.498	0.0670856558094491	0.213846346890594	0.0406	0.0599
WBGene00000843	cup-2	F25D7.1	2289	2705	2249	2190	1671	1771	2108	2231	2798	2008	1857	1952	2158.96	2379	1939	0.815	-0.295	0.197050844310171	0.411931232667755	0.0371	0.0483
WBGene00000845	cup-4	C02C2.3	150	177	115	168	129	105	138	146	143	154	143	116	140.05	142	138	0.968	-0.047	0.850784725175724	0.924183964917407	0.0375	0.0533
WBGene00000846	cup-5	R13A5.1	1619	1772	1039	1482	1090	908	1491	1462	1293	1359	1211	1001	1302.65	1415	1190	0.841	-0.25	0.232157280626142	0.451264296399112	0.0306	0.0384
WBGene00000851	cut-1	C47G2.1	4	5	12	4	1	6	NA	NA	NA	NA	NA	NA	NA	NA	NA	NA	NA	NA	NA	NA	NA
WBGene00000853	cut-6	M142.2	31	57	19	19	13	22	29	47	24	17	14	24	25.89	33	18	0.558	-0.841	0.0245756648046071	0.105751154055261	0.0604	0.0537
WBGene00000854	akap-17A	C07H6.8	1079	1081	820	966	783	781	993	892	1020	886	870	861	920.33	968	872	0.901	-0.151	0.424611134447996	0.633020299925583	0.0245	0.0343
WBGene00000857	cwn-1	K10B4.6	315	311	205	160	133	167	290	257	255	147	148	184	213.36	267	160	0.596	-0.745	0.00142533810322391	0.00995831335974791	0.034	0.0463
WBGene00000858	cwn-2	W01B6.1	157	167	124	91	78	83	145	138	154	83	87	91	116.36	146	87	0.6	-0.737	0.00327915195152012	0.0202455228846919	0.0358	0.056
WBGene00000859	cwp-1	C37H5.10	4	5	1	12	32	41	NA	NA	NA	NA	NA	NA	NA	NA	NA	NA	NA	NA	NA	NA	NA
WBGene00000860	cwp-2	C37H5.11	3	5	0	1	41	21	NA	NA	NA	NA	NA	NA	NA	NA	NA	NA	NA	NA	NA	NA	NA
WBGene00000861	cwp-3	C37H5.4	1	1	0	0	1	2	NA	NA	NA	NA	NA	NA	NA	NA	NA	NA	NA	NA	NA	NA	NA
WBGene00000862	cwp-4	K11D12.1	9	16	13	18	20	15	8	13	16	17	22	17	15.49	12	19	1483	0.568	0.130770744038228	0.325782284843066	0.0361	0.0457
WBGene00000863	cya-1	ZK507.6	2143	2283	1512	1823	1397	1388	1973	1883	1881	1672	1552	1530	1748.53	1912	1585	0.829	-0.271	0.185262145554656	0.397854063407176	0.0296	0.0438
WBGene00000864	cya-2	F59H6.7	15	15	6	6	13	8	NA	NA	NA	NA	NA	NA	NA	NA	NA	NA	NA	NA	NA	NA	NA
WBGene00000865	cyb-1	ZC168.4	6569	7564	2500	6510	5296	5737	6048	6240	3111	5969	5884	6323	5595.82	5133	6059	1.18	0.239	0.433699354301818	0.640598289980783	0.0669	0.0661
WBGene00000866	cyb-2.1	Y43E12A.1	3024	3601	2868	2799	2052	2198	2784	2971	3568	2567	2280	2422	2765.36	3108	2423	0.78	-0.359	0.133249060138096	0.329367947688995	0.0407	0.0537
WBGene00000867	cyb-2.2	H31G24.4	5126	5954	4772	4514	3472	3604	4720	4912	5937	4139	3858	3972	4589.57	5190	3990	0.769	-0.379	0.138463483080845	0.337416023785938	0.0469	0.0631
WBGene00000868	cyb-3	T06E6.2	19324	20653	11728	16776	12788	14272	17793	17037	14592	15383	14208	15730	15790.34	16474	15107	0.917	-0.125	0.659881352662797	0.807922128239908	0.0581	0.0772
WBGene00000869	cyc-1	C54G4.8	7651	8507	7048	7937	6924	7162	7045	7018	8769	7278	7693	7893	7615.93	7611	7621	1001	0.002	0.99371908391095	0.996505691924279	0.0517	0.07
WBGene00000870	cyd-1	Y38F1A.5	395	526	231	272	234	268	364	434	287	249	260	295	314.96	362	268	0.74	-0.434	0.060403595908414	0.199277607380296	0.0352	0.04
WBGene00000871	cye-1	C37A2.4	2053	2324	623	2033	1606	1411	1890	1917	775	1864	1784	1555	1631.02	1527	1734	1135	0.182	0.539391702602221	0.72457432252487	0.0631	0.0424
WBGene00000872	cyk-1	F11H8.4	1332	1408	435	1173	1121	1024	1226	1161	541	1076	1245	1129	1063.13	976	1150	1176	0.234	0.386196991528016	0.599199571862137	0.0517	0.0356
WBGene00000874	cyk-3	ZK328.1	2051	2282	1738	1918	1522	1416	1888	1882	2162	1759	1691	1561	1823.95	1977	1670	0.845	-0.244	0.245401888952579	0.464901110591023	0.0311	0.0446
WBGene00000875	cyk-4	K08E3.6	3088	3442	918	3190	2784	2829	2843	2839	1142	2925	3093	3118	2660.16	2275	3045	1338	0.42	0.185269005316109	0.397854063407176	0.0719	0.0529
WBGene00000876	cyl-1	C52E4.6	1987	2168	1354	1952	1467	1484	1830	1788	1685	1790	1630	1636	1726.33	1768	1685	0.953	-0.069	0.735792008815258	0.853566468139879	0.0295	0.0435
WBGene00000877	cyn-1	Y49A3A.5	2964	3152	3300	2795	2378	2589	2729	2600	4106	2563	2642	2853	2915.58	3145	2686	0.854	-0.227	0.380249062910216	0.593993310672985	0.0479	0.0548
WBGene00000878	cyn-2	ZK520.5	93	131	50	198	322	383	86	108	62	182	358	422	202.89	85	321	3729	1899	1.26083e+06	3.45433e+07	0.0692	0.0472
WBGene00000879	cyn-3	Y75B12B.5	6565	7519	8049	5965	5222	6011	6045	6203	10015	5470	5802	6625	6693.06	7421	5966	0.804	-0.315	0.28154567345002	0.50308009947565	0.0613	0.0684
WBGene00000880	cyn-4	F59E10.2	1425	1497	1237	1277	993	1084	1312	1235	1539	1171	1103	1195	1259.16	1362	1156	0.849	-0.236	0.242311969113498	0.462338858225685	0.0284	0.0378
WBGene00000881	cyn-5	F31C3.1	9040	10728	5853	8899	7728	8759	8324	8850	7282	8160	8586	9654	8475.88	8152	8800	1079	0.11	0.685199623561813	0.825239535990559	0.0532	0.0712
WBGene00000882	cyn-6	F42G9.2	860	928	942	656	481	587	792	766	1172	602	534	647	752.05	910	594	0.654	-0.613	0.00597206180692096	0.0337861564921936	0.0341	0.0334
WBGene00000883	cyn-7	Y75B12B.2	32992	37326	36739	30455	25022	28824	30377	30791	45712	27926	27800	31768	32395.59	35627	29165	0.819	-0.289	0.357015932378061	0.573559696695615	0.0707	0.084
WBGene00000884	cyn-8	D1009.2	703	731	726	570	450	516	647	603	903	523	500	569	624.16	718	531	0.74	-0.435	0.0448232763069859	0.163845395090491	0.032	0.0335
WBGene00000885	cyn-9	T27D1.1	858	1020	832	794	703	701	790	841	1035	728	781	773	824.72	889	761	0.856	-0.224	0.258763961155712	0.479981183827369	0.0271	0.0336
WBGene00000886	cyn-10	B0252.4	814	933	850	794	633	691	749	770	1058	728	703	762	794.94	859	731	0.852	-0.231	0.265038146103195	0.486693672313098	0.0297	0.0335
WBGene00000887	cyn-11	T01B7.4	736	744	703	637	509	553	678	614	875	584	566	609	654.2	722	586	0.813	-0.298	0.149041250539799	0.351740457378487	0.0292	0.0334
WBGene00000888	cyn-12	C34D4.12	1014	1169	1093	904	704	806	934	964	1360	829	782	888	959.55	1086	833	0.768	-0.381	0.0713660152602065	0.223094727713583	0.031	0.0346
WBGene00000889	cyn-13	Y116A8C.34	1595	1623	1478	1403	1053	1266	1469	1339	1839	1286	1170	1395	1416.35	1549	1284	0.829	-0.27	0.202581596874335	0.418307448704656	0.0316	0.0398
WBGene00000890	sig-7	F39H2.2	1357	1546	1164	1230	966	925	1249	1275	1448	1128	1073	1019	1198.94	1324	1073	0.811	-0.302	0.124338514854028	0.315937935368622	0.027	0.0371
WBGene00000891	cyn-15	Y87G2A.6	1738	1817	1483	1560	1265	1128	1600	1499	1845	1430	1405	1243	1503.9	1648	1359	0.825	-0.277	0.175103400170818	0.38581262032708	0.0293	0.0408
WBGene00000892	cyn-16	Y17G7B.9	880	929	720	839	697	653	810	766	896	769	774	720	789.31	824	754	0.916	-0.127	0.506038811413197	0.697844673056011	0.0248	0.0335
WBGene00000893	cyn-17	ZC250.1	30	47	16	67	32	30	28	39	20	61	36	33	36.06	29	43	1493	0.579	0.115365337421641	0.301191079773809	0.0698	0.0578
WBGene00000894	dab-1	M110.5	5350	5713	2194	5317	4228	3970	4926	4713	2730	4875	4697	4375	4386.15	4123	4649	1128	0.173	0.543901338518343	0.727506804040815	0.0584	0.0624
WBGene00000895	dac-1	B0412.1	31	44	44	51	42	33	29	36	55	47	47	36	41.56	40	43	1101	0.139	0.675578831356768	0.818085631598027	0.0549	0.0591
WBGene00000896	dad-1	F57B10.10	2703	3092	1964	2180	1650	1443	2489	2551	2444	1999	1833	1590	2150.94	2495	1807	0.725	-0.465	0.0380755911939278	0.14628476356638	0.0355	0.0482
WBGene00000897	daf-1	F29C4.1	783	942	437	764	567	631	721	777	544	701	630	695	677.95	681	675	0.991	-0.013	0.950946280293445	0.974834716574202	0.0297	0.0333
WBGene00000898	daf-2	Y55D5A.5	2252	2514	588	2608	1960	2020	2074	2074	732	2391	2178	2226	1945.72	1627	2265	1392	0.477	0.143084614996444	0.344251451449222	0.0757	0.046
WBGene00000899	daf-3	F25E2.5	520	564	196	526	435	365	479	465	244	482	483	402	425.97	396	456	1149	0.2	0.439382815171761	0.645419206071674	0.046	0.0362
WBGene00000900	daf-4	C05D2.1	858	1040	496	898	725	740	790	858	617	823	805	816	784.92	755	815	1078	0.108	0.590239235930195	0.760910822223264	0.028	0.0335
WBGene00000901	daf-5	W01G7.1	549	612	99	523	535	467	505	505	123	480	594	515	453.7	378	530	1398	0.484	0.201268565782373	0.416736026271014	0.1006	0.0356
WBGene00000902	daf-6	F31F6.5	32	31	12	42	19	12	29	26	15	39	21	13	23.8	23	24	1.04	0.056	0.892302733218988	0.945531958960763	0.0832	0.0525
WBGene00000903	daf-7	B0412.2	110	141	75	118	105	134	101	116	93	108	117	148	113.91	103	124	1193	0.255	0.334796727309026	0.554620593368567	0.0415	0.0563
WBGene00000904	daf-8	R05D11.1	281	344	230	254	232	206	259	284	286	233	258	227	257.73	276	239	0.866	-0.207	0.34291187390039	0.56291730544001	0.0304	0.0431
WBGene00000905	daf-9	T13C5.1	24	33	23	39	27	27	22	27	29	36	30	30	28.91	26	32	1234	0.304	0.330012057889692	0.549642585447116	0.0355	0.055
WBGene00000906	daf-10	F23B2.4	26	30	10	7	15	6	NA	NA	NA	NA	NA	NA	NA	NA	NA	NA	NA	NA	NA	NA	NA
WBGene00000907	daf-11	B0240.3	10	8	7	7	5	7	NA	NA	NA	NA	NA	NA	NA	NA	NA	NA	NA	NA	NA	NA	NA
WBGene00000908	daf-12	F11A1.3	334	416	62	523	419	358	308	343	77	480	466	395	344.58	243	447	1834	0.875	0.0235301829398688	0.102517363247796	0.1032	0.0388
WBGene00000910	daf-14	F01G10.8	236	278	198	291	235	251	217	229	246	267	261	277	249.59	231	268	1162	0.217	0.320331173517992	0.540071999619851	0.0301	0.0437
WBGene00000911	daf-15	C10C5.6	2983	3364	1023	3271	2542	2187	2747	2775	1273	2999	2824	2410	2504.73	2265	2744	1211	0.277	0.351665487669642	0.568970390753991	0.0631	0.0516
WBGene00000912	daf-16	R13H8.1	2610	2882	1047	2891	2499	2346	2403	2377	1303	2651	2776	2586	2349.37	2028	2671	1317	0.397	0.138360681012638	0.337252608839594	0.0511	0.0501
WBGene00000913	daf-18	T07A9.6	10578	12301	7881	10879	8209	8164	9740	10147	9806	9975	9120	8998	9631.08	9898	9364	0.946	-0.08	0.76787237187177	0.873921077166288	0.0526	0.0725
WBGene00000914	daf-19	F33H1.1	453	552	150	427	334	326	417	455	187	392	371	359	363.5	353	374	1056	0.079	0.783482683789436	0.884354696404572	0.0573	0.038
WBGene00000915	hsp-90	C47E8.5	70848	74328	36540	64322	55698	51929	65233	61315	45464	58980	61882	57233	58351.07	57337	59365	1035	0.05	0.873965087592371	0.936396087305269	0.072	0.0897
WBGene00000917	daf-25	Y48G1A.3	654	649	555	550	474	500	602	535	691	504	527	551	568.35	609	527	0.866	-0.207	0.300230164432971	0.521450371226948	0.027	0.0339
WBGene00000920	daf-28	Y116F11B.1	28	49	57	62	50	49	26	40	71	57	56	54	50.59	46	56	1231	0.3	0.398769323714428	0.610165109779907	0.0707	0.0604
WBGene00000923	daf-31	K07H8.3	1533	1730	1558	1404	1083	1237	1412	1427	1939	1287	1203	1363	1438.52	1593	1284	0.807	-0.309	0.147118479840406	0.349483746301577	0.032	0.04
WBGene00000928	dao-2	M03A1.7	809	879	594	401	307	346	745	725	739	368	341	381	549.86	736	363	0.494	-1018	1.81578e+07	3.32095e+08	0.0249	0.0341
WBGene00000929	dao-3	K07E3.3	986	1156	794	756	657	675	908	954	988	693	730	744	836.08	950	722	0.761	-0.395	0.0366561670243019	0.142483024511796	0.0244	0.0337
WBGene00000930	dao-4	ZC373.6	13	17	22	85	25	17	12	14	27	78	28	19	29.64	18	42	2382	1252	0.0140369839103079	0.0687980402302896	0.1459	0.0554
WBGene00000931	dao-5	C25A1.10	3808	4033	412	3740	3531	3270	3506	3327	513	3429	3923	3604	3050.36	2449	3652	1491	0.576	0.226714394340751	0.445785256069522	0.1625	0.0557
WBGene00000932	dao-6	T05G5.12	8	12	2	13	5	11	NA	NA	NA	NA	NA	NA	NA	NA	NA	NA	NA	NA	NA	NA	NA
WBGene00000933	dap-3	C14A4.2	1239	1334	1018	1185	1071	1063	1141	1100	1267	1087	1190	1172	1159.32	1169	1150	0.983	-0.024	0.900129062660429	0.950268321355855	0.0265	0.0367
WBGene00000934	dat-1	T23G5.5	21	25	13	23	29	22	19	21	16	21	32	24	22.28	19	26	1357	0.441	0.193330948631873	0.407629831025373	0.0378	0.0512
WBGene00000935	daz-1	F56D1.7	4231	4711	1209	4197	3801	3492	3896	3886	1504	3848	4223	3849	3534.37	3095	3973	1283	0.36	0.279940034345701	0.501794634840223	0.0795	0.0586
WBGene00000936	dbl-1	T25F10.2	136	132	80	136	87	122	125	109	100	125	97	134	114.91	111	119	1065	0.091	0.729909990013385	0.850081149665057	0.0414	0.0561
WBGene00000937	dbr-1	C55B7.8	1096	1243	867	990	818	741	1009	1025	1079	908	909	817	957.76	1038	878	0.846	-0.241	0.19987258820011	0.414983743476133	0.0244	0.0346
WBGene00000938	dcp-66	C26C6.5	1954	2226	1099	1742	1389	1245	1799	1836	1367	1597	1543	1372	1585.92	1667	1504	0.902	-0.149	0.486321869489384	0.681793859949575	0.0325	0.0418
WBGene00000939	dcr-1	K12H4.8	2965	3296	1672	3038	2319	1953	2730	2719	2080	2786	2576	2152	2507.32	2510	2505	0.998	-0.003	0.990035466442376	0.994694179401792	0.0414	0.0516
WBGene00000940	dcs-1	Y113G7A.9	934	994	705	889	787	747	860	820	877	815	874	823	844.99	852	837	0.983	-0.025	0.893625978586892	0.946191100214672	0.0241	0.0337
WBGene00000941	ddp-1	Y39A3CR.4	1269	1560	1776	1592	1317	1787	1168	1287	2210	1460	1463	1970	1592.93	1555	1631	1049	0.07	0.793542796657769	0.890238014016546	0.0502	0.0419
WBGene00000942	deb-1	ZC477.9	1628	1950	428	1786	1527	1485	1499	1609	533	1638	1697	1637	1435.16	1214	1657	1364	0.448	0.160475434509737	0.367864487104052	0.0726	0.04
WBGene00000950	deg-1	C47C12.6	74	83	31	73	69	90	68	68	39	67	77	99	69.66	58	81	1369	0.454	0.146607333230895	0.349027163853299	0.0559	0.0607
WBGene00000951	deg-3	K03B8.9	45	42	35	47	35	32	41	35	44	43	39	35	39.48	40	39	0.988	-0.018	0.95360298373017	0.976017823669631	0.0398	0.0586
WBGene00000952	del-1	E02H4.1	17	12	12	26	38	24	16	10	15	24	42	26	22.17	14	31	2287	1194	0.00150005175054542	0.0103789222190233	0.051	0.051
WBGene00000953	del-2	F58G6.6	12	19	11	9	7	7	NA	NA	NA	NA	NA	NA	NA	NA	NA	NA	NA	NA	NA	NA	NA
WBGene00000955	des-2	T26H10.1	51	76	40	68	64	47	47	63	50	62	71	52	57.45	53	62	1157	0.211	0.466924122927643	0.666775105765421	0.0431	0.0609
WBGene00000958	dgk-1	C09E10.2	102	147	36	123	111	90	94	121	45	113	123	99	99.21	87	112	1278	0.354	0.288376999794303	0.510539457405783	0.0701	0.0579
WBGene00000959	dgk-2	F46H6.2	625	669	587	632	546	530	575	552	730	580	607	584	604.66	619	590	0.954	-0.068	0.737194371598552	0.854252345006711	0.0278	0.0336
WBGene00000960	dgk-3	F54G8.2	10	8	9	4	4	6	NA	NA	NA	NA	NA	NA	NA	NA	NA	NA	NA	NA	NA	NA	NA
WBGene00000961	dgn-1	T21B6.1	924	1095	211	710	622	568	851	903	263	651	691	626	664.12	672	656	0.975	-0.037	0.913021539305809	0.956345525948564	0.0817	0.0334
WBGene00000962	dhc-1	T21E12.4	6974	8211	1528	8724	7056	6768	6421	6773	1901	7999	7839	7459	6399	5032	7766	1543	0.626	0.107986817584753	0.289891913109287	0.1083	0.0679
WBGene00000963	dhp-1	R06C7.3	518	393	298	444	514	466	477	324	371	407	571	514	443.95	391	497	1272	0.347	0.13073363333957	0.325782284843066	0.0356	0.0358
WBGene00000964	dhp-2	C47E12.8	239	307	229	312	265	311	220	253	285	286	294	343	280.25	253	308	1219	0.286	0.201701714463087	0.417378498224287	0.0323	0.0418
WBGene00000965	dhs-1	C01G8.3	1216	1436	1129	1125	817	819	1120	1185	1405	1032	908	903	1091.81	1237	948	0.767	-0.383	0.0537565482183597	0.18434924339366	0.0274	0.0359
WBGene00000966	dhs-2	F55A12.4	165	169	127	137	123	146	152	139	158	126	137	161	145.42	150	141	0.942	-0.086	0.727598510519741	0.848789601160955	0.0372	0.0527
WBGene00000967	dhs-3	T02E1.5	1099	1257	892	728	603	573	1012	1037	1110	668	670	632	854.61	1053	657	0.624	-0.681	0.000299123681307586	0.00244572304770685	0.0241	0.0338
WBGene00000968	dhs-4	T05F1.10	88	116	61	48	41	30	81	96	76	44	46	33	62.54	84	41	0.485	-1043	0.000291285965836683	0.00238882618573004	0.0415	0.0609
WBGene00000969	dhs-5	F56D1.5	248	231	159	173	142	125	228	191	198	159	158	138	178.48	206	152	0.737	-0.441	0.0627841767020297	0.2047454228951	0.0346	0.0493
WBGene00000970	dhs-6	C17G10.8	2075	2216	2166	2069	1661	1555	1911	1828	2695	1897	1845	1714	1981.66	2145	1819	0.848	-0.237	0.310132525321953	0.5306967392286	0.0387	0.0464
WBGene00000971	dhs-7	E04F6.7	69	76	48	56	47	40	64	63	60	51	52	44	55.6	62	49	0.794	-0.332	0.226028238282788	0.445225905234962	0.0362	0.0608
WBGene00000972	dhs-8	K10H10.3	75	75	41	29	34	46	69	62	51	27	38	51	49.5	61	39	0.627	-0.674	0.0358094747084314	0.139865200352884	0.0529	0.0604
WBGene00000973	dhs-9	Y32H12A.3	630	615	456	633	458	580	580	507	567	580	509	639	563.88	551	576	1045	0.063	0.751977419338162	0.864098047877847	0.0273	0.034
WBGene00000974	dhs-11	Y39A1A.11	568	630	747	510	432	429	523	520	929	468	480	473	565.42	657	474	0.722	-0.471	0.0568107787457918	0.191658806448998	0.042	0.0339
WBGene00000975	dhs-12	K08F4.9	1055	1158	1175	1017	909	933	971	955	1462	933	1010	1028	1059.89	1129	990	0.877	-0.189	0.387288496536365	0.600345479403875	0.0333	0.0356
WBGene00000976	dhs-13	F36H9.3	1717	1950	888	1809	1495	1380	1581	1609	1105	1659	1661	1521	1522.51	1432	1614	1127	0.172	0.430786888149363	0.638521272148963	0.0337	0.0411
WBGene00000977	dhs-14	R05D8.8	452	552	450	447	388	436	416	455	560	410	431	481	458.82	477	441	0.924	-0.114	0.587458251473133	0.759053929758335	0.0295	0.0355
WBGene00000978	dhs-15	R05D8.10	9	18	27	16	13	14	NA	NA	NA	NA	NA	NA	NA	NA	NA	NA	NA	NA	NA	NA	NA
WBGene00000979	dhs-16	C10F3.2	16	19	6	9	7	9	NA	NA	NA	NA	NA	NA	NA	NA	NA	NA	NA	NA	NA	NA	NA
WBGene00000980	dhs-17	F29G9.6	259	285	179	238	175	199	238	235	223	218	194	219	221.38	232	210	0.907	-0.14	0.529076606213578	0.715883899416142	0.0311	0.0456
WBGene00000981	dhs-18	C45B11.3	407	387	390	474	403	377	375	319	485	435	448	416	412.85	393	433	1103	0.142	0.521768508667177	0.709669929364255	0.0327	0.0366
WBGene00000982	dhs-19	T11F9.11	668	669	575	486	427	469	615	552	715	446	474	517	553.22	627	479	0.764	-0.388	0.0568711224542377	0.191767167005121	0.028	0.0341
WBGene00000983	dhs-20	F35B12.2	137	106	143	230	169	159	126	87	178	211	188	175	160.9	130	191	1475	0.561	0.051300008329062	0.178885248443321	0.0529	0.0511
WBGene00000984	dhs-21	R11D1.11	437	459	358	470	334	287	402	379	445	431	371	316	390.8	409	373	0.913	-0.131	0.544225946140451	0.727758943328339	0.0309	0.0372
WBGene00000985	dhs-22	C15H11.4	2572	2886	2740	2286	1777	2042	2368	2381	3409	2096	1974	2251	2413.18	2719	2107	0.775	-0.368	0.130237797394229	0.325032401981668	0.042	0.0507
WBGene00000986	dhs-23	R08H2.1	150	151	253	282	295	228	138	125	315	259	328	251	235.85	193	279	1458	0.544	0.0971325213414367	0.271402655192167	0.0724	0.0446
WBGene00000987	dhs-24	Y60A3A.10	1251	1275	1180	1248	1053	991	1152	1052	1468	1144	1170	1092	1179.72	1224	1135	0.928	-0.107	0.605163455890076	0.77107981266669	0.0301	0.0369
WBGene00000988	dhs-25	F09E10.3	3709	4218	4438	4876	3697	4099	3415	3480	5522	4471	4107	4518	4252.1	4139	4365	1055	0.077	0.779221542803858	0.881606150632391	0.0544	0.0619
WBGene00000989	dhs-26	ZK816.5	11	11	8	9	16	15	NA	NA	NA	NA	NA	NA	NA	NA	NA	NA	NA	NA	NA	NA	NA
WBGene00000990	dhs-27	C04F6.5	333	386	248	187	162	159	307	318	309	171	180	175	243.38	311	175	0.564	-0.826	0.000175813597046285	0.00152465282084363	0.0301	0.0441
WBGene00000991	dhs-28	M03A8.1	2277	2255	2353	2439	2105	2206	2097	1860	2928	2236	2339	2431	2315.14	2295	2335	1018	0.026	0.916141379213291	0.95713425095175	0.0429	0.0498
WBGene00000992	dhs-29	F27D9.6	0	0	0	0	0	0	NA	NA	NA	NA	NA	NA	NA	NA	NA	NA	NA	NA	NA	NA	NA
WBGene00000993	dhs-30	T25G12.7	701	796	735	710	576	585	645	657	915	651	640	645	692.05	739	645	0.874	-0.194	0.355216861690804	0.572059958937703	0.0301	0.0333
WBGene00000994	ints-6	F08B4.1	1108	1287	733	1022	751	604	1020	1062	912	937	834	666	905.18	998	812	0.814	-0.297	0.146390819672819	0.348633867601461	0.0289	0.0341
WBGene00000995	die-1	C18D1.1	1688	1957	711	1398	1118	1118	1554	1614	885	1282	1242	1232	1301.57	1351	1252	0.926	-0.111	0.647943790212911	0.799573934362809	0.0417	0.0384
WBGene00000996	dif-1	F49E8.5	2220	2477	2416	2021	1694	1733	2044	2043	3006	1853	1882	1910	2123.11	2364	1882	0.796	-0.329	0.168599881019275	0.377843015104623	0.0406	0.0479
WBGene00000998	dig-1	K07E12.1	496	871	38	1049	570	1020	457	719	47	962	633	1124	656.97	408	906	2221	1151	0.0436695764636067	0.161081942064048	0.2274	0.0334
WBGene00001000	dim-1	C18A11.7	4097	4986	1758	4722	3838	3863	3772	4113	2187	4330	4264	4258	3820.7	3357	4284	1276	0.351	0.217108040292416	0.436174033047552	0.0579	0.06
WBGene00001001	dis-3	C04G2.6	2272	2450	1749	2016	1591	1397	2092	2021	2176	1849	1768	1540	1907.51	2096	1719	0.82	-0.286	0.180685501748446	0.392928632987524	0.0324	0.0456
WBGene00001002	div-1	R01H10.1	2006	2253	1338	1687	1381	1332	1847	1859	1665	1547	1534	1468	1653.27	1790	1516	0.847	-0.24	0.239398736037774	0.459425141084213	0.0292	0.0426
WBGene00001005	dlc-1	T26A5.9	7548	9324	9845	7303	5436	6195	6950	7692	12249	6696	6040	6828	7742.41	8964	6521	0.728	-0.459	0.1228594161908	0.313763692279043	0.0633	0.0702
WBGene00001006	dlg-1	C25F6.2	1656	1731	317	966	844	863	1525	1428	394	886	938	951	1020.29	1116	925	0.828	-0.272	0.448972459497148	0.652732080037096	0.0917	0.0352
WBGene00001007	dli-1	C39E9.14	1594	1609	689	1712	1494	1487	1468	1327	857	1570	1660	1639	1420.13	1217	1623	1332	0.414	0.0736256764080301	0.227696703848139	0.0377	0.0398
WBGene00001008	dlk-1	F33E2.2	613	847	437	1226	937	887	564	699	544	1124	1041	978	824.94	602	1048	1738	0.797	6.84249e+08	0.000643923671835282	0.0273	0.0336
WBGene00001016	dna-2	F43G6.1	1554	1659	363	1512	1300	1239	1431	1369	452	1386	1444	1366	1241.22	1084	1399	1.29	0.367	0.263571017946329	0.485530612443862	0.0767	0.0376
WBGene00001017	dnc-1	ZK593.5	2617	2954	1253	2565	2204	1819	2410	2437	1559	2352	2449	2005	2201.81	2135	2269	1062	0.087	0.72702693276433	0.848541526181781	0.0442	0.0487
WBGene00001018	dnc-2	C28H8.12	1605	1688	1560	1357	1195	1209	1478	1392	1941	1244	1328	1332	1452.62	1604	1301	0.812	-0.301	0.156513467650876	0.362265629689619	0.0317	0.0402
WBGene00001019	dnj-1	B0035.14	1630	1854	1247	1479	1153	1043	1501	1529	1552	1356	1281	1150	1394.75	1527	1262	0.827	-0.275	0.166593480278003	0.375363014920838	0.0277	0.0395
WBGene00001020	dnj-2	B0035.2	984	1218	897	792	681	560	906	1005	1116	726	757	617	854.48	1009	700	0.694	-0.527	0.00779670249820688	0.0425328744472635	0.0269	0.0338
WBGene00001021	dnj-3	C01G10.12	156	217	205	192	151	163	144	179	255	176	168	180	183.53	193	175	0.91	-0.137	0.605828607504618	0.771710250035644	0.0448	0.0489
WBGene00001022	dnj-4	C01G8.4	387	437	386	415	315	319	356	360	480	381	350	352	379.86	399	361	0.906	-0.143	0.510986023359413	0.701180356602148	0.0312	0.0375
WBGene00001023	dnj-5	C04A2.7	7065	7648	2076	7506	5732	5692	6505	6309	2583	6883	6368	6273	5820.24	5132	6508	1268	0.342	0.310119370956323	0.5306967392286	0.0817	0.0666
WBGene00001025	dnj-7	C55B6.2	1097	1342	670	1071	713	656	1010	1107	834	982	792	723	907.99	984	832	0.846	-0.241	0.250398481788613	0.470891913787083	0.0306	0.0342
WBGene00001026	dnj-8	C56C10.13	1930	2140	1201	1703	1200	1153	1777	1765	1494	1562	1333	1271	1533.71	1679	1389	0.827	-0.274	0.185429426134911	0.398046572240179	0.0302	0.0412
WBGene00001027	dnj-9	F11G11.7	1099	1250	1005	1313	1141	963	1012	1031	1250	1204	1268	1061	1137.75	1098	1178	1073	0.102	0.613658065462306	0.776732437739127	0.0285	0.0364
WBGene00001028	dnj-10	F22B7.5	1232	1436	993	1771	1559	1455	1134	1185	1236	1624	1732	1604	1419.01	1185	1653	1395	0.481	0.0145873700441254	0.0707956326891502	0.0271	0.0398
WBGene00001029	dnj-11	F38A5.13	4128	4576	3419	3725	2998	3029	3801	3775	4254	3416	3331	3338	3652.42	3943	3362	0.853	-0.23	0.348192391118053	0.566399098329156	0.043	0.0592
WBGene00001030	dnj-12	F39B2.10	5850	6507	5051	5557	4458	4535	5386	5368	6285	5095	4953	4998	5347.55	5680	5015	0.883	-0.179	0.485476019697565	0.681170225262799	0.0474	0.0654
WBGene00001031	dnj-13	F54D5.8	4873	5136	2918	3490	2840	3080	4487	4237	3631	3200	3155	3395	3684.05	4118	3250	0.789	-0.342	0.169522404551622	0.37892293797846	0.0442	0.0594
WBGene00001032	dnj-14	K02G10.8	565	617	601	470	405	439	520	509	748	431	450	484	523.62	592	455	0.769	-0.379	0.0821025523764525	0.243017117021044	0.0321	0.0344
WBGene00001033	dnj-15	K08D10.2	602	688	523	588	460	489	554	568	651	539	511	539	560.29	591	530	0.897	-0.156	0.425437302762904	0.633633001670879	0.0259	0.034
WBGene00001034	dnj-16	R74.4	1400	1645	1374	1226	954	952	1289	1357	1710	1124	1060	1049	1264.82	1452	1078	0.743	-0.429	0.0383765318353396	0.147191276068425	0.03	0.0379
WBGene00001035	dnj-17	T03F6.2	1175	1298	877	1109	832	868	1082	1071	1091	1017	924	957	1023.62	1081	966	0.894	-0.162	0.387260308612335	0.600345479403875	0.0244	0.0352
WBGene00001036	dnj-18	T04A8.9	523	611	421	524	426	448	482	504	524	480	473	494	492.82	503	482	0.959	-0.06	0.756771510207366	0.866804454838832	0.0249	0.0349
WBGene00001037	dnj-19	T05C3.5	5920	6828	4539	5379	4314	4161	5451	5633	5648	4932	4793	4586	5173.69	5577	4770	0.855	-0.225	0.374443362124747	0.589175499850956	0.0461	0.065
WBGene00001038	dnj-20	T15H9.7	4078	4412	3313	4411	3410	3095	3755	3640	4122	4045	3789	3411	3793.47	3839	3748	0.976	-0.034	0.890253245557262	0.944662479108827	0.0445	0.0599
WBGene00001039	dnj-21	T19B4.4	441	502	498	495	377	440	406	414	620	454	419	485	466.24	480	453	0.945	-0.082	0.717404278567754	0.843176504191075	0.0345	0.0353
WBGene00001040	dnj-22	T23B12.7	1291	1424	1277	1201	946	930	1189	1175	1589	1101	1051	1025	1188.25	1318	1059	0.805	-0.314	0.129999681395896	0.324616992004562	0.03	0.037
WBGene00001041	dnj-23	T24H10.3	1714	2040	1592	1529	1149	1224	1578	1683	1981	1402	1277	1349	1544.9	1747	1343	0.769	-0.38	0.065249283673963	0.210208285347747	0.0298	0.0413
WBGene00001042	dnj-24	W03A5.7	213	265	124	210	176	163	196	219	154	193	196	180	189.46	190	190	0.995	-0.007	0.975502668343139	0.987425119389743	0.037	0.0483
WBGene00001043	dnj-25	W07A8.3	1443	1515	611	1462	1168	1119	1329	1250	760	1341	1298	1233	1201.69	1113	1291	1159	0.212	0.364153418822591	0.579098969425445	0.0386	0.0372
WBGene00001044	dnj-26	Y39C12A.8	388	458	266	268	152	147	357	378	331	246	169	162	273.78	355	192	0.542	-0.884	0.000239466669783849	0.0020124382038916	0.0373	0.0421
WBGene00001045	dnj-27	Y47H9C.5	1060	1170	628	738	541	684	976	965	781	677	601	754	792.36	907	677	0.746	-0.423	0.0356526667911624	0.139460014112005	0.0278	0.0335
WBGene00001046	dnj-28	Y54E10BL.4	612	725	430	835	668	650	563	598	535	766	742	716	653.46	565	741	1.31	0.39	0.0402880470286859	0.15233006985888	0.0244	0.0334
WBGene00001047	dnj-29	Y63D3A.6	3987	4318	1759	3776	3301	3181	3671	3562	2189	3462	3668	3506	3342.9	3141	3545	1129	0.175	0.516654742516698	0.705681103232426	0.0519	0.0576
WBGene00001048	dnj-30	Y71F9B.16	710	814	785	648	542	551	654	671	977	594	602	607	684.26	767	601	0.785	-0.35	0.104712765022441	0.284588352777989	0.032	0.0333
WBGene00001049	dog-1	F33H2.1	1143	1189	690	1005	845	777	1052	981	859	922	939	856	934.74	964	906	0.939	-0.091	0.636201288028742	0.792278161933887	0.0254	0.0344
WBGene00001050	dom-3	F54C1.2	510	570	458	504	430	448	470	470	570	462	478	494	490.55	503	478	0.951	-0.073	0.714135450599396	0.84195615462391	0.0266	0.0349
WBGene00001051	cks-1	C09G4.3	2785	3302	2834	2490	1856	2100	2564	2724	3526	2283	2062	2314	2579.01	2938	2220	0.756	-0.404	0.0940784923521122	0.265952284704151	0.0414	0.0522
WBGene00001052	dop-1	F15A8.5	18	40	18	51	27	40	17	33	22	47	30	44	32.14	24	40	1667	0.738	0.0366939383489681	0.142548292802781	0.0578	0.0564
WBGene00001053	dop-2	K09G1.4	34	51	32	58	25	25	31	42	40	53	28	28	36.95	38	36	0.968	-0.047	0.893690688884783	0.946191100214672	0.0623	0.058
WBGene00001054	dpf-1	T23F1.7	92	125	56	133	133	141	85	103	70	122	148	155	113.77	86	142	1639	0.713	0.00844160952669517	0.0455029876470689	0.0433	0.0563
WBGene00001055	dpf-2	C27C12.7	926	801	605	1018	1101	894	853	661	753	933	1223	985	901.36	756	1047	1386	0.471	0.0221324507278546	0.0976860641520551	0.0293	0.0341
WBGene00001056	dpf-3	K02F2.1	4716	5382	2622	4705	3714	3607	4342	4440	3262	4314	4126	3975	4076.72	4015	4138	1031	0.044	0.865011986330265	0.931282513250038	0.0473	0.0612
WBGene00001057	dpf-4	F01F1.5	1883	1957	1409	1844	1519	1473	1734	1614	1753	1691	1688	1623	1683.87	1700	1667	0.981	-0.028	0.889404119455789	0.944375103866598	0.029	0.043
WBGene00001058	dpf-5	R11E3.8	4562	4754	3189	4654	3973	3991	4200	3922	3968	4267	4414	4399	4195.03	4030	4360	1082	0.114	0.644769466489773	0.797541022924333	0.0435	0.0617
WBGene00001059	dpf-6	F44B9.1	281	208	122	179	188	142	259	172	152	164	209	157	185.27	194	177	0.908	-0.14	0.606803562542565	0.772228283516662	0.0479	0.0487
WBGene00001060	dpf-7	R11E3.7	1245	1299	759	1084	839	783	1146	1072	944	994	932	863	991.89	1054	930	0.882	-0.181	0.351391343553509	0.568797732882506	0.0263	0.0349
WBGene00001061	dpl-1	T23G7.1	2206	2403	825	1970	1512	1574	2031	1982	1026	1806	1680	1735	1710.16	1680	1740	1035	0.05	0.847484804036421	0.922729674884722	0.0484	0.0433
WBGene00001062	dpr-1	R10D12.2	1	1	0	0	1	1	NA	NA	NA	NA	NA	NA	NA	NA	NA	NA	NA	NA	NA	NA	NA
WBGene00001063	dpy-1	M01E10.2	49	36	6	28	38	33	45	30	7	26	42	36	31.09	27	35	1.24	0.31	0.499229475859455	0.692036044828536	0.121	0.056
WBGene00001064	dpy-2	T14B4.6	366	383	156	151	135	120	337	316	194	138	150	132	211.29	282	140	0.495	-1013	0.000133137140339836	0.00118248405233858	0.0446	0.0464
WBGene00001065	dpy-3	EGAP7.1	182	195	47	88	71	69	168	161	58	81	79	76	103.76	129	79	0.606	-0.723	0.0413973824482286	0.155658281706967	0.0799	0.0574
WBGene00001066	dpy-4	Y41E3.2	162	177	84	1077	336	281	149	146	105	988	373	310	345.04	133	557	4172	2061	5.98844e+06	1.30412e+08	0.0929	0.0387
WBGene00001067	dpy-5	F27C1.8	171	191	58	1223	374	315	157	158	72	1121	416	347	378.55	129	628	4849	2278	5.21828e+06	1.15303e+08	0.1116	0.0375
WBGene00001068	dpy-6	F16F9.2	83	119	9	134	132	113	76	98	11	123	147	125	96.64	62	132	2098	1069	0.0267084404907365	0.112717298151501	0.1539	0.0582
WBGene00001069	dpy-7	F46C8.6	291	327	173	111	111	123	268	270	215	102	123	136	185.6	251	120	0.478	-1066	1.71603e+09	0.000181472221095496	0.0375	0.0486
WBGene00001070	dpy-8	C31H2.2	23	30	13	99	59	53	21	25	16	91	66	58	46.14	21	72	3409	1769	1.20275e+07	2.348e+08	0.0514	0.0599
WBGene00001071	dpy-9	T21D12.2	40	66	58	118	77	72	37	54	72	108	86	79	72.76	54	91	1687	0.754	0.0157583106498052	0.0752952473348113	0.0553	0.0605
WBGene00001072	dpy-10	T14B4.7	465	515	264	166	144	181	428	425	328	152	160	199	282.19	394	170	0.432	-1.21	2.3985e+07	4.18935e+08	0.0345	0.0417
WBGene00001073	dpy-11	F46E10.9	2688	3130	2222	2315	1746	1850	2475	2582	2765	2123	1940	2039	2320.53	2607	2034	0.78	-0.358	0.10932224764433	0.292020177868425	0.0355	0.0499
WBGene00001074	dpy-13	F30B5.1	189	209	61	1227	390	302	174	172	76	1125	433	333	385.59	141	630	4463	2158	3.33031e+07	5.58021e+08	0.1153	0.0373
WBGene00001075	dpy-14	H27M09.4	2240	2431	1092	414	554	874	2062	2005	1359	380	616	963	1230.82	1809	653	0.361	-1471	1.27927e+08	1.79032e+09	0.0629	0.0375
WBGene00001076	dpy-17	F54D8.1	2639	3080	1014	541	778	1253	2430	2541	1262	496	864	1381	1495.61	2078	914	0.44	-1186	0.000555882929717949	0.00428225234236804	0.082	0.0407
WBGene00001077	dpy-18	Y47D3B.10	932	1148	373	863	666	660	858	947	464	791	740	727	754.65	756	753	0.994	-0.009	0.972359106148995	0.985705922675024	0.0439	0.0334
WBGene00001078	dpy-19	F22B7.10	159	180	102	125	93	78	146	148	127	115	103	86	120.95	140	101	0.721	-0.473	0.0656855160468989	0.210966787416996	0.039	0.0554
WBGene00001079	dpy-20	T22B3.1	6	4	2	25	4	7	NA	NA	NA	NA	NA	NA	NA	NA	NA	NA	NA	NA	NA	NA	NA
WBGene00001080	dpy-21	Y59A8B.1	1340	1461	233	1184	1052	1198	1234	1205	290	1086	1169	1320	1050.62	910	1192	1309	0.388	0.306749863269861	0.527782209670061	0.1027	0.0355
WBGene00001081	dpy-22	F47A4.2	1672	1990	186	1677	1298	1267	1539	1642	231	1538	1442	1396	1298.12	1137	1459	1282	0.358	0.43711487109927	0.644176768611646	0.1519	0.0383
WBGene00001082	dpy-23	R160.1	1314	1376	819	1073	900	863	1210	1135	1019	984	1000	951	1049.82	1121	978	0.872	-0.197	0.301180885576742	0.522678925910098	0.0253	0.0355
WBGene00001085	dpy-26	C25G4.5	2683	2931	1555	2632	2225	2047	2470	2418	1935	2413	2472	2256	2327.41	2274	2380	1046	0.066	0.775431629472194	0.879430847345822	0.0376	0.0499
WBGene00001086	dpy-27	R13G10.1	1758	1988	362	1198	1066	1008	1619	1640	450	1098	1184	1111	1183.81	1236	1131	0.914	-0.129	0.7156092214002	0.842451157377399	0.0897	0.037
WBGene00001087	dpy-28	Y39A1B.3	2308	2534	436	2260	1739	1578	2125	2090	542	2072	1932	1739	1750.24	1586	1914	1207	0.271	0.468638766356266	0.667750046766834	0.1	0.0438
WBGene00001088	dpy-30	ZK863.6	2505	3042	2240	2538	2102	2218	2306	2509	2787	2327	2335	2445	2451.68	2534	2369	0.935	-0.097	0.670406037075663	0.815006945591446	0.0371	0.0511
WBGene00001089	dre-1	K04A8.6	799	904	472	777	603	609	736	746	587	712	670	671	687.05	690	684	0.992	-0.012	0.952939874395772	0.975627209610799	0.0269	0.0333
WBGene00001090	drh-1	F15B10.2	1244	1271	741	1133	943	794	1145	1048	922	1039	1048	875	1012.92	1038	987	0.95	-0.074	0.710509878701336	0.83942955500543	0.0274	0.0351
WBGene00001091	drh-2	C01B10.1	537	772	262	1057	679	669	494	637	326	969	754	737	653.03	486	820	1686	0.753	0.00258547724994639	0.0165452625152682	0.043	0.0334
WBGene00001092	dro-1	F53A2.5	1162	1291	1224	884	849	850	1070	1065	1523	811	943	937	1058.08	1219	897	0.736	-0.442	0.0378401832175214	0.145627371776522	0.0316	0.0355
WBGene00001093	drp-1	T12E12.4	3325	3483	1846	5712	5379	5403	3061	2873	2297	5238	5976	5955	4233.36	2744	5723	2085	1.06	4.30577e+09	0.000421549385507385	0.0471	0.0618
WBGene00001094	dars-1	B0464.1	5960	6338	5514	6170	5071	4859	5488	5228	6861	5658	5634	5355	5703.92	5859	5549	0.947	-0.078	0.766404336373279	0.87303078164411	0.0499	0.0663
WBGene00001095	dars-2	F10C2.6	626	707	375	639	432	339	576	583	467	586	480	374	510.95	542	480	0.885	-0.176	0.431686134658677	0.639369243729988	0.0341	0.0346
WBGene00001096	dsc-1	C18B12.3	3	0	4	1	2	3	NA	NA	NA	NA	NA	NA	NA	NA	NA	NA	NA	NA	NA	NA	NA
WBGene00001099	dsc-4	K02D7.4	781	1111	270	1658	1177	1028	719	916	336	1520	1308	1133	988.75	657	1320	2006	1004	0.000738704212480115	0.00553987392019442	0.0616	0.0349
WBGene00001101	dsh-1	C34F11.9	718	834	451	599	478	445	661	688	561	549	531	490	580.17	637	523	0.822	-0.283	0.152193606530751	0.356456208056941	0.0264	0.0338
WBGene00001102	dsh-2	C27A2.6	2309	2608	1899	1985	1563	1583	2126	2151	2363	1820	1737	1745	1990.26	2213	1767	0.799	-0.325	0.129554152021167	0.323861547427454	0.0325	0.0465
WBGene00001103	dsl-1	W09G12.4	104	122	127	95	85	84	96	101	158	87	94	93	104.76	118	91	0.778	-0.362	0.202727357975671	0.418522769434597	0.0482	0.0574
WBGene00001104	dsl-2	W09G12.1	661	739	709	487	390	421	609	610	882	447	433	464	574.04	700	448	0.641	-0.642	0.00292296012623752	0.0183126349264369	0.0314	0.0339
WBGene00001105	dsl-3	Y41D4B.10	191	206	114	50	73	88	176	170	142	46	81	97	118.6	163	75	0.457	-1.13	0.00019067967903209	0.00163996592301713	0.0553	0.0557
WBGene00001106	dsl-4	F16B12.2	1	1	0	0	0	2	NA	NA	NA	NA	NA	NA	NA	NA	NA	NA	NA	NA	NA	NA	NA
WBGene00001107	dsl-5	F58B3.8	1	0	0	2	0	0	NA	NA	NA	NA	NA	NA	NA	NA	NA	NA	NA	NA	NA	NA	NA
WBGene00001108	dsl-6	H02I12.4	65	90	26	14	13	23	60	74	32	13	14	25	36.51	55	17	0.312	-1678	2.86257e+09	0.000289000875579611	0.0786	0.058
WBGene00001109	dsl-7	F15B9.9	8	8	6	2	6	3	NA	NA	NA	NA	NA	NA	NA	NA	NA	NA	NA	NA	NA	NA	NA
WBGene00001110	duo-1	F38B7.5	771	815	462	733	622	529	710	672	575	672	691	583	650.54	652	649	0.994	-0.009	0.96419837353124	0.981943994231475	0.0268	0.0334
WBGene00001111	duo-2	F29C4.5	2	7	0	4	2	3	NA	NA	NA	NA	NA	NA	NA	NA	NA	NA	NA	NA	NA	NA	NA
WBGene00001112	duo-3	Y106G6H.12	1941	1993	1097	1674	1235	1114	1787	1644	1365	1535	1372	1228	1488.5	1599	1378	0.862	-0.214	0.311070533368327	0.531406873113482	0.0315	0.0406
WBGene00001113	dur-1	F25H8.5	167	196	119	306	232	281	154	162	148	281	258	310	218.59	155	283	1827	0.87	0.000137833541465336	0.0012202084657801	0.0322	0.0459
WBGene00001115	dyb-1	F47G6.1	157	175	66	104	98	102	145	144	82	95	109	112	114.62	124	105	0.848	-0.238	0.407257148069364	0.618210163663382	0.0506	0.0562
WBGene00001116	dyc-1	C33G3.1	121	161	27	149	128	144	111	133	34	137	142	159	119.23	93	146	1561	0.642	0.0905183504030175	0.259758124689976	0.0948	0.0556
WBGene00001117	dyf-1	F54C1.5	27	47	20	20	30	23	25	39	25	18	33	25	27.59	30	25	0.855	-0.226	0.52282032643088	0.710673743710036	0.054	0.0544
WBGene00001118	dyf-2	ZK520.3	46	64	22	59	39	40	42	53	27	54	43	44	44.01	41	47	1142	0.192	0.552340192913309	0.734194471290577	0.0527	0.0596
WBGene00001119	dyf-3	C04C3.5	35	31	22	65	72	68	32	26	27	60	80	75	49.95	28	72	2506	1325	1.24921e+09	0.000135695279922708	0.0423	0.0604
WBGene00001121	dyf-5	M04C9.5	21	25	9	8	13	11	NA	NA	NA	NA	NA	NA	NA	NA	NA	NA	NA	NA	NA	NA	NA
WBGene00001122	dyf-6	F46F6.4	24	23	8	23	17	20	22	19	10	21	19	22	18.84	17	21	1185	0.244	0.497554015251071	0.690678780366069	0.042	0.0489
WBGene00001123	dyf-7	C43C3.3	132	113	81	47	48	58	122	93	101	43	53	64	79.31	105	53	0.507	-0.98	0.000630288219895704	0.00479831183202394	0.0447	0.06
WBGene00001127	dyf-11	C02H7.1	22	39	14	17	16	16	20	32	17	16	18	18	20.14	23	17	0.716	-0.482	0.183687373578296	0.39602216715143	0.0453	0.05
WBGene00001129	dyf-13	C27H5.7	12	8	4	6	5	1	NA	NA	NA	NA	NA	NA	NA	NA	NA	NA	NA	NA	NA	NA	NA
WBGene00001130	dyn-1	C02C6.1	1483	1667	247	1693	1457	1290	1365	1375	307	1552	1619	1422	1273.47	1016	1531	1506	0.59	0.133038723386823	0.329070216741911	0.1098	0.038
WBGene00001131	dys-1	F15D3.1	1339	1618	231	1176	1105	1085	1233	1335	287	1078	1228	1196	1059.47	952	1167	1225	0.293	0.450628055763667	0.654089366564033	0.1079	0.0356
WBGene00001132	alp-1	T11B7.4	1410	1727	1282	1779	1308	1300	1298	1425	1595	1631	1453	1433	1472.54	1439	1506	1047	0.066	0.747393749393704	0.861071103053077	0.0292	0.0404
WBGene00001133	eat-2	Y48B6A.4	8	10	6	3	1	10	NA	NA	NA	NA	NA	NA	NA	NA	NA	NA	NA	NA	NA	NA	NA
WBGene00001134	eat-3	D2013.5	2275	2541	1828	2351	1977	1685	2095	2096	2274	2156	2197	1857	2112.43	2155	2070	0.961	-0.058	0.792605096913008	0.889644056372651	0.0347	0.0478
WBGene00001135	eat-4	ZK512.6	57	56	38	56	41	47	52	46	47	51	46	52	49.11	48	50	1019	0.027	0.922449902548568	0.960328792287788	0.0371	0.0603
WBGene00001136	eat-5	F13G3.8	5	12	5	13	9	11	NA	NA	NA	NA	NA	NA	NA	NA	NA	NA	NA	NA	NA	NA	NA
WBGene00001137	eat-6	B0365.3	14142	16112	2518	18645	15392	14489	13021	13291	3133	17096	17101	15969	13268.59	9815	16722	1704	0.769	0.0743819665150516	0.229063607295478	0.1321	0.0756
WBGene00001145	eat-16	C16C2.2	358	487	269	368	288	340	330	402	335	337	320	375	349.7	356	344	0.967	-0.048	0.821697540878486	0.907019690722929	0.0299	0.0386
WBGene00001147	eat-18	Y105E8A.7	0	0	0	0	0	0	NA	NA	NA	NA	NA	NA	NA	NA	NA	NA	NA	NA	NA	NA	NA
WBGene00001148	eat-20	H30A04.1	742	841	118	668	514	554	683	694	147	613	571	611	552.99	508	598	1176	0.233	0.55623150377156	0.737790813825171	0.1116	0.0341
WBGene00001149	bcat-1	K02A4.1	3393	4406	1887	4503	3749	3676	3124	3635	2348	4129	4165	4051	3575.37	3036	4115	1355	0.439	0.093218937447189	0.264623384368049	0.0488	0.0588
WBGene00001150	ech-1.1	C29F3.1	167	173	73	63	31	37	154	143	91	58	34	41	86.72	129	44	0.344	-1538	1.62228e+08	2.20894e+09	0.0579	0.0593
WBGene00001151	ech-2	F38H4.8	704	747	743	674	603	623	648	616	924	618	670	687	693.91	729	658	0.903	-0.147	0.496315056364877	0.689684558844699	0.0321	0.0333
WBGene00001152	ech-3	F43H9.1	191	228	219	268	196	190	176	188	272	246	218	209	218.22	212	224	1062	0.086	0.728463604978275	0.849197214381897	0.04	0.0459
WBGene00001153	ech-4	R06F6.9	1954	2223	1384	1924	1686	1691	1799	1834	1722	1764	1873	1864	1809.34	1785	1834	1027	0.039	0.850824584965032	0.924183964917407	0.0299	0.0445
WBGene00001154	ech-5	F56B3.5	1209	1372	1236	1427	1218	1163	1113	1132	1538	1308	1353	1282	1287.72	1261	1314	1043	0.061	0.773966297046317	0.878120816975881	0.0316	0.0382
WBGene00001155	ech-6	T05G5.6	11929	14595	13584	10491	9318	8738	10984	12040	16902	9620	10353	9630	11587.93	13309	9868	0.741	-0.432	0.140348443576427	0.340024068418625	0.0614	0.0744
WBGene00001156	ech-7	Y105E8A.4	1697	1941	2003	1919	1918	2602	1563	1601	2492	1760	2131	2868	2069.03	1885	2253	1195	0.257	0.340151216857428	0.560009072676955	0.0519	0.0473
WBGene00001157	ech-8	F01G10.2	258	223	217	286	252	253	238	184	270	262	280	279	252.1	231	274	1.19	0.251	0.281423917370081	0.502984143196804	0.0351	0.0435
WBGene00001158	ech-9	F01G10.3	20	13	30	68	53	32	18	11	37	62	59	35	37.16	22	52	2421	1276	0.00247686982162991	0.0159961238054139	0.0942	0.0579
WBGene00001159	eff-1	C26D10.5	65	93	73	85	75	50	60	77	91	78	83	55	73.96	76	72	0.957	-0.064	0.82876581805303	0.911694466589109	0.0493	0.0604
WBGene00001160	efk-1	F42A10.4	2416	2482	1745	2089	1699	1855	2225	2047	2171	1915	1888	2044	2048.46	2148	1949	0.908	-0.14	0.518148380778208	0.706939593011553	0.0333	0.0471
WBGene00001161	efl-1	Y102A5C.18	1466	1641	1090	1317	1040	1144	1350	1354	1356	1208	1155	1261	1280.61	1353	1208	0.893	-0.164	0.403567078751012	0.614284251238202	0.0269	0.0381
WBGene00001162	efl-2	Y48C3A.17	541	513	331	484	435	361	498	423	412	444	483	398	443.02	444	442	0.993	-0.01	0.963228752841026	0.981486858216291	0.0285	0.0358
WBGene00001163	efn-2	C43F9.8	154	183	105	108	84	86	142	151	131	99	93	95	118.42	141	96	0.678	-0.561	0.0241060221238954	0.10448264835404	0.0357	0.0557
WBGene00001164	efn-3	F15A2.5	107	122	143	98	66	72	99	101	178	90	73	79	103.27	126	81	0.648	-0.625	0.0396931174844557	0.150793898097922	0.0559	0.0576
WBGene00001165	efn-4	F56A11.3	300	334	263	244	217	216	276	276	327	224	241	238	263.64	293	234	0.801	-0.321	0.144175892459298	0.345721934467866	0.0308	0.0428
WBGene00001166	eftu-2	ZK328.2	4601	5091	3743	4247	3505	3494	4236	4200	4657	3894	3894	3851	4122.07	4364	3880	0.889	-0.17	0.492394117277799	0.686266382150994	0.0438	0.0614
WBGene00001167	eef-2	F25H5.4	86097	82023	24335	83368	77962	70366	79274	67662	30278	76444	86618	77553	69638.18	59071	80205	1358	0.441	0.243368882130241	0.463368403867847	0.1027	0.0914
WBGene00001168	eef-1A.1	F31E3.5	163859	161012	60093	170583	146958	129192	150873	132822	74769	156415	163275	142387	136756.84	119488	154026	1289	0.366	0.305747228128007	0.527124978816479	0.0919	0.0983
WBGene00001169	eef-1A.2	R03G5.1	7831	9012	1679	6749	6635	6258	7210	7434	2089	6188	7372	6897	6198.49	5578	6819	1222	0.29	0.458932860235529	0.660922108951634	0.1099	0.0675
WBGene00001170	egl-1	F23B12.9	32	37	11	17	13	18	29	31	14	16	14	20	20.59	25	17	0.662	-0.594	0.112459528823857	0.296567540692295	0.0526	0.0504
WBGene00001171	egl-2	F16B3.1	45	67	37	57	51	54	41	55	46	52	57	60	51.86	47	56	1174	0.232	0.415990967847771	0.625944110517479	0.0393	0.0606
WBGene00001172	egl-3	C51E3.7	732	1209	277	1258	1312	1379	674	997	345	1154	1458	1520	1024.5	672	1377	2046	1033	0.000697318344491168	0.00526144307789588	0.0645	0.0352
WBGene00001173	egl-4	F55A8.2	4572	5228	1276	5171	4467	4201	4210	4313	1588	4742	4963	4630	4074.09	3370	4778	1418	0.503	0.140053038190651	0.339611123478366	0.0832	0.0612
WBGene00001174	egl-5	C08C3.1	51	40	30	27	33	28	47	33	37	25	37	31	34.93	39	31	0.784	-0.352	0.277519375673224	0.499167544146055	0.0465	0.0573
WBGene00001175	egl-6	C46F4.1	117	143	104	153	93	90	108	118	129	140	103	99	116.32	118	114	0.969	-0.045	0.865771933911845	0.931673080311441	0.0419	0.056
WBGene00001177	egl-8	B0348.4	1287	1474	334	1892	1663	1562	1185	1216	416	1735	1848	1722	1353.42	939	1768	1881	0.912	0.00423631635597145	0.0251826146877594	0.0713	0.039
WBGene00001178	egl-9	F22E12.4	623	714	268	626	531	527	574	589	333	574	590	581	540.14	499	582	1164	0.219	0.352652170836442	0.569752746343647	0.0381	0.0342
WBGene00001179	egl-10	F28C1.2	429	444	320	393	329	269	395	366	398	360	366	296	363.63	386	341	0.882	-0.18	0.38849856941386	0.601150883598832	0.0287	0.0381
WBGene00001182	egl-13	T22B7.1	216	272	128	308	254	199	199	224	159	282	282	219	227.74	194	261	1342	0.425	0.0782770273889995	0.236302139998073	0.0374	0.0452
WBGene00001184	egl-15	F58A3.2	207	206	135	213	184	145	191	170	168	195	204	160	181.34	176	186	1059	0.082	0.729560079449053	0.849746457498344	0.0351	0.049
WBGene00001185	egl-17	F38G1.2	9	7	2	7	7	7	NA	NA	NA	NA	NA	NA	NA	NA	NA	NA	NA	NA	NA	NA	NA
WBGene00001186	egl-18	F55A8.1	1005	1160	494	807	688	734	925	957	615	740	764	809	801.71	832	771	0.925	-0.112	0.604489833368112	0.770872029433115	0.0324	0.0335
WBGene00001187	egl-19	C48A7.1	384	504	184	487	319	318	354	416	229	447	354	350	358.29	333	384	1151	0.203	0.418848737806994	0.628504361534811	0.0426	0.0382
WBGene00001188	egl-20	W08D2.1	91	97	73	113	75	77	84	80	91	104	83	85	87.74	85	91	1072	0.1	0.707208847237987	0.837477404141565	0.0396	0.0592
WBGene00001189	egl-21	F01D4.4	1056	1261	766	1225	1232	1283	972	1040	953	1123	1369	1414	1145.28	988	1302	1317	0.397	0.0477471701039437	0.170746393300656	0.028	0.0365
WBGene00001190	egl-23	Y37A1B.11	53	52	28	84	63	62	49	43	35	77	70	68	56.98	42	72	1.69	0.757	0.00746991937682882	0.0410302079271329	0.0393	0.0609
WBGene00001193	egl-26	C23H3.1	373	458	238	319	267	277	343	378	296	293	297	305	318.64	339	298	0.878	-0.188	0.378216739386559	0.59214792892325	0.0297	0.0399
WBGene00001194	egl-27	C04A2.3	3501	3854	2006	3122	2530	2538	3224	3179	2496	2863	2811	2797	2894.92	2966	2824	0.952	-0.071	0.766049865744036	0.872747957436402	0.041	0.0547
WBGene00001196	egl-30	M01D7.7	2255	2484	712	2182	2180	2110	2076	2049	886	2001	2422	2326	1959.93	1670	2250	1346	0.428	0.149882532092101	0.352916590708632	0.0631	0.0462
WBGene00001202	egl-36	R07A4.1	57	67	37	57	50	50	52	55	46	52	56	55	52.79	51	54	1054	0.075	0.78555237053333	0.885881424330077	0.0364	0.0606
WBGene00001204	egl-38	C04G2.7	20	34	25	21	24	14	18	28	31	19	27	15	23.15	26	20	0.796	-0.329	0.356136633997845	0.572865621163661	0.0477	0.0518
WBGene00001207	egl-43	R53.3	132	139	73	82	82	89	122	115	91	75	91	98	98.57	109	88	0.804	-0.314	0.246803175109624	0.466389701928059	0.0427	0.058
WBGene00001208	egl-44	F28B12.2	577	622	362	684	571	513	531	513	450	627	634	565	553.63	498	609	1221	0.288	0.14433296960826	0.345936342187286	0.0263	0.0341
WBGene00001209	egl-45	C27D11.1	6760	6476	2021	6301	5581	4938	6224	5342	2515	5778	6201	5442	5250.28	4694	5807	1237	0.307	0.348298591886605	0.566399098329156	0.0768	0.0652
WBGene00001210	egl-46	K11G9.4	236	254	114	55	68	93	217	210	142	50	76	102	132.86	190	76	0.4	-1323	2.17505e+09	0.000224595200914245	0.0592	0.054
WBGene00001211	egl-47	C50H2.2	3	5	4	9	9	6	NA	NA	NA	NA	NA	NA	NA	NA	NA	NA	NA	NA	NA	NA	NA
WBGene00001214	ego-1	F26A3.3	2486	2574	1598	2296	1962	1648	2289	2123	1988	2105	2180	1816	2083.68	2133	2034	0.953	-0.069	0.755109690916774	0.866066161105495	0.0349	0.0475
WBGene00001215	ego-2	Y53H1C.2	1150	1383	262	1327	1330	1255	1059	1141	326	1217	1478	1383	1100.56	842	1359	1613	0.689	0.0451746577367888	0.16457725645016	0.0837	0.036
WBGene00001223	ehn-3	ZK616.10	3	6	0	1	0	1	NA	NA	NA	NA	NA	NA	NA	NA	NA	NA	NA	NA	NA	NA	NA
WBGene00001224	ehs-1	ZK1248.3	1176	1378	369	1301	1095	938	1083	1137	459	1193	1217	1034	1020.33	893	1148	1284	0.361	0.206938976295873	0.423380570443333	0.0577	0.0352
WBGene00001225	eif-3.B	Y54E2A.11	3836	3800	1124	3979	3545	3078	3532	3135	1399	3649	3939	3392	3174.12	2689	3660	1361	0.445	0.163450659283189	0.371712152074031	0.0728	0.0565
WBGene00001226	eif-3.C	T23D8.4	7398	7285	5808	6045	5270	4474	6812	6010	7226	5543	5855	4931	6062.78	6683	5443	0.815	-0.296	0.262621812402242	0.484270395356466	0.05	0.0672
WBGene00001227	eif-3.D	R08D7.3	4239	4352	2654	3850	3439	3336	3903	3590	3302	3530	3821	3677	3637.18	3598	3676	1021	0.031	0.901188837548646	0.950722390610088	0.0436	0.0591
WBGene00001228	eif-3.E	B0511.10	3694	3807	2761	3401	2889	2723	3401	3140	3435	3119	3210	3001	3217.74	3325	3110	0.935	-0.097	0.684779005687854	0.82495229683442	0.0406	0.0568
WBGene00001229	eif-3.F	D2013.7	3442	3666	3275	2759	2308	2194	3169	3024	4075	2530	2564	2418	2963.4	3423	2504	0.732	-0.451	0.0650813324236332	0.209869536379865	0.0425	0.0551
WBGene00001230	eif-3.G	F22B5.2	2130	2285	2020	2069	1722	1763	1961	1885	2513	1897	1913	1943	2018.81	2120	1918	0.905	-0.144	0.520436402783103	0.708957247318287	0.0357	0.0468
WBGene00001231	eif-3.H	C41D11.2	2739	3000	2556	2396	2219	2081	2522	2475	3180	2197	2465	2294	2522.14	2726	2319	0.851	-0.233	0.319371700300343	0.539221922721074	0.039	0.0517
WBGene00001232	eif-3.I	Y74C10AR.1	3143	3181	1569	3460	3061	2970	2894	2624	1952	3173	3401	3273	2886.17	2490	3282	1318	0.398	0.108807317569168	0.291279694671984	0.0439	0.0546
WBGene00001233	eif-3.K	T16G1.11	2457	2756	2368	2142	1718	1877	2262	2273	2946	1964	1909	2069	2237.27	2494	1981	0.794	-0.332	0.149715323257523	0.352838870087622	0.0378	0.0491
WBGene00001234	eif-6	C47B2.5	1450	1655	853	1420	1322	1219	1335	1365	1061	1302	1469	1343	1312.67	1254	1371	1093	0.128	0.531949231650664	0.717912216595578	0.0297	0.0385
WBGene00001235	elb-1	Y41C4A.10	939	1147	869	937	728	869	865	946	1081	859	809	958	919.63	964	875	0.908	-0.139	0.480217450891806	0.677218237875545	0.0267	0.0343
WBGene00001236	elc-1	Y82E9BR.15	816	937	764	751	616	683	751	773	951	689	684	753	766.77	825	709	0.86	-0.218	0.268246521649628	0.490194635040141	0.0267	0.0334
WBGene00001237	elc-2	W03H1.2	4	7	3	3	9	3	NA	NA	NA	NA	NA	NA	NA	NA	NA	NA	NA	NA	NA	NA	NA
WBGene00001239	elo-1	F56H11.4	8025	8772	6246	7410	5728	5514	7389	7236	7771	6795	6364	6077	6938.72	7465	6412	0.859	-0.219	0.400397319970534	0.611348222593212	0.0489	0.0689
WBGene00001240	elo-2	F11E6.5	4270	4381	3691	4177	3816	3870	3932	3614	4592	3830	4240	4265	4078.84	4046	4112	1016	0.023	0.926430344770994	0.961946294149582	0.0458	0.0612
WBGene00001241	elo-3	D2024.3	2210	2282	1405	2040	1462	1275	2035	1882	1748	1871	1624	1405	1760.93	1888	1633	0.865	-0.209	0.332180967223853	0.551834616577621	0.033	0.0439
WBGene00001242	elo-4	C40H1.4	56	65	31	70	77	65	52	54	39	64	86	72	60.85	48	74	1524	0.607	0.0352444961106827	0.138341264485288	0.043	0.0609
WBGene00001243	elo-5	F41H10.7	4550	5707	4683	3457	2110	1970	4189	4708	5827	3170	2344	2171	3734.88	4908	2562	0.522	-0.938	0.000581333968920184	0.00446122829093374	0.0523	0.0596
WBGene00001244	elo-6	F41H10.8	5630	6857	5919	4764	2832	2718	5184	5656	7365	4368	3146	2996	4785.87	6068	3503	0.577	-0.792	0.00477373145298839	0.0278349984043845	0.0559	0.0638
WBGene00001245	elo-7	F56H11.3	17	24	2	42	65	55	16	20	2	39	72	61	34.88	13	57	4284	2099	2.70768e+07	3.49759e+09	0.0996	0.0573
WBGene00001246	elo-8	Y47D3A.30	14	15	10	53	46	50	13	12	12	49	51	55	32.09	12	52	4069	2025	86340	3.48649e+06	0.0358	0.0562
WBGene00001247	elo-9	Y53F4B.2	223	220	182	138	105	105	205	181	226	127	117	116	162.03	204	120	0.587	-0.769	0.00162115707979751	0.0111189943840949	0.0359	0.0509
WBGene00001248	elp-1	F38A6.2	156	178	99	168	159	110	144	147	123	154	177	121	144.26	138	151	1.09	0.125	0.626458384396312	0.786152229105488	0.0405	0.0528
WBGene00001249	elt-1	W09C2.1	595	643	482	365	332	375	548	530	600	335	369	413	465.81	559	372	0.666	-0.587	0.00381526804579314	0.0230732877055109	0.0272	0.0353
WBGene00001250	elt-2	C33D3.1	275	338	245	263	280	292	253	279	305	241	311	322	285.16	279	291	1044	0.063	0.780878452345304	0.882955341065097	0.033	0.0415
WBGene00001251	elt-3	K02B9.4	472	519	399	473	345	390	435	428	496	434	383	430	434.34	453	416	0.918	-0.123	0.542836513123619	0.726830759369087	0.027	0.036
WBGene00001252	elt-4	C39B10.6	7	16	12	10	6	2	NA	NA	NA	NA	NA	NA	NA	NA	NA	NA	NA	NA	NA	NA	NA
WBGene00001253	elt-6	F52C12.5	97	116	63	81	66	70	89	96	78	74	73	77	81.36	88	75	0.851	-0.233	0.375908716134549	0.590341331740713	0.0377	0.0598
WBGene00001258	emb-4	Y80D3A.2	3616	3554	1067	3636	3058	2547	3329	2932	1328	3334	3398	2807	2854.58	2530	3180	1257	0.329	0.295227597779655	0.516906920648599	0.0709	0.0544
WBGene00001259	emb-5	T04A8.14	7798	7991	5125	6597	5389	5118	7180	6592	6377	6049	5987	5641	6304.29	6716	5892	0.877	-0.189	0.467982838503963	0.667308963865275	0.0486	0.0677
WBGene00001262	emb-8	K10D2.6	3933	4097	1856	4769	4583	4485	3621	3380	2309	4373	5092	4943	3953.02	3103	4803	1547	0.63	0.0191837733255913	0.0877738369432526	0.0514	0.0606
WBGene00001263	emb-9	K04H4.1	7879	9164	4078	9769	8240	9082	7255	7560	5074	8958	9155	10010	8001.7	6630	9374	1414	0.5	0.0759338389994877	0.23214059351272	0.0567	0.0706
WBGene00001281	emb-27	F10B5.6	1889	2093	1428	1586	1296	1246	1739	1727	1777	1454	1440	1373	1585.01	1748	1422	0.814	-0.297	0.137009235111262	0.335100521225152	0.028	0.0418
WBGene00001284	emb-30	F54C8.3	2140	2169	1293	1750	1379	1245	1970	1789	1609	1605	1532	1372	1646.23	1789	1503	0.84	-0.252	0.227772798469119	0.446445198095609	0.0308	0.0426
WBGene00001303	sec-61.G	F32D8.6	6373	7116	7299	4873	4254	4718	5868	5870	9082	4468	4726	5200	5869.02	6940	4798	0.691	-0.532	0.0598379341398906	0.19789186834436	0.0572	0.0667
WBGene00001309	emr-1	M01D7.6	1443	1506	1059	1362	1074	1342	1329	1242	1318	1249	1193	1479	1301.63	1296	1307	1008	0.012	0.952275841272372	0.975241269654855	0.0285	0.0384
WBGene00001310	end-1	F58E10.2	65	79	40	41	26	31	60	65	50	38	29	34	45.91	58	34	0.575	-0.797	0.00784709372909507	0.0427391409557807	0.0417	0.0599
WBGene00001311	end-3	F58E10.5	16	19	13	23	12	13	NA	NA	NA	NA	NA	NA	NA	NA	NA	NA	NA	NA	NA	NA	NA
WBGene00001320	ent-1	ZK809.4	3410	4066	1207	3554	3033	2981	3140	3354	1502	3259	3370	3285	2984.95	2665	3305	1.24	0.31	0.301252566766528	0.522691666214293	0.0643	0.0553
WBGene00001324	eor-1	R11E3.6	1516	1611	680	1448	1201	1147	1396	1329	846	1328	1334	1264	1249.52	1190	1309	1099	0.136	0.550458666561222	0.732417783207721	0.0364	0.0377
WBGene00001325	eor-2	C44H4.7	535	557	168	474	391	370	493	459	209	435	434	408	406.32	387	426	1097	0.134	0.635856067102617	0.792211249276379	0.0549	0.0367
WBGene00001328	epi-1	K08C7.3	4117	5396	1269	3835	3309	3228	3791	4451	1579	3516	3676	3558	3428.58	3274	3583	1094	0.13	0.696862382892597	0.832205195634722	0.0801	0.058
WBGene00001329	epn-1	T04C10.2	2154	2414	519	2077	1822	1725	1983	1991	646	1904	2024	1901	1741.73	1540	1943	1261	0.335	0.3150300152498	0.535251672571835	0.0792	0.0437
WBGene00001330	eps-8	Y57G11C.24	1089	1313	347	1319	1045	1083	1003	1083	432	1209	1161	1194	1013.61	839	1188	1414	0.5	0.0780529965011184	0.236137294627405	0.0567	0.0351
WBGene00001331	erd-2.1	F09B9.3	1636	1785	1250	1429	1031	1057	1506	1472	1555	1310	1145	1165	1359.14	1511	1207	0.799	-0.324	0.101282846289853	0.279005189181597	0.0274	0.0391
WBGene00001332	eri-1	T07A9.5	1011	1272	900	937	707	759	931	1049	1120	859	785	837	930.2	1033	827	0.801	-0.321	0.0934275255213542	0.26493878220152	0.0252	0.0343
WBGene00001333	erm-1	C01G8.5	6304	6301	3252	6392	5326	4503	5804	5198	4046	5861	5917	4963	5298.3	5016	5580	1112	0.154	0.568726132579271	0.745722328138711	0.0522	0.0653
WBGene00001334	ero-1	Y105E8B.8	1628	1886	1329	1814	1433	1370	1499	1556	1654	1663	1592	1510	1578.95	1570	1588	1012	0.018	0.930153032548653	0.963696977684023	0.0286	0.0417
WBGene00001335	F35A5.8	F35A5.8	345	367	330	330	245	250	318	303	411	303	272	276	313.55	344	284	0.827	-0.274	0.217286110238906	0.43641161420034	0.0323	0.0401
WBGene00001336	qars-1	Y41E3.4	3500	3741	1596	3464	3080	2789	3223	3086	1986	3176	3422	3074	2994.42	2765	3224	1166	0.221	0.396191539419145	0.60779485540379	0.0487	0.0554
WBGene00001337	ears-1	ZC434.5	5012	5126	1116	5358	5175	4230	4615	4229	1389	4913	5750	4662	4259.41	3411	5108	1497	0.582	0.115856231510626	0.301897916841151	0.098	0.0619
WBGene00001338	ears-2	T07A9.2	474	595	326	479	363	323	436	491	406	439	403	356	421.9	444	399	0.899	-0.154	0.457996796809324	0.660411552614803	0.0286	0.0363
WBGene00001340	etr-1	T01D1.2	1645	1893	821	1478	1382	1397	1515	1562	1022	1355	1535	1540	1421.35	1366	1477	1.08	0.112	0.615937637324769	0.778312865315816	0.0349	0.0398
WBGene00001345	fos-1	F29G9.4	389	430	201	525	485	466	358	355	250	481	539	514	416.14	321	511	1588	0.668	0.00229711042546344	0.0149714309696032	0.0318	0.0365
WBGene00001352	evl-14	H38K22.1	2503	2617	1625	2326	1717	1514	2305	2159	2022	2133	1908	1669	2032.4	2162	1903	0.88	-0.184	0.40739242644803	0.618346440634679	0.035	0.047
WBGene00001358	evl-20	F22B5.1	348	447	317	323	263	281	320	369	394	296	292	310	330.28	361	299	0.829	-0.27	0.200136389732321	0.415404521165804	0.0288	0.0394
WBGene00001362	exc-1	C46E1.3	28	21	16	40	29	21	26	17	20	37	32	23	25.84	21	31	1466	0.552	0.104320480934715	0.284033463318342	0.0442	0.0534
WBGene00001365	exc-4	Y105E8A.22	1125	1190	916	931	690	689	1036	982	1140	854	767	759	922.81	1053	793	0.754	-0.407	0.0336066874029852	0.133454900986667	0.0252	0.0343
WBGene00001366	exc-5	C33D9.1	188	259	148	269	206	163	173	214	184	247	229	180	204.35	190	219	1147	0.198	0.410190729426528	0.620998420474274	0.0369	0.047
WBGene00001368	exc-7	F35H8.5	232	243	64	273	216	183	214	200	80	250	240	202	197.62	165	231	1395	0.48	0.136875757983287	0.334834324974778	0.0698	0.0475
WBGene00001371	exl-1	F26H11.5	568	662	609	606	533	618	523	546	758	556	592	681	609.3	609	610	1002	0.003	0.987504518502157	0.993352498477002	0.0321	0.0336
WBGene00001372	exo-3	R09B3.1	1469	1736	1324	1320	1089	1220	1353	1432	1647	1210	1210	1345	1366.15	1477	1255	0.85	-0.235	0.243343934159529	0.463368403867847	0.0284	0.0391
WBGene00001373	exp-1	H35N03.1	14	15	10	18	9	15	NA	NA	NA	NA	NA	NA	NA	NA	NA	NA	NA	NA	NA	NA	NA
WBGene00001374	exp-2	F12F3.1	64	86	55	82	74	76	59	71	68	75	82	84	73.25	66	80	1215	0.281	0.295049933550591	0.516842590839925	0.038	0.0605
WBGene00001377	eya-1	C49A1.4	413	432	262	185	156	181	380	356	326	170	173	199	267.51	354	181	0.51	-0.971	1.32924e+09	0.000144158106440708	0.0312	0.0425
WBGene00001385	far-1	F02A9.2	12208	15229	10631	13870	12593	16149	11241	12563	13227	12718	13991	17798	13589.69	12344	14836	1202	0.265	0.35992552983741	0.575494416905663	0.0604	0.0759
WBGene00001386	far-2	F02A9.3	56996	73072	52883	66597	59429	78336	52479	60278	65798	61066	66028	86337	65330.96	59518	71144	1195	0.257	0.422444689500525	0.631043298408555	0.0741	0.0908
WBGene00001387	far-3	F15B9.1	394	347	360	212	205	203	363	286	448	194	228	224	290.47	366	215	0.59	-0.762	0.00138448121638102	0.00969779136567094	0.0368	0.0413
WBGene00001388	far-4	F15B9.2	7	2	10	14	17	30	NA	NA	NA	NA	NA	NA	NA	NA	NA	NA	NA	NA	NA	NA	NA
WBGene00001389	far-5	F15B9.3	85	69	60	47	29	25	78	57	75	43	32	28	52.12	70	34	0.496	-1013	0.00105076219760084	0.0075549246048666	0.0471	0.0606
WBGene00001390	far-6	W02A2.2	1392	1698	1426	1355	1259	1692	1282	1401	1774	1242	1399	1865	1493.79	1486	1502	1011	0.016	0.943949395292009	0.971637559707062	0.0376	0.0407
WBGene00001391	far-7	K01A2.2	86	86	70	115	115	110	79	71	87	105	128	121	98.61	79	118	1497	0.582	0.0279064493989577	0.116755154212573	0.0397	0.0581
WBGene00001392	far-8	K02F3.3	1326	1786	1760	1591	1572	1668	1221	1473	2190	1459	1747	1838	1654.64	1628	1681	1033	0.047	0.849493371359666	0.923700484047935	0.0437	0.0427
WBGene00001393	fat-1	Y67H2A.8	9486	10483	8166	10922	9014	8760	8734	8648	10160	10015	10015	9655	9537.76	9181	9895	1078	0.108	0.69114931851437	0.828879012381235	0.0532	0.0724
WBGene00001394	fat-2	W02A2.1	12253	13584	11709	19891	19010	21128	11282	11206	14569	18239	21121	23286	16616.96	12352	20882	1691	0.758	0.0101428525295386	0.0527482675177576	0.0618	0.0777
WBGene00001395	fat-3	W08D2.4	2684	2568	1671	2765	1866	1434	2471	2118	2079	2535	2073	1580	2142.96	2223	2063	0.928	-0.108	0.659206541865626	0.80760527383808	0.0424	0.0481
WBGene00001396	fat-4	T13F2.1	5620	5844	4564	5784	4716	4284	5175	4821	5679	5304	5240	4722	5156.47	5225	5089	0.974	-0.038	0.88208909364323	0.94079810795996	0.0473	0.0649
WBGene00001397	fat-5	W06D12.3	852	1426	757	501	140	154	784	1176	942	459	156	170	614.56	967	262	0.271	-1884	1.13199e+07	2.23584e+08	0.0832	0.0336
WBGene00001398	fat-6	VZK822L.1	6927	9216	4958	8625	4481	4599	6378	7602	6169	7909	4979	5069	6350.87	6716	5986	0.891	-0.166	0.564214852920888	0.743153594682752	0.0597	0.0678
WBGene00001399	fat-7	F10D2.9	4947	5578	2843	1913	735	501	4555	4601	3537	1754	817	552	2636.09	4231	1041	0.246	-2022	3.30957e+06	7.68783e+07	0.0891	0.0527
WBGene00001400	fax-1	F56E3.4	13	19	19	8	5	7	NA	NA	NA	NA	NA	NA	NA	NA	NA	NA	NA	NA	NA	NA	NA
WBGene00001401	fbf-1	H12I13.4	492	472	222	431	415	344	453	389	276	395	461	379	392.33	373	412	1102	0.14	0.548293483332377	0.730824928396632	0.0367	0.0371
WBGene00001402	fbf-2	F21H12.5	460	462	344	473	474	376	424	381	428	434	527	414	434.57	411	458	1116	0.158	0.444916512106231	0.649406066918536	0.0284	0.036
WBGene00001403	fbl-1	F56H11.1	390	385	272	379	285	226	359	318	338	348	317	249	321.39	338	305	0.901	-0.151	0.494665221200333	0.688224746520756	0.0321	0.0397
WBGene00001404	fbp-1	K07A3.1	3462	4041	3698	3249	2923	3287	3188	3333	4601	2979	3248	3623	3495.28	3707	3283	0.886	-0.175	0.50206106203042	0.694544209704915	0.0487	0.0584
WBGene00001405	fce-1	C04F12.10	1593	1788	1278	1596	1118	1025	1467	1475	1590	1463	1242	1130	1394.52	1511	1278	0.847	-0.24	0.240226801397804	0.460204767294203	0.0294	0.0395
WBGene00001406	fce-2	F48F5.5	544	586	390	596	364	381	501	483	485	546	404	420	473.39	490	457	0.934	-0.099	0.633910338335555	0.791092624450533	0.0291	0.0352
WBGene00001410	feh-1	Y54F10AM.2	59	109	38	113	81	99	54	90	47	104	90	109	82.37	64	101	1566	0.647	0.0341329765235941	0.134913617794974	0.0546	0.0597
WBGene00001411	fem-1	F35D6.1	1353	1510	1095	1324	1143	1100	1246	1246	1362	1214	1270	1212	1258.35	1285	1232	0.959	-0.06	0.758378646640179	0.867808528575627	0.0266	0.0378
WBGene00001412	fem-2	T19C3.8	2219	2418	1454	2101	1781	1864	2043	1995	1809	1927	1979	2054	1967.75	1949	1987	1019	0.027	0.898440380515351	0.949370632256851	0.0325	0.0463
WBGene00001413	fem-3	C01F6.4	1092	1184	765	953	625	580	1005	977	952	874	694	639	856.91	978	736	0.753	-0.41	0.0404585336796503	0.152762160092461	0.0275	0.0338
WBGene00001414	fer-1	F43G9.6	33	44	4	70	157	116	30	36	5	64	174	128	73.02	24	122	4976	2315	3.07964e+07	3.87585e+07	0.1445	0.0605
WBGene00001423	fib-1	T01C3.7	9061	9228	4376	8581	7324	6571	8343	7612	5445	7868	8137	7242	7441.27	7133	7749	1086	0.119	0.669186916163078	0.814044879734052	0.0561	0.0697
WBGene00001424	fis-1	F41G3.4	11	13	6	28	43	35	10	11	7	26	48	39	23.39	9	38	3826	1936	5.76625e+07	8.92455e+08	0.0511	0.0518
WBGene00001425	fis-2	F13B9.8	445	516	514	470	360	527	410	426	640	431	400	581	481.11	492	471	0.959	-0.061	0.801144159565874	0.895365407051622	0.04	0.0351
WBGene00001426	fkb-1	F36H1.1	2552	2973	2752	2653	2172	2492	2350	2452	3424	2433	2413	2747	2636.45	2742	2531	0.923	-0.115	0.642391896030181	0.796483893718443	0.0441	0.0527
WBGene00001427	fkb-2	Y18D10A.19	6475	7192	8034	5169	4454	5410	5962	5933	9996	4740	4949	5963	6256.92	7297	5217	0.715	-0.484	0.103601163984434	0.282754813694411	0.0633	0.0676
WBGene00001428	fkb-3	C05C8.3	678	837	618	567	560	600	624	690	769	520	622	661	647.84	694	601	0.866	-0.208	0.30475166505774	0.526009192997539	0.0281	0.0334
WBGene00001429	fkb-4	ZC455.10	43	51	27	40	22	35	40	42	34	37	24	39	35.83	39	33	0.863	-0.213	0.503671125799769	0.69620454973991	0.0454	0.0577
WBGene00001430	fkb-5	C50F2.6	704	739	577	562	435	509	648	610	718	515	483	561	589.22	659	520	0.79	-0.34	0.0830580827153254	0.244938430125555	0.026	0.0337
WBGene00001431	fkb-6	F31D4.3	5950	6560	3042	5851	4992	4743	5478	5411	3785	5365	5546	5227	5135.6	4891	5379	1.1	0.137	0.609685153528764	0.774284878255822	0.0517	0.0648
WBGene00001432	fkb-7	B0511.1	180	167	105	60	70	56	166	138	131	55	78	62	104.77	145	65	0.447	-1162	2.3018e+09	0.000236068847322205	0.0425	0.0573
WBGene00001433	fkb-8	Y18D10A.25	106	133	97	183	178	179	98	110	121	168	198	197	148.47	110	188	1717	0.78	0.00172636345712801	0.0117313058308371	0.0371	0.0524
WBGene00001434	fkh-2	T14G12.4	113	128	94	51	52	62	104	106	117	47	58	68	83.24	109	58	0.529	-0.919	0.000909861092303781	0.00666887938690188	0.0416	0.0597
WBGene00001435	fkh-3	C29F7.4	231	227	187	127	116	106	213	187	233	116	129	117	165.8	211	121	0.573	-0.802	0.00101240221063459	0.00731394664556804	0.036	0.0505
WBGene00001436	fkh-4	C29F7.5	204	228	173	130	83	89	188	188	215	119	92	98	150.11	197	103	0.526	-0.928	0.000220886689298254	0.00186784643489358	0.0376	0.0522
WBGene00001437	fkh-5	F26A1.2	50	49	44	28	31	19	46	40	55	26	34	21	37.04	47	27	0.578	-0.791	0.0150041439059341	0.0724303060524828	0.047	0.058
WBGene00001438	fkh-6	B0286.5	65	60	55	76	47	49	60	49	68	70	52	54	58.95	59	59	0.999	-0.002	0.995587594655917	0.997924896924161	0.0436	0.0609
WBGene00001439	fkh-7	F26D12.1	629	739	144	519	470	479	579	610	179	476	522	528	482.32	456	509	1113	0.155	0.649042972639735	0.800421540539192	0.0812	0.035
WBGene00001440	fkh-8	F40H3.4	45	53	22	34	24	23	41	44	27	31	27	25	32.62	37	28	0.734	-0.447	0.165762386667455	0.374550228204864	0.0443	0.0567
WBGene00001441	fkh-9	K03C7.2	453	562	186	834	573	532	417	464	231	765	637	586	516.64	371	663	1783	0.834	0.00118211329529819	0.00841033380618173	0.0451	0.0345
WBGene00001442	fkh-10	C25A1.2	7	6	6	2	3	8	NA	NA	NA	NA	NA	NA	NA	NA	NA	NA	NA	NA	NA	NA	NA
WBGene00001443	fli-1	B0523.5	1926	2046	1240	1909	1540	1327	1773	1688	1543	1750	1711	1463	1654.66	1668	1641	0.984	-0.023	0.910602964476169	0.955455983271702	0.0306	0.0427
WBGene00001444	flp-1	F23B2.5	234	373	357	335	286	358	215	308	444	307	318	395	331.14	322	340	1056	0.079	0.76863358143346	0.87456767462943	0.0487	0.0393
WBGene00001445	flp-2	W07E11.3	48	59	54	70	59	86	44	49	67	64	66	95	64.1	53	75	1411	0.496	0.10283005611578	0.281271665168546	0.0504	0.0609
WBGene00001446	flp-3	W07E11.2	116	158	161	182	149	172	107	130	200	167	166	190	159.91	146	174	1199	0.262	0.350854460233015	0.568457993316876	0.0502	0.0512
WBGene00001447	flp-4	C18D1.3	59	64	51	69	78	87	54	53	63	63	87	96	69.4	57	82	1442	0.528	0.0681382270599891	0.216036016686466	0.0452	0.0607
WBGene00001448	flp-5	C03G5.7	86	139	131	137	134	147	79	115	163	126	149	162	132.23	119	146	1228	0.297	0.318935432518724	0.538989378497319	0.056	0.0542
WBGene00001449	flp-6	F07D3.2	354	454	462	243	351	364	326	375	575	223	390	401	381.54	425	338	0.796	-0.33	0.242732567183629	0.462556844125414	0.0546	0.0375
WBGene00001450	flp-7	F49E10.3	60	85	78	88	109	97	55	70	97	81	121	107	88.52	74	103	1394	0.479	0.114267344888232	0.299359735817656	0.0543	0.0592
WBGene00001451	flp-8	F31F6.4	96	113	145	111	111	146	88	93	180	102	123	161	124.67	120	129	1072	0.1	0.757684394558772	0.867703795521587	0.0676	0.0551
WBGene00001452	flp-9	C36H8.3	222	383	267	328	303	279	204	316	332	301	337	307	299.58	284	315	1109	0.15	0.532904301791152	0.718772859259549	0.0381	0.0408
WBGene00001453	flp-10	T06C10.4	166	181	120	178	108	94	153	149	149	163	120	104	139.71	150	129	0.859	-0.219	0.403706112251351	0.61432949153232	0.0425	0.0533
WBGene00001454	flp-11	K02G10.4	108	159	112	143	118	201	99	131	139	131	131	222	142.28	123	161	1308	0.387	0.182226409285573	0.39449970938054	0.0534	0.053
WBGene00001455	flp-12	C05E11.8	161	257	182	210	192	228	148	212	226	193	213	251	207.31	195	219	1121	0.165	0.515023068794333	0.704387049586504	0.0412	0.0468
WBGene00001456	flp-13	F33D4.3	83	158	108	129	111	176	76	130	134	118	123	194	129.45	113	145	1277	0.353	0.25244433398189	0.47317035632736	0.0606	0.0545
WBGene00001457	flp-14	Y37D8A.15	305	400	429	359	424	476	281	330	534	329	471	525	411.57	382	442	1159	0.213	0.434162024734962	0.641028459376222	0.0511	0.0366
WBGene00001458	flp-15	ZK525.1	96	111	101	113	132	136	88	92	126	104	147	150	117.63	102	134	1313	0.393	0.158422686629743	0.365006084878193	0.0469	0.0559
WBGene00001459	flp-16	F15D4.8	140	171	135	185	167	198	129	141	168	170	186	218	168.56	146	191	1311	0.391	0.11707441600706	0.304075733776746	0.0387	0.0503
WBGene00001460	flp-17	C52D10.11	123	148	150	127	151	161	113	122	187	116	168	177	147.27	141	154	1097	0.134	0.642529139074609	0.796581376779935	0.0529	0.0525
WBGene00001461	flp-18	Y48D7A.2	164	225	223	230	226	268	151	186	277	211	251	295	228.57	205	252	1237	0.307	0.258834506960553	0.479981183827369	0.0485	0.0452
WBGene00001462	flp-19	M79.4	105	112	129	146	117	148	97	92	161	134	130	163	129.43	117	142	1229	0.297	0.302233690343596	0.523545160819516	0.0518	0.0545
WBGene00001463	flp-20	E01H11.3	42	39	26	54	43	47	39	32	32	50	48	52	42.05	34	50	1441	0.527	0.073261283261642	0.226931292054354	0.0381	0.0592
WBGene00001464	flp-21	C26F1.10	28	37	48	43	44	54	26	31	60	39	49	60	43.98	39	49	1292	0.369	0.308263447274208	0.529180392244722	0.0709	0.0595
WBGene00001465	flr-1	F02D10.5	103	120	107	112	76	69	95	99	133	103	84	76	98.36	109	88	0.81	-0.303	0.276082881375742	0.497820124843702	0.0454	0.0581
WBGene00001466	gpla-1	F58H1.4	20	31	12	20	15	21	18	26	15	18	17	23	19.51	20	19	0.967	-0.048	0.892105165573233	0.945531958960763	0.0411	0.0494
WBGene00001468	flr-4	F09B12.6	40	36	49	78	34	33	37	30	61	72	38	36	45.53	43	49	1164	0.219	0.559938675576494	0.740060946372487	0.0795	0.0598
WBGene00001470	baz-2	ZK783.4	1130	1328	930	1020	760	736	1040	1095	1157	935	844	811	980.65	1097	863	0.787	-0.345	0.0715666434175975	0.223619019867034	0.0254	0.0348
WBGene00001475	fmi-1	F15B9.7	338	382	152	109	102	118	311	315	189	100	113	130	193.13	272	114	0.42	-1253	5.14488e+08	6.13817e+09	0.0471	0.0479
WBGene00001476	fmo-1	K08C7.2	212	166	129	168	156	147	195	137	161	154	173	162	163.67	164	163	0.993	-0.01	0.969168172254387	0.98460124796388	0.039	0.0508
WBGene00001477	fmo-2	K08C7.5	110	139	39	242	158	212	101	115	49	222	176	234	149.26	88	211	2364	1241	7.09349e+09	0.000665240904631495	0.0613	0.0522
WBGene00001478	fmo-3	Y39A1A.19	261	235	224	216	181	147	240	194	279	198	201	162	212.34	238	187	0.79	-0.341	0.162208611799695	0.37015160801781	0.0379	0.0464
WBGene00001479	fmo-4	F53F4.5	559	681	513	539	382	346	515	562	638	494	424	381	502.46	572	433	0.759	-0.397	0.0563402642755823	0.190972275191042	0.0291	0.0347
WBGene00001480	fmo-5	H24K24.5	279	327	224	293	264	312	257	270	279	269	293	344	285.2	269	302	1124	0.169	0.437731587163985	0.644285534387896	0.0307	0.0415
WBGene00001481	fog-1	Y54E10A.4	379	410	239	381	346	384	349	338	297	349	384	423	356.92	328	385	1173	0.231	0.27479489250715	0.496634508904618	0.0293	0.0383
WBGene00001482	fog-2	Y113G7B.5	666	763	457	611	409	389	613	629	569	560	454	429	542.44	604	481	0.797	-0.327	0.106952414152594	0.288196778885504	0.0277	0.0342
WBGene00001483	fog-3	C03C11.2	15	29	11	77	101	105	14	24	14	71	112	116	58.33	17	100	5662	2501	240.341	2215.97	0.0594	0.0609
WBGene00001484	fox-1	T07D1.4	572	621	340	408	335	377	527	512	423	374	372	416	437.3	487	387	0.794	-0.333	0.104219177563619	0.283928308723339	0.0279	0.0359
WBGene00001485	fre-1	Y113G7A.8	964	1099	466	1042	900	841	888	907	580	955	1000	927	876.05	792	961	1213	0.278	0.19863168738568	0.413671417606745	0.0325	0.0339
WBGene00001486	frh-1	F59G1.7	324	340	292	305	213	179	298	280	363	280	237	197	275.95	314	238	0.76	-0.397	0.0916030787756906	0.261786380122578	0.036	0.042
WBGene00001487	frk-1	T04B2.2	24	29	12	48	78	93	22	24	15	44	87	102	49.02	20	78	3744	1905	5.80292e+07	8.97109e+08	0.0739	0.0602
WBGene00001488	frm-1	ZK270.2	3155	3478	994	3337	3180	3414	2905	2869	1237	3060	3533	3763	2894.4	2337	3452	1477	0.562	0.0726731457599985	0.225520753078927	0.0699	0.0547
WBGene00001489	frm-2	T04C9.6	520	556	374	524	419	447	479	459	465	480	466	493	473.57	468	480	1026	0.036	0.851141535134399	0.924183964917407	0.0251	0.0352
WBGene00001490	frm-3	H05G16.1	113	189	42	174	154	147	104	156	52	160	171	162	134.15	104	164	1565	0.646	0.0540545427288303	0.185211089546666	0.073	0.0539
WBGene00001491	frm-4	C24A11.8	2140	2336	1256	2138	1716	1423	1970	1927	1563	1960	1907	1568	1815.91	1820	1812	0.995	-0.007	0.974965812029123	0.987243697441412	0.0339	0.0446
WBGene00001492	frm-5.1	Y38C1AB.8	179	223	64	153	162	162	165	184	80	140	180	179	154.54	143	166	1157	0.21	0.498161467045291	0.691157378531451	0.0629	0.0517
WBGene00001493	frm-7	C51F7.1	1829	1963	255	1661	1595	1540	1684	1619	317	1523	1772	1697	1435.51	1207	1664	1378	0.463	0.26903192138134	0.490725885670665	0.125	0.04
WBGene00001494	frm-8	H09G03.2	118	139	53	164	142	155	109	115	66	150	158	171	128.04	97	160	1643	0.716	0.00980360688813173	0.051347347881072	0.047	0.0546
WBGene00001495	F31B12.3	F31B12.3	87	103	52	105	103	93	80	85	65	96	114	102	90.5	77	104	1355	0.438	0.102690068135091	0.281115095867798	0.0406	0.0589
WBGene00001496	frm-10	F25H9.5	1598	1698	973	1606	1307	1238	1471	1401	1211	1473	1452	1364	1395.31	1361	1430	1.05	0.071	0.72436696719041	0.847329148416156	0.0283	0.0395
WBGene00001497	fars-1	T08B2.9	3459	3614	3067	2934	2436	2357	3185	2981	3816	2690	2706	2598	2996.11	3327	2665	0.801	-0.32	0.183106692631755	0.39520915599951	0.0412	0.0554
WBGene00001498	fars-3	F22B5.9	3361	3388	2260	2978	2436	2112	3095	2795	2812	2731	2706	2328	2744.38	2901	2588	0.892	-0.164	0.483764090850572	0.679891429368954	0.0393	0.0535
WBGene00001499	fsn-1	C26E6.5	1951	2184	1579	1851	1426	1485	1796	1802	1965	1697	1584	1637	1746.82	1854	1639	0.884	-0.177	0.387315388765455	0.600345479403875	0.0297	0.0437
WBGene00001500	ftn-1	C54F6.14	52	27	36	100	94	89	48	22	45	92	104	98	68.19	38	98	2579	1367	2.21594e+09	0.000228297249268559	0.0558	0.0608
WBGene00001501	ftn-2	D1037.3	3485	3342	3911	2370	2255	2315	3209	2757	4866	2173	2505	2551	3010.3	3611	2410	0.668	-0.583	0.0320123838099856	0.128512934591993	0.0526	0.0555
WBGene00001502	ftt-2	F52D10.3	6738	7895	3433	7618	6730	6998	6204	6513	4271	6985	7477	7713	6527.24	5663	7392	1305	0.384	0.168189836515666	0.377836285073795	0.0557	0.0681
WBGene00001503	fum-1	H14A12.2	4839	5296	1430	6321	5224	5016	4456	4369	1779	5796	5804	5528	4621.98	3535	5709	1615	0.692	0.0376038512339716	0.144964179976862	0.0788	0.0632
WBGene00001505	fut-1	K08F8.3	186	174	170	266	169	180	171	144	212	244	188	198	192.73	176	210	1202	0.266	0.292073818451914	0.514118020588479	0.0406	0.048
WBGene00001506	fut-2	EGAP9.2	14	11	10	21	6	5	NA	NA	NA	NA	NA	NA	NA	NA	NA	NA	NA	NA	NA	NA	NA
WBGene00001507	fut-4	K12H6.3	35	33	19	27	25	24	32	27	24	25	28	26	27.01	28	26	0.942	-0.086	0.785087541884466	0.885430708495975	0.0347	0.0541
WBGene00001508	fut-8	C10F3.6	178	222	190	255	176	177	164	183	236	234	196	195	201.31	194	208	1074	0.103	0.67377485046889	0.816982818151311	0.0384	0.0473
WBGene00001509	fzo-1	ZK1248.14	1721	1917	1486	1767	1414	1383	1585	1581	1849	1620	1571	1524	1621.73	1672	1572	0.941	-0.088	0.665617199116003	0.811508354457866	0.0295	0.0423
WBGene00001510	fzr-1	ZK1307.6	1931	1980	433	1642	1366	1306	1778	1633	539	1506	1518	1439	1402.12	1317	1488	1129	0.175	0.599213762007699	0.767095224863177	0.0792	0.0396
WBGene00001511	fzy-1	ZK177.6	4305	4838	3180	3698	3017	3203	3964	3991	3957	3391	3352	3530	3697.4	3971	3424	0.862	-0.213	0.381058690339296	0.594171720369557	0.0425	0.0594
WBGene00001512	gab-1	ZC482.1	14	19	11	21	19	14	NA	NA	NA	NA	NA	NA	NA	NA	NA	NA	NA	NA	NA	NA	NA
WBGene00001513	gad-1	T05H4.14	2420	2756	1953	2228	1906	1995	2228	2273	2430	2043	2118	2199	2215.17	2310	2120	0.917	-0.124	0.57309204246299	0.749571255687642	0.0346	0.0488
WBGene00001514	xnd-1	C05D2.5	2530	2476	477	2347	2140	2152	2329	2042	593	2152	2378	2372	1977.83	1655	2301	1389	0.474	0.199181078974067	0.414054104662474	0.0974	0.0464
WBGene00001515	gap-1	T24C12.2	83	73	30	70	72	77	76	60	37	64	80	85	67.17	58	76	1302	0.38	0.224539829519228	0.443416089732435	0.0558	0.0608
WBGene00001516	gap-2	ZK899.8	1070	1301	377	1065	825	837	985	1073	469	977	917	922	890.52	842	939	1113	0.154	0.56528173744792	0.743774999334354	0.0505	0.034
WBGene00001517	gar-1	C15B12.5	26	36	30	40	35	29	24	30	37	37	39	32	33.08	30	36	1195	0.256	0.416343143319031	0.626235466798253	0.0413	0.0566
WBGene00001518	gar-2	F47D12.1	49	93	28	72	72	45	45	77	35	66	80	50	58.71	52	65	1234	0.304	0.375075675830365	0.589578179162386	0.0678	0.0609
WBGene00001519	gar-3	Y40H4A.1	72	96	52	81	65	71	66	79	65	74	72	78	72.49	70	75	1065	0.091	0.73406516113276	0.852565134354631	0.0385	0.0605
WBGene00001520	gas-1	K09A9.5	2441	2866	1954	3049	2605	2729	2248	2364	2431	2796	2894	3008	2623.45	2348	2899	1235	0.304	0.18508678439803	0.397691870549158	0.0376	0.0526
WBGene00001522	gbh-1	D2089.5	319	350	307	283	256	272	294	289	382	259	284	300	301.35	322	281	0.876	-0.191	0.39078246912832	0.603379499259714	0.0321	0.0407
WBGene00001523	gbh-2	M05D6.7	192	185	112	150	151	142	177	153	139	138	168	157	155.09	156	154	0.983	-0.025	0.918947633799925	0.958592108367788	0.0376	0.0516
WBGene00001526	gck-1	T19A5.2	1370	1536	592	1397	1206	1098	1261	1267	737	1281	1340	1210	1182.68	1088	1277	1172	0.229	0.329692233250686	0.549514014184174	0.039	0.0369
WBGene00001527	gcs-1	F37B12.2	2199	2321	1673	2332	1829	1694	2025	1915	2082	2138	2032	1867	2009.73	2007	2012	1003	0.004	0.984738024059407	0.991603326635387	0.0332	0.0467
WBGene00001528	gcy-1	AH6.1	1	2	0	0	0	2	NA	NA	NA	NA	NA	NA	NA	NA	NA	NA	NA	NA	NA	NA	NA
WBGene00001529	gcy-2	R134.2	0	2	0	3	1	2	NA	NA	NA	NA	NA	NA	NA	NA	NA	NA	NA	NA	NA	NA	NA
WBGene00001530	gcy-3	R134.1	6	13	3	13	6	10	NA	NA	NA	NA	NA	NA	NA	NA	NA	NA	NA	NA	NA	NA	NA
WBGene00001531	gcy-4	ZK970.5	4	2	1	5	2	2	NA	NA	NA	NA	NA	NA	NA	NA	NA	NA	NA	NA	NA	NA	NA
WBGene00001532	gcy-5	ZK970.6	1	3	1	9	16	10	NA	NA	NA	NA	NA	NA	NA	NA	NA	NA	NA	NA	NA	NA	NA
WBGene00001533	gcy-6	B0024.6	2	4	5	9	6	0	NA	NA	NA	NA	NA	NA	NA	NA	NA	NA	NA	NA	NA	NA	NA
WBGene00001534	gcy-7	F52E1.4	8	1	5	4	5	2	NA	NA	NA	NA	NA	NA	NA	NA	NA	NA	NA	NA	NA	NA	NA
WBGene00001535	gcy-8	C49H3.1	6	13	6	20	7	7	NA	NA	NA	NA	NA	NA	NA	NA	NA	NA	NA	NA	NA	NA	NA
WBGene00001536	gcy-9	ZK455.2	22	29	6	19	20	16	20	24	7	17	22	18	18.15	17	19	1068	0.095	0.807144850332261	0.899045373632728	0.057	0.0484
WBGene00001537	gcy-11	C30G4.3	107	132	67	102	80	88	99	109	83	94	89	97	95.03	97	93	0.957	-0.063	0.812043460145166	0.901688068304679	0.0399	0.0584
WBGene00001538	gcy-12	F08B1.2	628	896	419	877	689	583	578	739	521	804	766	643	675.15	613	738	1202	0.265	0.211265588619634	0.428938903892456	0.031	0.0334
WBGene00001539	gcy-13	F23H12.6	2	3	4	3	1	1	NA	NA	NA	NA	NA	NA	NA	NA	NA	NA	NA	NA	NA	NA	NA
WBGene00001540	gcy-14	ZC412.2	0	0	0	2	0	2	NA	NA	NA	NA	NA	NA	NA	NA	NA	NA	NA	NA	NA	NA	NA
WBGene00001541	gcy-15	ZC239.7	10	26	1	28	25	28	9	21	1	26	28	31	19.37	10	28	2482	1311	0.00574983543130696	0.0327224534078889	0.1056	0.0493
WBGene00001542	gcy-17	W03F11.2	0	3	1	4	4	7	NA	NA	NA	NA	NA	NA	NA	NA	NA	NA	NA	NA	NA	NA	NA
WBGene00001543	gcy-18	ZK896.8	24	31	13	18	33	30	22	26	16	17	37	33	25.01	21	29	1318	0.398	0.286944490779586	0.508912644897389	0.0606	0.0529
WBGene00001544	gcy-19	C17F4.6	20	23	5	30	29	26	18	19	6	28	32	29	22	14	30	1941	0.957	0.00921669864704189	0.0488477838980703	0.0501	0.0512
WBGene00001545	gcy-20	F21H7.9	3	4	1	3	6	4	NA	NA	NA	NA	NA	NA	NA	NA	NA	NA	NA	NA	NA	NA	NA
WBGene00001546	gcy-21	F22E5.3	64	95	34	49	58	46	59	78	42	45	64	51	56.61	60	53	0.881	-0.183	0.561507371754546	0.741167914013844	0.0543	0.0609
WBGene00001547	gcy-22	T03D8.5	14	27	3	25	13	15	NA	NA	NA	NA	NA	NA	NA	NA	NA	NA	NA	NA	NA	NA	NA
WBGene00001548	gcy-23	T26C12.4	12	32	2	20	11	18	11	26	2	18	12	20	15.06	13	17	1.21	0.275	0.584000894102834	0.756958105192875	0.1209	0.0459
WBGene00001549	gcy-25	Y105C5B.2	1	3	0	0	0	1	NA	NA	NA	NA	NA	NA	NA	NA	NA	NA	NA	NA	NA	NA	NA
WBGene00001550	gcy-27	C06A12.4	0	1	0	1	2	2	NA	NA	NA	NA	NA	NA	NA	NA	NA	NA	NA	NA	NA	NA	NA
WBGene00001551	gcy-31	T07D1.1	17	19	10	17	9	11	NA	NA	NA	NA	NA	NA	NA	NA	NA	NA	NA	NA	NA	NA	NA
WBGene00001552	gcy-32	C06B3.8	11	6	7	8	9	11	NA	NA	NA	NA	NA	NA	NA	NA	NA	NA	NA	NA	NA	NA	NA
WBGene00001553	gcy-33	F57F5.2	14	12	7	11	9	11	NA	NA	NA	NA	NA	NA	NA	NA	NA	NA	NA	NA	NA	NA	NA
WBGene00001554	gcy-34	M04G12.3	9	6	3	3	3	2	NA	NA	NA	NA	NA	NA	NA	NA	NA	NA	NA	NA	NA	NA	NA
WBGene00001555	gcy-35	T04D3.4	17	21	14	32	27	15	16	17	17	29	30	17	21.04	17	25	1511	0.595	0.0935390577847339	0.26509398826416	0.0428	0.0504
WBGene00001556	gcy-36	C46E1.2	13	15	11	13	6	9	NA	NA	NA	NA	NA	NA	NA	NA	NA	NA	NA	NA	NA	NA	NA
WBGene00001557	gcy-37	C54E4.3	7	17	13	8	9	14	NA	NA	NA	NA	NA	NA	NA	NA	NA	NA	NA	NA	NA	NA	NA
WBGene00001558	gdi-1	Y57G11C.10	8940	9890	7308	9245	7631	7613	8232	8158	9093	8477	8478	8391	8471.45	8494	8449	0.995	-0.008	0.976901522300695	0.98809935143611	0.0513	0.0712
WBGene00001559	gei-1	F45H7.2	399	506	82	548	429	416	367	417	102	502	477	458	387.4	295	479	1616	0.693	0.0602550088514446	0.198932292342634	0.0945	0.0373
WBGene00001560	gei-3	T22H6.6	252	336	29	386	390	313	232	277	36	354	433	345	279.58	182	377	2068	1048	0.025440522637777	0.108373436402744	0.1518	0.0418
WBGene00001561	gei-4	W07B3.2	3298	3743	1202	2653	2226	2397	3037	3088	1496	2433	2473	2642	2527.91	2540	2516	0.99	-0.014	0.960116017384346	0.979799981994283	0.0582	0.0518
WBGene00001562	lin-66	B0513.1	2245	2520	267	2282	1854	1852	2067	2079	332	2092	2060	2041	1778.59	1493	2064	1382	0.467	0.299325520838176	0.520677739717099	0.1449	0.0441
WBGene00001563	gei-6	C05C8.4	1867	2112	446	1961	1586	1560	1719	1742	555	1798	1762	1719	1549.29	1339	1760	1314	0.394	0.235640935335479	0.454991886022495	0.0785	0.0414
WBGene00001564	icl-1	C05E4.9	7549	8282	1451	10331	11893	11871	6951	6832	1805	9473	13214	13083	8559.66	5196	11923	2294	1198	0.00433679683987696	0.0256563919273348	0.1235	0.0713
WBGene00001565	gei-8	C14B9.6	1146	1440	214	1138	967	922	1055	1188	266	1043	1074	1016	940.56	836	1044	1248	0.319	0.39764959193727	0.609000372459772	0.1014	0.0344
WBGene00001566	acdh-13	C28C12.9	1175	1185	940	1070	935	780	1082	978	1170	981	1039	860	1018.1	1077	960	0.892	-0.165	0.401321400614523	0.612071438041611	0.0267	0.0351
WBGene00001568	snpc-4	F32H2.1	2133	2400	1401	1976	1630	1565	1964	1980	1743	1812	1811	1725	1839.1	1896	1783	0.94	-0.089	0.669102835588512	0.814044879734052	0.0307	0.0448
WBGene00001569	meg-3	F52D2.4	1873	2161	660	1736	1310	1316	1725	1783	821	1592	1455	1450	1471.01	1443	1499	1038	0.054	0.840831250248796	0.91952807497432	0.0522	0.0404
WBGene00001570	gei-13	F58A4.11	286	293	87	128	126	118	263	242	108	117	140	130	166.78	204	129	0.629	-0.669	0.0354769389737378	0.139012723100958	0.0661	0.0504
WBGene00001571	gei-14	K01C8.5	1518	1628	819	1442	1207	1105	1398	1343	1019	1322	1341	1218	1273.47	1253	1294	1032	0.045	0.830339157765936	0.912164819311342	0.0311	0.038
WBGene00001572	gei-15	M03A8.4	294	326	170	340	230	309	271	269	212	312	256	341	276.5	251	303	1206	0.271	0.239703120566024	0.459714474884313	0.0345	0.042
WBGene00001574	gei-17	W10D5.3	2732	2980	1844	2702	2125	2056	2515	2458	2294	2478	2361	2266	2395.43	2422	2368	0.977	-0.033	0.88300810517631	0.941187319887118	0.0356	0.0506
WBGene00001575	gei-18	Y37A1B.15	12	14	12	11	12	5	NA	NA	NA	NA	NA	NA	NA	NA	NA	NA	NA	NA	NA	NA	NA
WBGene00001577	gem-4	T12A7.1	256	246	137	184	141	141	236	203	170	169	157	155	181.65	203	160	0.788	-0.343	0.153933046662537	0.35879740434744	0.0361	0.049
WBGene00001578	ges-1	R12A1.4	401	361	262	655	604	584	369	298	326	601	671	644	484.72	331	639	1928	0.947	2.97083e+08	3.76592e+09	0.0269	0.035
WBGene00001579	gex-2	F56A11.1	1630	1671	546	1408	1203	1215	1501	1378	679	1291	1337	1339	1254.22	1186	1322	1114	0.155	0.560767426705833	0.740910895625238	0.0506	0.0378
WBGene00001580	gex-3	F28D1.10	1994	2290	1312	1780	1321	1203	1836	1889	1632	1632	1468	1326	1630.53	1786	1475	0.826	-0.276	0.185746331281844	0.398375457037401	0.0306	0.0424
WBGene00001581	gfi-1	F57F4.3	2688	2190	121	4816	4402	3765	2475	1807	151	4416	4891	4150	2981.4	1478	4486	3035	1602	0.00742890454828773	0.0408453248649735	0.2454	0.0553
WBGene00001582	gfi-2	K02A11.1	2439	2773	1863	2470	1808	1815	2246	2287	2318	2265	2009	2000	2187.53	2284	2091	0.916	-0.127	0.565272193626703	0.743774999334354	0.0346	0.0486
WBGene00001583	gfi-3	M163.4	631	763	184	527	443	465	581	629	229	483	492	512	487.88	480	496	1032	0.045	0.881921943213916	0.940782923503801	0.0635	0.0349
WBGene00001584	nrde-4	F45E4.10	2242	2384	1712	1942	1512	1332	2064	1967	2130	1781	1680	1468	1848.28	2054	1643	0.8	-0.322	0.127038516421866	0.320223780311025	0.0314	0.0449
WBGene00001585	gfl-1	M04B2.3	969	1131	960	791	607	643	892	933	1194	725	674	709	854.67	1006	703	0.699	-0.517	0.00987530889383053	0.0516178366475212	0.0276	0.0338
WBGene00001586	lgc-57	C09G5.1	13	17	13	17	13	10	NA	NA	NA	NA	NA	NA	NA	NA	NA	NA	NA	NA	NA	NA	NA
WBGene00001587	lgc-58	C45B2.4	9	12	11	18	14	17	NA	NA	NA	NA	NA	NA	NA	NA	NA	NA	NA	NA	NA	NA	NA
WBGene00001588	lgc-56	F09C12.1	19	23	12	26	25	16	17	19	15	24	28	18	20.11	17	23	1333	0.414	0.230538954557218	0.44998475344413	0.0368	0.0498
WBGene00001589	gip-1	H04J21.3	1642	1782	1052	1413	1254	1153	1512	1470	1309	1296	1393	1271	1375.07	1430	1320	0.923	-0.116	0.556617885721595	0.737867568927008	0.0275	0.0393
WBGene00001590	lipt-1	C45G3.3	360	442	309	317	254	217	331	365	384	291	282	239	315.43	360	271	0.752	-0.41	0.0567142832436523	0.191603168421234	0.0301	0.04
WBGene00001591	glc-1	F11A5.10	373	380	342	436	425	350	343	313	426	400	472	386	390.03	361	419	1164	0.219	0.316448446935947	0.536856172960372	0.0317	0.0372
WBGene00001592	glc-2	F25F8.2	185	194	145	169	205	146	170	160	180	155	228	161	175.74	170	181	1064	0.09	0.722523198134127	0.846319520506519	0.0402	0.0496
WBGene00001593	glc-3	ZC317.3	4	7	5	10	12	5	NA	NA	NA	NA	NA	NA	NA	NA	NA	NA	NA	NA	NA	NA	NA
WBGene00001594	glc-4	C27H5.8	59	70	73	57	57	42	54	58	91	52	63	46	60.8	68	54	0.805	-0.313	0.311013387485461	0.531406873113482	0.0517	0.0609
WBGene00001595	gld-1	T23G11.3	14889	14689	2531	14512	11934	10882	13709	12117	3149	13307	13259	11993	11255.76	9658	12853	1331	0.412	0.330325697513144	0.550097537194377	0.1287	0.0741
WBGene00001596	gld-2	ZC308.1	3591	3685	725	3743	3101	2770	3306	3040	902	3432	3445	3053	2863.11	2416	3310	1.37	0.454	0.22393353783171	0.442891124718975	0.0996	0.0544
WBGene00001597	gld-3	T07F8.3	6059	6740	3736	5789	4499	4382	5579	5560	4648	5308	4999	4830	5153.91	5262	5046	0.959	-0.061	0.813364173444422	0.902420607396471	0.0476	0.0649
WBGene00001598	glh-1	T21G5.3	5986	6038	2554	5856	5767	5085	5512	4981	3178	5370	6407	5604	5175.25	4557	5794	1271	0.346	0.225137236847849	0.443968932161576	0.0584	0.065
WBGene00001599	glh-2	C55B7.1	3174	3159	826	3267	2729	2624	2922	2606	1028	2996	3032	2892	2579.29	2185	2973	1.36	0.444	0.177098826096176	0.388599377978514	0.0772	0.0522
WBGene00001600	glh-3	B0414.6	1228	1328	804	1061	905	799	1131	1095	1000	973	1005	881	1014.25	1075	953	0.886	-0.175	0.361717787062516	0.577058348015089	0.0255	0.0351
WBGene00001601	glh-4	T12F5.3	2185	2213	923	2389	1900	1828	2012	1826	1148	2191	2111	2015	1883.67	1662	2106	1266	0.341	0.165958480434349	0.374691832861103	0.0429	0.0453
WBGene00001602	gln-1	C45B2.5	454	555	441	367	313	288	418	458	549	337	348	317	404.37	475	334	0.704	-0.506	0.0168084632886534	0.0789527160834812	0.0296	0.0368
WBGene00001603	gln-2	K03H1.1	71	118	24	247	416	385	65	97	30	226	462	424	217.6	64	371	5704	2512	4837.55	30017.1	0.088	0.046
WBGene00001604	gln-3	Y105C5B.28	2874	2487	1180	2272	2735	2501	2646	2052	1468	2083	3039	2756	2340.73	2055	2626	1277	0.353	0.192186906619908	0.406354204575528	0.0522	0.0501
WBGene00001605	gln-4	T25C8.3	7	10	5	27	50	49	6	8	6	25	56	54	25.87	7	45	6213	2635	185837	6.69389e+06	0.0709	0.0532
WBGene00001606	gln-5	F26D10.10	5231	5385	4529	5050	4315	4744	4816	4442	5635	4631	4794	5229	4924.49	4964	4885	0.984	-0.023	0.928064967835172	0.962887845023222	0.0482	0.0642
WBGene00001607	gln-6	C28D4.3	11238	12978	8134	10431	8483	9585	10347	10706	10121	9565	9425	10564	10121.2	10391	9851	0.948	-0.077	0.777245333723199	0.880099137820967	0.0533	0.073
WBGene00001608	pugs-5	R07B1.8	15	20	7	31	14	21	14	16	9	28	16	23	17.69	13	22	1685	0.753	0.0459183686263037	0.166662583136443	0.046	0.048
WBGene00001609	glp-1	F02A9.6	3260	3697	1602	3501	2691	2749	3002	3050	1993	3210	2990	3030	2879.06	2682	3077	1147	0.198	0.435017902284405	0.64206128751415	0.0459	0.0546
WBGene00001612	glr-1	C06E1.4	20	20	17	23	15	9	18	16	21	21	17	10	17.29	18	16	0.87	-0.201	0.586385085709929	0.758276505121981	0.0409	0.0475
WBGene00001613	glr-2	B0280.12	13	32	11	23	21	21	12	26	14	21	23	23	19.94	17	22	1268	0.342	0.361443143179965	0.576755621497481	0.0522	0.0497
WBGene00001614	glr-3	K10D3.1	0	2	0	4	3	2	NA	NA	NA	NA	NA	NA	NA	NA	NA	NA	NA	NA	NA	NA	NA
WBGene00001615	glr-4	C06A8.9	67	79	47	100	76	57	62	65	58	92	84	63	70.72	62	80	1289	0.366	0.192072449343085	0.406236967178705	0.0425	0.0606
WBGene00001616	glr-5	ZC196.7	42	51	34	47	65	51	39	42	42	43	72	56	49.09	41	57	1388	0.473	0.123428915413677	0.314612327448348	0.0469	0.0603
WBGene00001617	glr-6	F41B4.4	135	162	95	137	111	98	124	134	118	126	123	108	122.18	125	119	0.948	-0.077	0.758118766357239	0.867762459234208	0.0365	0.0553
WBGene00001618	glr-7	C43H6.9	7	4	5	8	5	8	NA	NA	NA	NA	NA	NA	NA	NA	NA	NA	NA	NA	NA	NA	NA
WBGene00001619	glr-8	F22A3.3	5	9	9	8	3	5	NA	NA	NA	NA	NA	NA	NA	NA	NA	NA	NA	NA	NA	NA	NA
WBGene00001620	glt-1	C12D12.2	2473	2834	1505	2262	2034	1854	2277	2338	1873	2074	2260	2043	2144.12	2163	2126	0.983	-0.025	0.911207053915166	0.955474830312482	0.0358	0.0481
WBGene00001621	glt-3	K08F4.4	85	96	89	112	88	70	78	79	111	103	98	77	90.97	89	93	1042	0.06	0.8319621894211	0.913504702007379	0.046	0.0589
WBGene00001622	glt-4	T22E5.2	150	178	125	202	182	172	138	147	156	185	202	190	169.58	147	192	1311	0.39	0.0984905450442716	0.273521682550489	0.0341	0.0502
WBGene00001623	glt-5	Y53C12A.2	56	51	51	92	99	76	52	42	63	84	110	84	72.53	52	93	1781	0.833	0.00435217496078337	0.0257137850182979	0.0462	0.0605
WBGene00001624	glt-6	R05G6.6	46	34	53	59	43	32	42	28	66	54	48	35	45.58	45	46	1023	0.033	0.925073300523981	0.961166366340786	0.0689	0.0598
WBGene00001625	glt-7	W03G1.1	33	26	15	28	29	25	30	21	19	26	32	28	25.99	23	29	1197	0.259	0.432921479515505	0.640066316977256	0.0407	0.0535
WBGene00001626	gly-1	F44F4.6	2	8	0	2	2	2	NA	NA	NA	NA	NA	NA	NA	NA	NA	NA	NA	NA	NA	NA	NA
WBGene00001627	gly-2	C55B7.2	185	160	110	201	144	101	170	132	137	184	160	111	149.13	146	152	1039	0.055	0.841259133177065	0.919551991694268	0.0468	0.0523
WBGene00001628	gly-3	ZK688.8	1785	1929	1372	1635	1443	1316	1644	1591	1707	1499	1603	1450	1582.45	1647	1517	0.921	-0.118	0.55603381233928	0.73766899110402	0.0284	0.0418
WBGene00001629	gly-4	Y116F11B.12	842	925	470	874	851	838	775	763	585	801	945	924	798.93	708	890	1256	0.329	0.105101585747208	0.285074939864034	0.0284	0.0335
WBGene00001630	gly-5	Y39E4B.12	1570	1894	1279	1895	1454	1322	1446	1562	1591	1738	1615	1457	1568.23	1533	1603	1046	0.065	0.749984970433443	0.862958997732434	0.0292	0.0416
WBGene00001631	gly-6	H38K22.5	763	742	603	660	604	506	703	612	750	605	671	558	649.8	688	611	0.889	-0.17	0.391929464375927	0.604395085270593	0.0269	0.0334
WBGene00001632	gly-7	Y46H3A.6	2243	2575	1325	2161	1752	1928	2065	2124	1649	1982	1947	2125	1981.83	1946	2018	1037	0.052	0.815024665917632	0.903059726839378	0.0347	0.0464
WBGene00001633	gly-8	Y66A7A.6	697	841	548	745	655	638	642	694	682	683	728	703	688.56	673	705	1048	0.067	0.722775117780243	0.846366222830776	0.0245	0.0333
WBGene00001635	gly-10	Y45F10D.3	1754	1905	859	1665	1400	1335	1615	1571	1069	1527	1555	1471	1468.13	1418	1518	1069	0.097	0.659874538001609	0.807922128239908	0.0342	0.0404
WBGene00001636	gly-11	Y75B8A.9	145	193	117	137	101	99	134	159	146	126	112	109	130.87	146	116	0.792	-0.336	0.177802741779433	0.389514985981093	0.037	0.0543
WBGene00001637	gly-12	F48E3.1	154	169	102	152	167	125	142	139	127	139	186	138	145.13	136	154	1131	0.178	0.481929842790196	0.678103837705971	0.0391	0.0527
WBGene00001638	gly-13	B0416.6	254	368	214	425	304	298	234	304	266	390	338	328	309.93	268	352	1314	0.394	0.0740682097177207	0.228649000875535	0.0316	0.0403
WBGene00001639	gly-14	M01F1.1	35	36	19	48	35	36	32	30	24	44	39	40	34.69	29	41	1421	0.507	0.0991359004414927	0.274705903568402	0.0391	0.0573
WBGene00001640	gly-15	C54C8.11	2	0	0	0	0	1	NA	NA	NA	NA	NA	NA	NA	NA	NA	NA	NA	NA	NA	NA	NA
WBGene00001641	gly-16	T15D6.2	0	0	0	0	0	0	NA	NA	NA	NA	NA	NA	NA	NA	NA	NA	NA	NA	NA	NA	NA
WBGene00001642	gly-17	T15D6.3	0	0	0	0	0	0	NA	NA	NA	NA	NA	NA	NA	NA	NA	NA	NA	NA	NA	NA	NA
WBGene00001643	gly-18	F22D6.11	2	7	2	10	6	2	NA	NA	NA	NA	NA	NA	NA	NA	NA	NA	NA	NA	NA	NA	NA
WBGene00001644	gly-19	F22D6.12	66	59	51	66	50	41	61	49	63	61	56	45	55.69	58	54	0.939	-0.09	0.753225031756521	0.864929436922373	0.0412	0.0608
WBGene00001645	gly-20	C03E10.4	1902	2164	1478	1790	1307	1337	1751	1785	1839	1641	1452	1474	1657.06	1792	1522	0.85	-0.235	0.250356810605955	0.470886841212543	0.0294	0.0427
WBGene00001646	gna-1	B0024.12	121	133	83	88	79	65	111	110	103	81	88	72	94.08	108	80	0.74	-0.435	0.0975729958238416	0.271927694883139	0.0387	0.0585
WBGene00001647	gna-2	T23G11.2	2854	3087	2325	2352	1882	1706	2628	2547	2893	2157	2091	1880	2365.84	2689	2043	0.76	-0.396	0.0796032900579943	0.238561686848625	0.0363	0.0503
WBGene00001648	goa-1	C26C6.2	3912	4315	2531	3436	2845	2761	3602	3560	3149	3151	3161	3043	3277.52	3437	3118	0.907	-0.14	0.558660651425386	0.73955878832705	0.0413	0.0572
WBGene00001649	gob-1	H13N06.3	1158	1259	794	1057	1014	1055	1066	1039	988	969	1127	1163	1058.54	1031	1086	1053	0.075	0.697742606818954	0.832552323033519	0.0257	0.0356
WBGene00001650	gon-1	F25H8.3	461	485	159	573	509	479	424	400	198	525	566	528	440.2	341	540	1579	0.659	0.0133903243367856	0.066191748785951	0.0484	0.0359
WBGene00001651	gon-2	T01H8.5	1085	1156	280	1243	992	887	999	954	348	1140	1102	978	920.08	767	1073	1397	0.483	0.117657390713992	0.305065117804319	0.0672	0.0343
WBGene00001653	gon-4	K04D7.5	2209	2343	1356	1948	1388	1255	2034	1933	1687	1786	1542	1383	1727.56	1885	1570	0.833	-0.263	0.219638798858355	0.438573638530221	0.0325	0.0435
WBGene00001660	gop-1	C34E10.3	653	703	461	624	431	416	601	580	574	572	479	458	544.05	585	503	0.861	-0.216	0.275382203660465	0.497171923835445	0.0265	0.0342
WBGene00001661	gop-2	C34E10.2	1377	1488	1179	1129	907	860	1268	1227	1467	1035	1008	948	1158.84	1321	997	0.755	-0.405	0.0399815920932396	0.151577302953818	0.0271	0.0367
WBGene00001662	gop-3	C34E10.1	1608	1938	1540	1631	1363	1385	1481	1599	1916	1496	1514	1526	1588.62	1665	1512	0.908	-0.139	0.504689984691573	0.696903993697163	0.0304	0.0419
WBGene00001663	gpa-1	T19C4.6	26	30	19	47	42	51	24	25	24	43	47	56	36.38	24	49	2005	1004	0.00125499794913017	0.00887313586406342	0.0398	0.0577
WBGene00001664	gpa-2	F38E1.5	12	8	12	14	9	8	NA	NA	NA	NA	NA	NA	NA	NA	NA	NA	NA	NA	NA	NA	NA
WBGene00001665	gpa-3	E02C12.5	15	30	18	36	27	18	14	25	22	33	30	20	23.97	20	28	1365	0.449	0.208511123265246	0.425507982287345	0.0502	0.0524
WBGene00001666	gpa-4	T07A9.7	19	20	10	24	21	23	17	16	12	22	23	25	19.52	15	23	1494	0.579	0.0894947392761247	0.25760305274799	0.0323	0.0493
WBGene00001667	gpa-5	F53B1.7	3	3	3	2	8	3	NA	NA	NA	NA	NA	NA	NA	NA	NA	NA	NA	NA	NA	NA	NA
WBGene00001668	gpa-6	F48C11.1	0	2	4	5	4	4	NA	NA	NA	NA	NA	NA	NA	NA	NA	NA	NA	NA	NA	NA	NA
WBGene00001669	gpa-7	R10H10.5	78	91	76	96	69	67	72	75	95	88	77	74	80	81	80	0.994	-0.008	0.975685008366116	0.987530431899832	0.0406	0.06
WBGene00001670	gpa-8	F56H9.3	2	4	0	2	1	4	NA	NA	NA	NA	NA	NA	NA	NA	NA	NA	NA	NA	NA	NA	NA
WBGene00001671	gpa-9	F56H9.4	20	27	17	29	17	17	18	22	21	27	19	19	21.01	20	22	1047	0.066	0.84483783617607	0.921406930979643	0.0358	0.0505
WBGene00001672	gpa-10	C55H1.2	4	10	7	10	14	5	NA	NA	NA	NA	NA	NA	NA	NA	NA	NA	NA	NA	NA	NA	NA
WBGene00001673	gpa-11	C16A11.1	2	5	3	7	8	4	NA	NA	NA	NA	NA	NA	NA	NA	NA	NA	NA	NA	NA	NA	NA
WBGene00001674	gpa-12	F18G5.3	132	171	93	144	101	119	122	141	116	132	112	131	125.62	126	125	0.991	-0.013	0.957795926606306	0.978502128085429	0.0377	0.0549
WBGene00001675	gpa-13	F18E2.5	9	21	13	8	13	13	NA	NA	NA	NA	NA	NA	NA	NA	NA	NA	NA	NA	NA	NA	NA
WBGene00001676	gpa-14	B0207.3	9	9	9	11	7	9	NA	NA	NA	NA	NA	NA	NA	NA	NA	NA	NA	NA	NA	NA	NA
WBGene00001677	gpa-15	M04C7.1	7	4	11	8	4	9	NA	NA	NA	NA	NA	NA	NA	NA	NA	NA	NA	NA	NA	NA	NA
WBGene00001678	gpa-16	Y95B8A.5	1216	1400	984	1207	968	839	1120	1155	1224	1107	1075	925	1100.96	1166	1036	0.888	-0.171	0.380799920376405	0.594076393021423	0.0265	0.036
WBGene00001679	gpb-1	F13D12.7	3367	3721	766	3591	2840	2698	3100	3070	953	3293	3155	2974	2757.4	2374	3141	1322	0.403	0.260983557010458	0.482386501117398	0.092	0.0536
WBGene00001680	gpb-2	F52A8.2	227	298	207	276	204	210	209	246	258	253	227	231	237.26	238	237	1	0	0.998404010680104	0.999120906057415	0.0324	0.0445
WBGene00001681	gpc-1	K02A4.2	14	22	11	14	7	12	NA	NA	NA	NA	NA	NA	NA	NA	NA	NA	NA	NA	NA	NA	NA
WBGene00001682	gpc-2	F08B6.2	1197	1537	1653	1048	918	1182	1102	1268	2057	961	1020	1303	1285.06	1476	1095	0.742	-0.43	0.094662070692441	0.266880265277921	0.0467	0.0381
WBGene00001683	gpd-1	T09F3.3	4571	5605	2479	5002	3952	4104	4209	4624	3084	4587	4391	4523	4236.23	3972	4500	1133	0.18	0.493257760629732	0.68698162439248	0.0494	0.0618
WBGene00001684	gpd-2	K10B3.8	5522	6824	2675	10827	10200	10844	5084	5629	3328	9928	11333	11952	7875.62	4680	11071	2365	1242	2.71638e+09	0.000275469046829005	0.0611	0.0704
WBGene00001685	gpd-3	K10B3.7	8503	10312	6442	13850	12427	14171	7829	8507	8015	12700	13807	15618	11079.3	8117	14042	1.73	0.791	0.00451015912630367	0.0264402728073083	0.0551	0.0739
WBGene00001686	gpd-4	F33H1.2	2541	2899	1316	2543	2023	2198	2340	2391	1637	2332	2248	2422	2228.39	2123	2334	1099	0.136	0.567033203767072	0.744648340023151	0.0404	0.049
WBGene00001687	gpn-1	F59D12.4	47	67	41	61	49	28	43	55	51	56	54	31	48.47	50	47	0.947	-0.078	0.805642615268214	0.898100914615934	0.0525	0.0602
WBGene00001688	gpr-1	F22B7.13	524	580	447	437	434	394	482	478	556	401	482	434	472.37	505	439	0.869	-0.203	0.313915599528695	0.534133993984135	0.0272	0.0352
WBGene00001689	gpr-2	C38C10.4	691	760	672	665	536	618	636	627	836	610	596	681	664.28	700	629	0.9	-0.153	0.45708819507655	0.660050847654054	0.0288	0.0334
WBGene00001690	grd-1	R08B4.1	38	84	37	98	58	59	35	69	46	90	64	65	61.61	50	73	1454	0.54	0.0959026280750157	0.269401599016061	0.0593	0.0609
WBGene00001691	grd-2	F46B3.5	8	8	7	34	21	13	NA	NA	NA	NA	NA	NA	NA	NA	NA	NA	NA	NA	NA	NA	NA
WBGene00001692	grd-3	W05E7.1	1981	2337	2071	2217	2101	2263	1824	1928	2577	2033	2334	2494	2198.32	2110	2287	1084	0.117	0.623957963059654	0.784157064070708	0.0405	0.0487
WBGene00001693	grd-4	T01B10.1	66	75	55	38	51	48	61	62	68	35	57	53	55.91	64	48	0.754	-0.408	0.167868468966435	0.37730145960716	0.0445	0.0608
WBGene00001694	grd-5	F41E6.2	2119	2454	2448	2116	1926	2158	1951	2024	3046	1940	2140	2378	2246.63	2340	2153	0.92	-0.12	0.63180399718499	0.789744592890583	0.0448	0.0491
WBGene00001695	grd-6	T18H9.1	35	33	16	163	47	54	32	27	20	149	52	60	56.76	26	87	3272	1.71	4.57003e+09	0.000444857867927873	0.1005	0.0609
WBGene00001696	grd-7	F46H5.6	2	3	3	4	0	2	NA	NA	NA	NA	NA	NA	NA	NA	NA	NA	NA	NA	NA	NA	NA
WBGene00001697	grd-8	C37C3.4	0	0	0	0	0	0	NA	NA	NA	NA	NA	NA	NA	NA	NA	NA	NA	NA	NA	NA	NA
WBGene00001698	grd-9	C04E6.6	0	1	0	3	4	1	NA	NA	NA	NA	NA	NA	NA	NA	NA	NA	NA	NA	NA	NA	NA
WBGene00001699	grd-10	F09D12.1	157	159	169	193	147	130	145	131	210	177	163	143	161.59	162	161	1	0	0.998617659069068	0.999120906057415	0.0449	0.051
WBGene00001700	grd-11	K02E2.2	18	18	5	14	10	17	NA	NA	NA	NA	NA	NA	NA	NA	NA	NA	NA	NA	NA	NA	NA
WBGene00001701	grd-12	F02D8.2	6	8	1	6	8	4	NA	NA	NA	NA	NA	NA	NA	NA	NA	NA	NA	NA	NA	NA	NA
WBGene00001702	grd-13	W05E7.3	178	193	118	153	143	108	164	159	147	140	159	119	148.02	157	139	0.889	-0.17	0.494739881968118	0.688224746520756	0.0376	0.0524
WBGene00001703	grd-14	T01B10.2	236	304	265	337	204	191	217	251	330	309	227	211	257.33	266	249	0.939	-0.091	0.719191584933743	0.844109038492368	0.0426	0.0432
WBGene00001704	grd-15	Y87G2A.15	7	4	1	6	2	1	NA	NA	NA	NA	NA	NA	NA	NA	NA	NA	NA	NA	NA	NA	NA
WBGene00001705	grd-16	Y69A2AL.1	9	13	10	8	8	7	NA	NA	NA	NA	NA	NA	NA	NA	NA	NA	NA	NA	NA	NA	NA
WBGene00001706	grd-17	Y102A5C.34	1	3	2	1	1	0	NA	NA	NA	NA	NA	NA	NA	NA	NA	NA	NA	NA	NA	NA	NA
WBGene00001707	grh-1	Y48G8AR.1	99	115	50	98	107	80	91	95	62	90	119	88	90.86	83	99	1187	0.248	0.387868072825198	0.600672448010837	0.0483	0.0589
WBGene00001708	grk-1	F19C6.1	688	802	244	734	512	523	633	662	304	673	569	576	569.49	533	606	1135	0.183	0.494554197337982	0.688152466478173	0.0501	0.0339
WBGene00001709	grk-2	W02B3.2	203	191	102	200	167	127	187	158	127	183	186	140	163.38	157	170	1077	0.107	0.679553460529405	0.820913145624864	0.0427	0.0508
WBGene00001710	grl-1	C24G6.7	3	12	2	13	8	9	NA	NA	NA	NA	NA	NA	NA	NA	NA	NA	NA	NA	NA	NA	NA
WBGene00001711	grl-2	T16G1.8	4	2	2	4	1	1	NA	NA	NA	NA	NA	NA	NA	NA	NA	NA	NA	NA	NA	NA	NA
WBGene00001712	grl-3	K03B8.7	1	1	2	1	1	3	NA	NA	NA	NA	NA	NA	NA	NA	NA	NA	NA	NA	NA	NA	NA
WBGene00001713	grl-4	F42C5.7	395	403	322	433	325	311	364	332	401	397	361	343	366.28	366	367	1005	0.008	0.970671692392842	0.98490552047732	0.0287	0.038
WBGene00001714	grl-5	Y47D7A.5	42	44	43	150	64	58	39	36	54	138	71	64	66.84	43	91	2144	1.1	0.0018116743069117	0.0122177876707807	0.0717	0.0608
WBGene00001715	grl-6	K10C2.5	7	12	9	3	4	2	NA	NA	NA	NA	NA	NA	NA	NA	NA	NA	NA	NA	NA	NA	NA
WBGene00001716	grl-7	T02E9.2	54	93	35	184	93	78	50	77	44	169	103	86	88	57	119	2094	1067	0.00166595954698105	0.0113762433587565	0.0695	0.0592
WBGene00001717	grl-8	ZC487.5	13	17	10	17	17	9	NA	NA	NA	NA	NA	NA	NA	NA	NA	NA	NA	NA	NA	NA	NA
WBGene00001718	grl-9	ZC487.4	2	2	5	2	4	3	NA	NA	NA	NA	NA	NA	NA	NA	NA	NA	NA	NA	NA	NA	NA
WBGene00001719	grl-10	C26F1.5	53	72	64	67	60	70	49	59	80	61	67	77	65.51	63	68	1099	0.137	0.641689079247847	0.795902966219331	0.0466	0.0609
WBGene00001720	grl-11	ZK512.9	4	2	3	0	0	3	NA	NA	NA	NA	NA	NA	NA	NA	NA	NA	NA	NA	NA	NA	NA
WBGene00001721	grl-12	F28A12.2	2	5	2	5	0	1	NA	NA	NA	NA	NA	NA	NA	NA	NA	NA	NA	NA	NA	NA	NA
WBGene00001722	grl-13	F32D1.4	2	1	1	0	1	0	NA	NA	NA	NA	NA	NA	NA	NA	NA	NA	NA	NA	NA	NA	NA
WBGene00001723	grl-14	T03D8.4	20	19	5	24	23	21	18	16	6	22	26	23	18.5	13	24	1684	0.752	0.0428676778363671	0.159378624929793	0.0449	0.0486
WBGene00001724	grl-15	Y75B8A.20	42	52	33	85	35	39	39	43	41	78	39	43	47.07	41	53	1311	0.39	0.246261620862927	0.465754929144928	0.0606	0.0601
WBGene00001725	grl-16	Y65B4BR.6	169	133	69	697	204	218	156	110	86	639	227	240	242.87	117	369	3145	1653	1.61787e+09	0.000172433619161175	0.096	0.0441
WBGene00001726	grl-17	C56A3.1	7	7	6	7	5	10	NA	NA	NA	NA	NA	NA	NA	NA	NA	NA	NA	NA	NA	NA	NA
WBGene00001727	grl-18	T05C3.4	7	2	2	3	4	5	NA	NA	NA	NA	NA	NA	NA	NA	NA	NA	NA	NA	NA	NA	NA
WBGene00001728	grl-19	R02D3.6	0	1	2	0	0	0	NA	NA	NA	NA	NA	NA	NA	NA	NA	NA	NA	NA	NA	NA	NA
WBGene00001729	grl-20	C23H5.9	5	4	25	1	0	1	NA	NA	NA	NA	NA	NA	NA	NA	NA	NA	NA	NA	NA	NA	NA
WBGene00001730	grl-21	ZC168.5	23	26	20	120	41	52	21	21	25	110	46	57	46.73	22	71	3173	1666	1.37854e+09	0.000149029155315976	0.0763	0.06
WBGene00001731	grl-22	W03A5.3	26	34	41	29	18	23	24	28	51	27	20	25	29.16	34	24	0.715	-0.485	0.18404593315213	0.396549224653594	0.0601	0.055
WBGene00001732	grl-23	E02A10.2	0	0	6	2	0	0	NA	NA	NA	NA	NA	NA	NA	NA	NA	NA	NA	NA	NA	NA	NA
WBGene00001733	grl-24	F11E6.2	0	0	0	0	0	0	NA	NA	NA	NA	NA	NA	NA	NA	NA	NA	NA	NA	NA	NA	NA
WBGene00001734	grl-25	ZK643.8	2	6	30	2	3	10	NA	NA	NA	NA	NA	NA	NA	NA	NA	NA	NA	NA	NA	NA	NA
WBGene00001735	grl-26	K02D7.6	3	6	4	5	6	1	NA	NA	NA	NA	NA	NA	NA	NA	NA	NA	NA	NA	NA	NA	NA
WBGene00001736	grl-27	F40C5.3	4	3	0	10	2	6	NA	NA	NA	NA	NA	NA	NA	NA	NA	NA	NA	NA	NA	NA	NA
WBGene00001737	grl-28	T24A6.15	0	1	1	0	1	1	NA	NA	NA	NA	NA	NA	NA	NA	NA	NA	NA	NA	NA	NA	NA
WBGene00001738	grl-29	T24A6.18	1	0	0	0	0	1	NA	NA	NA	NA	NA	NA	NA	NA	NA	NA	NA	NA	NA	NA	NA
WBGene00001739	grl-30	T24A6.3	1	0	0	0	0	0	NA	NA	NA	NA	NA	NA	NA	NA	NA	NA	NA	NA	NA	NA	NA
WBGene00001740	gro-1	ZC395.6	446	445	276	357	251	233	411	367	343	327	279	257	330.69	374	288	0.77	-0.377	0.0806921556878584	0.2402387457884	0.0304	0.0393
WBGene00001743	grp-1	K06H7.4	1604	1863	1311	1378	1054	1025	1477	1537	1631	1264	1171	1130	1368.19	1548	1188	0.768	-0.382	0.0532236818133422	0.183242111011276	0.0273	0.0392
WBGene00001744	gars-1	T10F2.1	4022	4439	2114	3838	3466	3121	3703	3662	2630	3519	3851	3440	3467.53	3332	3603	1081	0.113	0.660087886606176	0.807987584303323	0.0471	0.0583
WBGene00001745	gsa-1	R06A10.2	244	295	25	361	270	240	225	243	31	331	300	265	232.44	166	299	1787	0.838	0.0799264767082111	0.238865382007451	0.1586	0.0448
WBGene00001746	gsk-3	Y18D10A.5	2106	2164	827	2083	1663	1548	1939	1785	1029	1910	1848	1706	1702.82	1584	1821	1149	0.2	0.424872098201647	0.633101841663219	0.0447	0.0432
WBGene00001747	gsp-1	F29F11.6	3971	3857	2246	3414	3004	2653	3656	3182	2795	3130	3338	2924	3170.75	3211	3131	0.975	-0.037	0.88122351007479	0.940760961458585	0.043	0.0565
WBGene00001748	gsp-2	F56C9.1	8709	9194	7315	7419	6066	6342	8019	7584	9101	6803	6740	6990	7539.45	8235	6844	0.831	-0.267	0.313548384129911	0.533780231431136	0.0503	0.0699
WBGene00001749	gst-1	R107.7	4706	5404	4863	5016	3594	4132	4333	4458	6051	4599	3993	4554	4664.67	4947	4382	0.886	-0.175	0.509509294886926	0.700285405908611	0.0504	0.0634
WBGene00001750	gst-2	K08F4.6	5	10	9	11	5	4	NA	NA	NA	NA	NA	NA	NA	NA	NA	NA	NA	NA	NA	NA	NA
WBGene00001751	gst-3	K08F4.11	16	19	15	24	10	13	NA	NA	NA	NA	NA	NA	NA	NA	NA	NA	NA	NA	NA	NA	NA
WBGene00001752	gst-4	K08F4.7	401	464	355	440	461	487	369	383	442	403	512	537	441.01	398	484	1217	0.283	0.182504543709585	0.394775315102377	0.0302	0.0359
WBGene00001753	gst-5	R03D7.6	284	357	367	454	451	485	261	294	457	416	501	535	410.75	337	484	1437	0.523	0.0346335831589754	0.13649529047196	0.0414	0.0366
WBGene00001754	gst-6	F11G11.3	148	138	116	398	304	329	136	114	144	365	338	363	243.29	131	355	2707	1437	52291.1	2.3146e+06	0.0324	0.0441
WBGene00001755	gst-7	F11G11.2	3300	3798	3956	3618	2902	3393	3038	3133	4922	3318	3224	3740	3562.49	3698	3427	0.927	-0.109	0.688761291602725	0.826963879801151	0.0535	0.0588
WBGene00001756	gst-8	F11G11.1	4	1	2	2	2	2	NA	NA	NA	NA	NA	NA	NA	NA	NA	NA	NA	NA	NA	NA	NA
WBGene00001757	gst-9	R05F9.5	100	90	61	91	86	93	92	74	76	83	96	102	87.28	81	94	1159	0.213	0.427180091228851	0.634975963652248	0.0404	0.0593
WBGene00001758	gst-10	Y45G12C.2	226	338	237	188	209	287	208	279	295	172	232	316	250.45	261	240	0.922	-0.118	0.661721168960714	0.808830882149212	0.048	0.0436
WBGene00001759	gst-11	R11G1.3	9	13	5	15	19	9	NA	NA	NA	NA	NA	NA	NA	NA	NA	NA	NA	NA	NA	NA	NA
WBGene00001760	gst-12	F37B1.2	33	28	33	36	28	38	30	23	41	33	31	42	33.42	31	35	1137	0.185	0.576391809995724	0.751904416437736	0.049	0.0567
WBGene00001761	gst-13	T26C5.1	736	754	781	1060	845	924	678	622	972	972	939	1018	866.76	757	976	1291	0.369	0.086563037657688	0.25258860183172	0.0321	0.0339
WBGene00001762	gst-14	F37B1.3	26	17	13	46	42	67	24	14	16	42	47	74	36.14	18	54	2979	1575	1.85823e+09	0.000195143314532841	0.0621	0.0576
WBGene00001763	gst-15	F37B1.4	22	26	43	39	33	42	20	21	54	36	37	46	35.65	32	40	1273	0.349	0.37555055026947	0.589915203746599	0.0823	0.0574
WBGene00001764	gst-16	F37B1.5	52	72	45	55	34	37	48	59	56	50	38	41	48.71	54	43	0.794	-0.333	0.254503347425474	0.475845623027624	0.041	0.0603
WBGene00001765	gst-17	F37B1.6	2	2	0	0	0	4	NA	NA	NA	NA	NA	NA	NA	NA	NA	NA	NA	NA	NA	NA	NA
WBGene00001766	gst-18	F37B1.7	4	1	0	2	5	1	NA	NA	NA	NA	NA	NA	NA	NA	NA	NA	NA	NA	NA	NA	NA
WBGene00001767	gst-19	F37B1.8	13	6	4	6	14	20	NA	NA	NA	NA	NA	NA	NA	NA	NA	NA	NA	NA	NA	NA	NA
WBGene00001768	gst-20	Y48E1B.10	219	248	208	216	224	277	202	205	259	198	249	305	236.21	222	251	1132	0.179	0.472073030523711	0.670531761078293	0.0403	0.0446
WBGene00001769	gst-21	ZK697.6	12	24	18	14	22	16	11	20	22	13	24	18	18.03	18	18	1032	0.046	0.905168664371252	0.952923534253249	0.0522	0.048
WBGene00001770	gst-22	F21H7.1	101	92	129	128	124	140	93	76	161	117	138	154	123.14	110	136	1251	0.323	0.296042938594162	0.517050062548927	0.0604	0.0553
WBGene00001771	gst-23	T28A11.11	5	8	7	10	6	13	NA	NA	NA	NA	NA	NA	NA	NA	NA	NA	NA	NA	NA	NA	NA
WBGene00001772	gst-24	F37B1.1	40	71	55	104	135	166	37	59	68	95	150	183	98.69	55	143	2619	1389	3.11023e+09	0.000310543244192618	0.0658	0.0581
WBGene00001773	gst-25	F37F2.3	1	2	1	5	2	3	NA	NA	NA	NA	NA	NA	NA	NA	NA	NA	NA	NA	NA	NA	NA
WBGene00001774	gst-26	Y53F4B.29	543	725	683	669	661	685	500	598	850	613	734	755	675.1	649	701	1081	0.112	0.627539330662743	0.786771490958192	0.0369	0.0334
WBGene00001775	gst-27	Y53F4B.30	720	821	811	755	757	753	663	677	1009	692	841	830	785.42	783	788	1007	0.01	0.963975768781262	0.981895414284429	0.0341	0.0335
WBGene00001776	gst-28	Y53F4B.31	234	281	268	216	272	300	215	232	333	198	302	331	268.6	260	277	1066	0.092	0.73231680283691	0.851424797548833	0.0479	0.0425
WBGene00001777	gst-29	Y53F4B.32	47	39	24	40	50	46	43	32	30	37	56	51	41.37	35	48	1344	0.427	0.183383453543964	0.395555198445861	0.0496	0.059
WBGene00001778	gst-30	ZK546.11	35	40	38	40	19	30	32	33	47	37	21	33	33.89	37	30	0.821	-0.284	0.398195486796487	0.609698982543939	0.0517	0.057
WBGene00001779	gst-31	Y53F4B.35	5	9	6	12	13	26	NA	NA	NA	NA	NA	NA	NA	NA	NA	NA	NA	NA	NA	NA	NA
WBGene00001780	gst-32	Y53F4B.37	4	10	6	11	12	5	NA	NA	NA	NA	NA	NA	NA	NA	NA	NA	NA	NA	NA	NA	NA
WBGene00001781	gst-33	C02A12.1	16	14	33	30	18	12	15	12	41	28	20	13	21.35	23	20	0.936	-0.095	0.83960715906558	0.918492563534136	0.1107	0.0503
WBGene00001782	gst-34	Y1H11.1	4	5	5	8	4	10	NA	NA	NA	NA	NA	NA	NA	NA	NA	NA	NA	NA	NA	NA	NA
WBGene00001783	gst-35	Y1H11.2	24	26	28	18	18	23	22	21	35	17	20	25	23.37	26	21	0.8	-0.323	0.359673117557166	0.575417705967074	0.0455	0.0518
WBGene00001784	gst-36	R07B1.4	975	1135	1061	987	869	968	898	936	1320	905	965	1067	1015.25	1051	979	0.932	-0.102	0.634486334877129	0.791302753730296	0.0319	0.0351
WBGene00001785	gst-37	Y32G9A.1	2	1	0	2	3	3	NA	NA	NA	NA	NA	NA	NA	NA	NA	NA	NA	NA	NA	NA	NA
WBGene00001786	gst-38	F35E8.8	25	28	25	80	93	137	23	23	31	73	103	151	67.48	26	109	4257	2.09	243363	8.39356e+06	0.063	0.0608
WBGene00001787	gst-39	Y53F4B.33	174	203	188	295	244	307	160	167	234	270	271	338	240.25	187	293	1572	0.652	0.00816954427825979	0.0442202950448482	0.0391	0.0443
WBGene00001788	gst-40	F56B3.10	15	16	17	17	12	20	NA	NA	NA	NA	NA	NA	NA	NA	NA	NA	NA	NA	NA	NA	NA
WBGene00001789	gst-41	R13D7.7	44	70	71	59	71	80	41	58	88	54	79	88	67.96	62	74	1192	0.254	0.452230247819292	0.655854518422236	0.0668	0.0608
WBGene00001790	gst-42	D1053.1	498	597	526	419	367	372	459	492	654	384	408	410	467.9	535	401	0.75	-0.416	0.0517633778317265	0.179808931839297	0.0306	0.0353
WBGene00001791	gst-43	Y71F9AL.5	149	153	120	139	84	100	137	126	149	127	93	110	123.95	137	110	0.805	-0.313	0.225002544214429	0.443965166511941	0.0396	0.0551
WBGene00001792	gst-44	F13A7.10	22	31	26	46	21	24	20	26	32	42	23	26	28.36	26	30	1198	0.261	0.45812440139104	0.660455388341061	0.0542	0.0547
WBGene00001793	gsy-1	Y46G5A.31	3938	4264	1871	3960	3130	2917	3626	3517	2328	3631	3478	3215	3299.14	3157	3441	1.09	0.124	0.635976630640157	0.792278161933887	0.0492	0.0573
WBGene00001794	gta-1	K04D7.3	7450	8627	7988	7158	6222	6216	6860	7117	9939	6563	6913	6851	7373.7	7972	6776	0.85	-0.234	0.396370819238178	0.607864017901772	0.0549	0.0696
WBGene00001795	gtl-1	C05C12.3	802	694	533	933	596	449	738	572	663	856	662	495	664.44	658	671	1.02	0.029	0.900583783455682	0.950361444770028	0.0374	0.0334
WBGene00001796	gtl-2	F54D1.5	83	78	56	81	83	40	76	64	70	74	92	44	70.17	70	70	1002	0.002	0.99419989677112	0.996840728784974	0.0567	0.0607
WBGene00001803	lite-1	C14F11.3	44	44	37	53	41	45	41	36	46	49	46	50	44.43	41	48	1178	0.236	0.417161857186203	0.626942322196783	0.0382	0.0596
WBGene00001804	gur-3	ZC504.5	0	1	0	2	2	1	NA	NA	NA	NA	NA	NA	NA	NA	NA	NA	NA	NA	NA	NA	NA
WBGene00001805	gur-4	K09E4.5	23	31	14	21	26	16	21	26	17	19	29	18	21.66	21	22	1007	0.01	0.976586714575872	0.987928003005399	0.0422	0.0509
WBGene00001806	gur-5	ZK622.2	9	9	14	18	13	5	NA	NA	NA	NA	NA	NA	NA	NA	NA	NA	NA	NA	NA	NA	NA
WBGene00001808	gut-2	T10G3.6	891	983	1207	789	556	738	820	811	1502	723	618	813	881.27	1044	718	0.689	-0.538	0.0353372212922559	0.138625144382351	0.0457	0.034
WBGene00001811	haf-1	C30H6.6	138	172	122	155	122	105	127	142	152	142	136	116	135.69	140	131	0.937	-0.094	0.707682318132184	0.837837168591936	0.0376	0.0538
WBGene00001812	haf-2	F43E2.4	1604	1710	782	1509	1140	1051	1477	1411	973	1384	1267	1158	1278.18	1287	1270	0.986	-0.02	0.927508440566158	0.962645092710114	0.035	0.0381
WBGene00001813	haf-3	F57A10.3	1736	1919	1246	2147	1836	1720	1598	1583	1550	1969	2040	1896	1772.66	1577	1968	1248	0.319	0.118183874785299	0.305960820904791	0.0295	0.0441
WBGene00001814	haf-4	W04C9.1	557	586	279	764	644	587	513	483	347	701	716	647	567.73	448	688	1533	0.616	0.0039668494187053	0.0238309092620629	0.0309	0.0339
WBGene00001815	hmt-1	W09D6.6	1306	1467	565	1512	1208	1125	1202	1210	703	1386	1342	1240	1180.68	1038	1323	1273	0.348	0.139930720881194	0.33937507871757	0.0391	0.0369
WBGene00001816	haf-6	Y48G8AL.11	812	804	622	739	726	618	748	663	774	678	807	681	725.02	728	722	0.991	-0.013	0.949469101129386	0.974101263616358	0.0267	0.0333
WBGene00001817	haf-7	Y50E8A.16	162	211	124	271	184	212	149	174	154	248	204	234	194.01	159	229	1437	0.523	0.0267090808777566	0.112717298151501	0.0347	0.0479
WBGene00001818	haf-8	Y57G11C.1	0	0	0	0	0	0	NA	NA	NA	NA	NA	NA	NA	NA	NA	NA	NA	NA	NA	NA	NA
WBGene00001819	haf-9	ZK484.2	604	789	540	1044	833	724	556	651	672	957	925	798	759.93	626	893	1427	0.513	0.00936503289960127	0.0495566324270567	0.0266	0.0334
WBGene00001820	ham-1	F53B2.6	520	599	346	235	204	274	479	494	431	215	227	302	357.92	468	248	0.53	-0.917	3.95327e+09	0.000387877236490519	0.0323	0.0383
WBGene00001821	ham-2	C07A12.1	223	263	115	130	124	117	205	217	143	119	138	129	158.55	188	129	0.68	-0.556	0.0327696473141382	0.130780245918304	0.0422	0.0512
WBGene00001823	hap-1	ZC395.7	431	468	429	386	302	321	397	386	534	354	336	354	393.32	439	348	0.794	-0.333	0.125296011127786	0.317776688170117	0.0313	0.0371
WBGene00001824	hbl-1	F13D11.2	891	942	73	215	245	310	820	777	91	197	272	342	416.55	563	270	0.48	-1059	0.0411321077577842	0.154754436241658	0.1872	0.0364
WBGene00001827	hcf-1	C46A5.9	4750	5304	3648	4469	3583	3410	4374	4375	4539	4098	3981	3758	4187.46	4429	3946	0.891	-0.167	0.498781150353693	0.69162622981187	0.0435	0.0616
WBGene00001828	hch-1	F40E10.1	566	587	136	99	137	160	521	484	169	91	152	176	265.65	391	140	0.356	-1.49	7.22664e+09	0.000676328363913668	0.0931	0.0426
WBGene00001829	hcp-1	ZK1055.1	4905	5143	968	4724	4275	4006	4516	4243	1204	4332	4750	4415	3909.95	3321	4499	1354	0.438	0.257276275437712	0.4783318247261	0.1069	0.0604
WBGene00001830	hcp-2	T06E4.1	3618	3865	2043	3433	2999	2749	3331	3188	2542	3148	3332	3030	3095.19	3020	3170	1049	0.069	0.775837878278665	0.879671333160515	0.0425	0.056
WBGene00001831	hcp-3	F58A4.3	1819	2087	1631	1439	1214	1570	1675	1722	2029	1319	1349	1730	1637.4	1809	1466	0.811	-0.303	0.162519957289736	0.370737569180832	0.0331	0.0425
WBGene00001832	hcp-4	T03F1.9	2327	2502	761	2298	1973	2003	2143	2064	947	2107	2192	2208	1943.36	1718	2169	1262	0.336	0.243038003595667	0.463009032785856	0.0589	0.046
WBGene00001833	hcp-6	Y110A7A.1	3011	3447	1135	2906	2206	2141	2772	2843	1412	2665	2451	2360	2417.22	2342	2492	1063	0.088	0.751992311001797	0.864098047877847	0.0561	0.0508
WBGene00001834	hda-1	C53A5.3	3916	4258	1842	3590	3146	3235	3606	3513	2292	3292	3495	3565	3293.76	3137	3451	1.1	0.137	0.600494478497335	0.76750559333148	0.0493	0.0573
WBGene00001835	hda-2	C08B11.2	1078	1238	707	910	647	636	993	1021	880	834	719	701	857.95	965	751	0.779	-0.36	0.0627311832309431	0.2046708400781	0.0258	0.0338
WBGene00001836	hda-3	R06C1.1	1526	1631	1152	1424	1124	1115	1405	1345	1433	1306	1249	1229	1327.88	1394	1261	0.904	-0.145	0.459031780431637	0.660922108951634	0.0268	0.0387
WBGene00001837	hda-4	C10E2.3	527	643	129	659	553	479	485	530	161	604	614	528	487.13	392	582	1481	0.567	0.0884587546447815	0.255535272085778	0.0773	0.0349
WBGene00001838	hda-10	Y51H1A.5	682	725	331	683	652	691	628	598	412	626	724	762	625.02	546	704	1287	0.364	0.0972680923141324	0.271472966308543	0.0331	0.0335
WBGene00001839	hdl-1	ZK829.2	20	26	16	51	86	72	18	21	20	47	96	79	46.91	20	74	3671	1876	1.6995e+07	3.13358e+08	0.0617	0.06
WBGene00001840	hel-1	C26D10.2	14224	15621	12732	12014	9454	10022	13097	12886	15841	11016	10504	11046	12398.28	13941	10855	0.779	-0.361	0.198181203205374	0.413299076825227	0.0565	0.075
WBGene00001841	hen-1	C36B7.7	8	9	13	5	5	7	NA	NA	NA	NA	NA	NA	NA	NA	NA	NA	NA	NA	NA	NA	NA
WBGene00001842	her-1	ZK287.8	38	36	31	26	34	63	35	30	39	24	38	69	39.05	35	44	1266	0.34	0.380924318495042	0.594098538279481	0.0826	0.0584
WBGene00001843	hgo-1	W06D4.1	1731	1863	1749	1524	1577	1609	1594	1537	2176	1397	1752	1773	1704.94	1769	1641	0.928	-0.108	0.634348237641848	0.791302753730296	0.0365	0.0433
WBGene00001844	hid-1	K02E10.2	740	805	338	525	468	478	681	664	421	481	520	527	549.02	589	509	0.864	-0.211	0.349795783695493	0.567449742447634	0.0349	0.0341
WBGene00001851	hif-1	F38A6.3	3144	3346	918	3222	3028	2791	2895	2760	1142	2954	3364	3076	2698.64	2266	3131	1382	0.466	0.143298208513201	0.344407385123078	0.0725	0.0532
WBGene00001852	hil-1	C30G7.1	109	85	107	193	146	140	100	70	133	177	162	154	132.85	101	164	1637	0.711	0.0124267716016653	0.0623126934668007	0.0499	0.0541
WBGene00001853	hil-2	Y73B6BL.9	2816	3080	1825	1591	1461	1726	2593	2541	2271	1459	1623	1902	2064.77	2468	1661	0.673	-0.571	0.0113772644843571	0.0582318821385795	0.036	0.0473
WBGene00001854	hil-3	F22F1.1	1151	1358	556	689	612	788	1060	1120	692	632	680	868	842	957	727	0.758	-0.399	0.0851480268176123	0.249357612531616	0.0374	0.0337
WBGene00001855	hil-4	C18G1.5	3938	4345	1956	3927	2893	3103	3626	3584	2434	3601	3214	3420	3313.14	3215	3412	1061	0.086	0.740753181603767	0.856688934877752	0.0479	0.0574
WBGene00001856	hil-5	B0414.3	3854	4240	1568	3793	3107	3433	3549	3498	1951	3478	3452	3784	3285.12	2999	3571	1.19	0.252	0.368311400119868	0.58303122009355	0.056	0.0572
WBGene00001857	hil-6	F59A7.4	29	33	17	16	16	28	27	27	21	15	18	31	23.06	25	21	0.83	-0.269	0.454833541193672	0.658365252586367	0.0504	0.0518
WBGene00001858	hil-7	C01B10.5	415	464	207	64	90	165	382	383	258	59	100	182	227.16	341	114	0.332	-1591	5.43779e+08	6.45364e+09	0.0789	0.0452
WBGene00001859	hil-8	T05E8.2	23	14	12	7	24	14	NA	NA	NA	NA	NA	NA	NA	NA	NA	NA	NA	NA	NA	NA	NA
WBGene00001860	him-1	F28B3.7	4647	4781	1611	4525	3791	3552	4279	3944	2004	4149	4212	3915	3750.5	3409	4092	1.2	0.263	0.383343135252005	0.596608115101753	0.0653	0.0597
WBGene00001862	him-3	ZK381.1	1607	1812	1611	1544	1306	1240	1480	1495	2004	1416	1451	1367	1535.38	1660	1411	0.851	-0.233	0.270887500095567	0.492585339060439	0.0316	0.0412
WBGene00001863	him-4	F15G9.4	962	1485	186	1453	1039	1196	886	1225	231	1332	1154	1318	1024.5	781	1268	1623	0.698	0.0801469428777519	0.239106378808994	0.1128	0.0352
WBGene00001864	him-5	D1086.4	354	396	286	353	255	250	326	327	356	324	283	276	315.16	336	294	0.876	-0.19	0.368336376812357	0.58303122009355	0.0291	0.04
WBGene00001865	him-6	T04A11.6	999	1110	265	1098	854	814	920	916	330	1007	949	897	836.33	722	951	1316	0.396	0.196658917788957	0.41145466263805	0.0664	0.0337
WBGene00001867	him-8	T07G12.12	928	1024	760	820	575	580	854	845	946	752	639	639	779.13	882	677	0.768	-0.381	0.0493170493410178	0.174296328607306	0.0256	0.0334
WBGene00001869	him-10	R12B2.4	1863	2097	1571	1579	1363	1388	1715	1730	1955	1448	1514	1530	1648.64	1800	1497	0.832	-0.265	0.193970452956014	0.408500690098924	0.0294	0.0426
WBGene00001872	him-14	ZK1127.11	752	841	497	639	510	379	692	694	618	586	567	418	595.8	668	524	0.783	-0.352	0.0919979336744383	0.262473214508071	0.0297	0.0337
WBGene00001874	him-17	T09E8.2	2756	2843	1696	2543	2053	1971	2538	2345	2110	2332	2281	2172	2296.35	2331	2262	0.97	-0.044	0.845785863407561	0.921978509373122	0.0359	0.0496
WBGene00001875	his-1	T10C6.14	11	13	7	3	4	13	NA	NA	NA	NA	NA	NA	NA	NA	NA	NA	NA	NA	NA	NA	NA
WBGene00001876	his-2	T10C6.13	10	14	9	6	7	13	NA	NA	NA	NA	NA	NA	NA	NA	NA	NA	NA	NA	NA	NA	NA
WBGene00001877	his-3	T10C6.12	20	25	31	27	26	27	18	21	39	25	29	30	26.84	26	28	1097	0.134	0.706508001656286	0.837190351925143	0.0535	0.0538
WBGene00001878	his-4	T10C6.11	13	7	7	7	10	21	NA	NA	NA	NA	NA	NA	NA	NA	NA	NA	NA	NA	NA	NA	NA
WBGene00001879	his-5	F45F2.3	12	8	15	6	2	12	NA	NA	NA	NA	NA	NA	NA	NA	NA	NA	NA	NA	NA	NA	NA
WBGene00001880	his-6	F45F2.13	17	21	26	18	14	21	16	17	32	17	16	23	20.09	22	19	0.866	-0.208	0.585687618283106	0.75784698579786	0.0541	0.0495
WBGene00001881	his-7	F45F2.4	11	9	8	8	7	12	NA	NA	NA	NA	NA	NA	NA	NA	NA	NA	NA	NA	NA	NA	NA
WBGene00001882	his-8	F45F2.12	8	11	9	5	2	7	NA	NA	NA	NA	NA	NA	NA	NA	NA	NA	NA	NA	NA	NA	NA
WBGene00001883	his-9	ZK131.3	0	3	0	9	14	12	NA	NA	NA	NA	NA	NA	NA	NA	NA	NA	NA	NA	NA	NA	NA
WBGene00001884	his-10	ZK131.4	1	2	0	3	4	4	NA	NA	NA	NA	NA	NA	NA	NA	NA	NA	NA	NA	NA	NA	NA
WBGene00001885	his-11	ZK131.5	0	0	0	6	1	9	NA	NA	NA	NA	NA	NA	NA	NA	NA	NA	NA	NA	NA	NA	NA
WBGene00001886	his-12	ZK131.6	1	2	0	0	0	2	NA	NA	NA	NA	NA	NA	NA	NA	NA	NA	NA	NA	NA	NA	NA
WBGene00001887	his-13	ZK131.7	2	3	5	20	19	21	2	2	6	18	21	23	12.19	3	21	6193	2631	148872	3.94093e+07	0.0321	0.0423
WBGene00001888	his-14	ZK131.8	0	5	0	10	8	22	NA	NA	NA	NA	NA	NA	NA	NA	NA	NA	NA	NA	NA	NA	NA
WBGene00001889	his-15	ZK131.9	1	0	0	0	1	0	NA	NA	NA	NA	NA	NA	NA	NA	NA	NA	NA	NA	NA	NA	NA
WBGene00001890	his-16	ZK131.10	0	2	1	2	2	3	NA	NA	NA	NA	NA	NA	NA	NA	NA	NA	NA	NA	NA	NA	NA
WBGene00001891	his-17	K06C4.5	2	5	1	6	2	7	NA	NA	NA	NA	NA	NA	NA	NA	NA	NA	NA	NA	NA	NA	NA
WBGene00001892	his-18	K06C4.10	3	3	3	3	3	10	NA	NA	NA	NA	NA	NA	NA	NA	NA	NA	NA	NA	NA	NA	NA
WBGene00001893	his-19	K06C4.11	0	0	0	0	0	0	NA	NA	NA	NA	NA	NA	NA	NA	NA	NA	NA	NA	NA	NA	NA
WBGene00001894	his-20	K06C4.4	1	0	0	0	0	0	NA	NA	NA	NA	NA	NA	NA	NA	NA	NA	NA	NA	NA	NA	NA
WBGene00001895	his-21	K06C4.3	0	0	1	0	0	0	NA	NA	NA	NA	NA	NA	NA	NA	NA	NA	NA	NA	NA	NA	NA
WBGene00001896	his-22	K06C4.12	1	0	0	0	0	1	NA	NA	NA	NA	NA	NA	NA	NA	NA	NA	NA	NA	NA	NA	NA
WBGene00001898	his-24	M163.3	6679	7732	2330	3267	2968	3635	6150	6378	2899	2996	3298	4006	4287.74	5142	3433	0.668	-0.583	0.0663740192239531	0.212324987578695	0.072	0.062
WBGene00001899	his-25	ZK131.2	3	3	6	8	10	13	NA	NA	NA	NA	NA	NA	NA	NA	NA	NA	NA	NA	NA	NA	NA
WBGene00001900	his-26	ZK131.1	0	0	1	3	0	0	NA	NA	NA	NA	NA	NA	NA	NA	NA	NA	NA	NA	NA	NA	NA
WBGene00001901	his-27	K06C4.13	0	0	0	0	0	0	NA	NA	NA	NA	NA	NA	NA	NA	NA	NA	NA	NA	NA	NA	NA
WBGene00001902	his-28	K06C4.2	0	0	0	0	0	0	NA	NA	NA	NA	NA	NA	NA	NA	NA	NA	NA	NA	NA	NA	NA
WBGene00001903	his-29	F35H10.11	0	2	0	0	0	0	NA	NA	NA	NA	NA	NA	NA	NA	NA	NA	NA	NA	NA	NA	NA
WBGene00001904	his-30	F35H10.1	0	0	0	0	0	0	NA	NA	NA	NA	NA	NA	NA	NA	NA	NA	NA	NA	NA	NA	NA
WBGene00001905	his-31	F17E9.12	21	27	31	11	6	13	19	22	39	10	7	14	18.54	27	10	0.398	-1328	0.00121270658056591	0.00859648916187276	0.0577	0.0484
WBGene00001906	his-32	F17E9.10	80	75	64	35	43	54	74	62	80	32	48	60	59.09	72	47	0.647	-0.628	0.042602942194785	0.158785348734211	0.051	0.0609
WBGene00001907	his-33	F17E9.13	1	0	1	0	0	0	NA	NA	NA	NA	NA	NA	NA	NA	NA	NA	NA	NA	NA	NA	NA
WBGene00001908	his-34	F17E9.9	1	0	0	0	0	0	NA	NA	NA	NA	NA	NA	NA	NA	NA	NA	NA	NA	NA	NA	NA
WBGene00001909	his-35	C50F4.13	771	886	834	847	777	903	710	731	1038	777	863	995	852.27	826	878	1064	0.09	0.679218784755831	0.820581798190522	0.0327	0.0338
WBGene00001910	C50F4.6	C50F4.6	657	724	872	447	436	539	605	597	1085	410	484	594	629.25	762	496	0.651	-0.618	0.0182828541389249	0.0841618241510335	0.0474	0.0335
WBGene00001911	his-37	C50F4.7	1005	1127	1208	1090	852	930	925	930	1503	999	947	1025	1054.85	1119	990	0.886	-0.175	0.441275680812037	0.647010706361111	0.0363	0.0355
WBGene00001912	his-38	K03A1.6	69	80	101	59	33	37	64	66	126	54	37	41	64.46	85	44	0.523	-0.936	0.00628975083510078	0.0354065551359505	0.0666	0.0609
WBGene00001913	his-39	F45F2.2	0	1	0	0	0	0	NA	NA	NA	NA	NA	NA	NA	NA	NA	NA	NA	NA	NA	NA	NA
WBGene00001914	his-40	K03A1.1	51	55	83	28	30	46	47	45	103	26	33	51	50.88	65	37	0.565	-0.823	0.0360093557021227	0.14049128183639	0.0884	0.0604
WBGene00001915	his-41	C50F4.5	531	755	581	568	420	431	489	623	723	521	467	475	549.52	612	488	0.798	-0.325	0.125856664493484	0.318503456828118	0.0306	0.0341
WBGene00001916	his-42	F08G2.3	1	0	1	4	1	8	NA	NA	NA	NA	NA	NA	NA	NA	NA	NA	NA	NA	NA	NA	NA
WBGene00001917	his-43	F08G2.2	1	0	1	1	1	1	NA	NA	NA	NA	NA	NA	NA	NA	NA	NA	NA	NA	NA	NA	NA
WBGene00001918	his-44	F08G2.1	0	0	1	2	4	3	NA	NA	NA	NA	NA	NA	NA	NA	NA	NA	NA	NA	NA	NA	NA
WBGene00001919	his-45	B0035.10	8	11	5	8	4	7	NA	NA	NA	NA	NA	NA	NA	NA	NA	NA	NA	NA	NA	NA	NA
WBGene00001920	his-46	B0035.9	0	0	4	1	0	4	NA	NA	NA	NA	NA	NA	NA	NA	NA	NA	NA	NA	NA	NA	NA
WBGene00001921	his-47	B0035.7	6	5	4	3	4	9	NA	NA	NA	NA	NA	NA	NA	NA	NA	NA	NA	NA	NA	NA	NA
WBGene00001922	his-48	B0035.8	56	59	38	33	33	77	52	49	47	30	37	85	49.88	49	51	1023	0.033	0.929750746111654	0.963696977684023	0.0831	0.0604
WBGene00001923	his-49	F07B7.5	0	0	0	0	0	0	NA	NA	NA	NA	NA	NA	NA	NA	NA	NA	NA	NA	NA	NA	NA
WBGene00001924	his-50	F07B7.9	0	0	0	0	0	0	NA	NA	NA	NA	NA	NA	NA	NA	NA	NA	NA	NA	NA	NA	NA
WBGene00001925	his-51	F07B7.10	0	0	0	0	0	0	NA	NA	NA	NA	NA	NA	NA	NA	NA	NA	NA	NA	NA	NA	NA
WBGene00001926	his-52	F07B7.4	0	0	0	0	0	0	NA	NA	NA	NA	NA	NA	NA	NA	NA	NA	NA	NA	NA	NA	NA
WBGene00001927	his-53	F07B7.3	0	0	0	0	0	0	NA	NA	NA	NA	NA	NA	NA	NA	NA	NA	NA	NA	NA	NA	NA
WBGene00001928	his-54	F07B7.11	0	0	0	0	0	0	NA	NA	NA	NA	NA	NA	NA	NA	NA	NA	NA	NA	NA	NA	NA
WBGene00001929	his-55	F54E12.1	3	1	0	5	3	5	NA	NA	NA	NA	NA	NA	NA	NA	NA	NA	NA	NA	NA	NA	NA
WBGene00001930	his-56	F54E12.3	1	4	2	2	0	1	NA	NA	NA	NA	NA	NA	NA	NA	NA	NA	NA	NA	NA	NA	NA
WBGene00001931	his-57	F54E12.5	4	8	8	4	6	10	NA	NA	NA	NA	NA	NA	NA	NA	NA	NA	NA	NA	NA	NA	NA
WBGene00001932	his-58	F54E12.4	0	1	0	1	0	1	NA	NA	NA	NA	NA	NA	NA	NA	NA	NA	NA	NA	NA	NA	NA
WBGene00001933	his-59	F55G1.2	55	57	57	53	39	103	51	47	71	49	43	114	62.34	56	69	1222	0.289	0.444697142631962	0.649395458235666	0.0868	0.0609
WBGene00001934	his-60	F55G1.11	167	153	145	106	71	104	154	126	180	97	79	115	125.18	153	97	0.634	-0.658	0.0157870820789972	0.0753797113041085	0.0447	0.055
WBGene00001935	his-61	F55G1.10	108	105	90	85	79	128	99	87	112	78	88	141	100.8	99	102	1.03	0.043	0.886577056374537	0.94270089016052	0.0539	0.0578
WBGene00001936	his-62	F55G1.3	64	77	86	74	68	130	59	64	107	68	76	143	86.02	77	96	1255	0.328	0.355333416812576	0.57212572117025	0.0784	0.0595
WBGene00001937	his-63	F22B3.2	44	45	42	32	17	69	41	37	52	29	19	76	42.36	43	41	0.958	-0.061	0.888639075188441	0.944135697201238	0.1144	0.0592
WBGene00001938	his-64	F22B3.1	20	23	37	15	13	60	18	19	46	14	14	66	29.62	28	31	1139	0.188	0.739737588425914	0.855839276186598	0.1956	0.055
WBGene00001939	his-65	H02I12.7	0	0	3	3	1	2	NA	NA	NA	NA	NA	NA	NA	NA	NA	NA	NA	NA	NA	NA	NA
WBGene00001940	his-66	H02I12.6	10	15	5	9	13	4	NA	NA	NA	NA	NA	NA	NA	NA	NA	NA	NA	NA	NA	NA	NA
WBGene00001941	his-67	T23D8.5	55	74	63	33	40	47	51	61	78	30	44	52	52.76	63	42	0.667	-0.585	0.0660729824957945	0.211755153327272	0.0528	0.0606
WBGene00001942	his-68	T23D8.6	297	358	259	273	204	273	273	295	322	250	227	301	278.15	297	259	0.874	-0.195	0.385066132482066	0.598116034275225	0.0326	0.0419
WBGene00001943	his-69	E03A3.3	2	2	5	2	1	3	NA	NA	NA	NA	NA	NA	NA	NA	NA	NA	NA	NA	NA	NA	NA
WBGene00001944	his-70	E03A3.4	14	16	9	36	67	72	13	13	11	33	74	79	37.35	12	62	4915	2297	2.60565e+06	6.33421e+07	0.0776	0.0579
WBGene00001945	his-71	F45E1.6	499	619	589	550	492	583	459	511	733	504	547	643	566.07	568	565	0.996	-0.006	0.978620849026633	0.988688257385683	0.0359	0.0339
WBGene00001946	his-72	Y49E10.6	4479	5430	3470	3531	3145	3676	4124	4479	4317	3238	3494	4051	3950.7	4307	3594	0.835	-0.261	0.297128680699528	0.518182962272316	0.0448	0.0606
WBGene00001947	his-73	W09H1.2	7	22	14	13	7	12	NA	NA	NA	NA	NA	NA	NA	NA	NA	NA	NA	NA	NA	NA	NA
WBGene00001948	hlh-1	B0304.1	161	180	123	81	90	103	148	148	153	74	100	114	122.93	150	96	0.639	-0.647	0.0144054501891937	0.0702136523030678	0.0415	0.0552
WBGene00001949	hlh-2	M05B5.5	1217	1259	709	750	556	656	1121	1039	882	688	618	723	844.95	1014	676	0.667	-0.585	0.00308099115012213	0.0191438448738041	0.0267	0.0337
WBGene00001950	hlh-3	T24B8.6	154	168	96	92	74	84	142	139	119	84	82	93	109.83	133	86	0.647	-0.628	0.0135185601421222	0.0666775394284948	0.0369	0.0567
WBGene00001951	hlh-4	T05G5.2	6	5	4	4	6	1	NA	NA	NA	NA	NA	NA	NA	NA	NA	NA	NA	NA	NA	NA	NA
WBGene00001952	hlh-6	T15H9.3	9	14	4	13	7	7	NA	NA	NA	NA	NA	NA	NA	NA	NA	NA	NA	NA	NA	NA	NA
WBGene00001953	hlh-8	C02B8.4	10	26	11	17	11	8	NA	NA	NA	NA	NA	NA	NA	NA	NA	NA	NA	NA	NA	NA	NA
WBGene00001954	hlh-10	ZK682.4	4	4	2	4	1	3	NA	NA	NA	NA	NA	NA	NA	NA	NA	NA	NA	NA	NA	NA	NA
WBGene00001955	hlh-11	F58A4.7	901	1001	472	1655	1400	1638	830	826	587	1518	1555	1805	1186.82	748	1626	2173	1119	2.26014e+07	3.99909e+08	0.032	0.037
WBGene00001956	hlh-12	C28C12.8	3	7	7	6	6	6	NA	NA	NA	NA	NA	NA	NA	NA	NA	NA	NA	NA	NA	NA	NA
WBGene00001957	hlh-13	F48D6.3	7	3	4	0	0	3	NA	NA	NA	NA	NA	NA	NA	NA	NA	NA	NA	NA	NA	NA	NA
WBGene00001958	hlh-14	C18A3.8	110	126	63	44	34	39	101	104	78	40	38	43	67.45	94	40	0.426	-1231	1.54842e+09	0.000165942649388016	0.0407	0.0608
WBGene00001959	hlh-15	C43H6.8	1	2	0	0	1	0	NA	NA	NA	NA	NA	NA	NA	NA	NA	NA	NA	NA	NA	NA	NA
WBGene00001960	hlh-16	DY3.3	68	37	26	10	11	27	63	31	32	9	12	30	29.44	42	17	0.404	-1307	0.00380117589660514	0.0229982988686408	0.105	0.0553
WBGene00001961	hlh-17	F38C2.2	2	5	3	0	1	4	NA	NA	NA	NA	NA	NA	NA	NA	NA	NA	NA	NA	NA	NA	NA
WBGene00001962	hlh-19	F57C12.3	2	0	0	3	1	0	NA	NA	NA	NA	NA	NA	NA	NA	NA	NA	NA	NA	NA	NA	NA
WBGene00001963	btb-1	F40G9.4	35	45	39	48	30	40	32	37	49	44	33	44	39.88	39	40	1042	0.059	0.850816053487244	0.924183964917407	0.046	0.0587
WBGene00001964	hlh-25	C17C3.7	6	6	5	6	4	0	NA	NA	NA	NA	NA	NA	NA	NA	NA	NA	NA	NA	NA	NA	NA
WBGene00001965	hlh-26	C17C3.8	4	5	3	0	1	2	NA	NA	NA	NA	NA	NA	NA	NA	NA	NA	NA	NA	NA	NA	NA
WBGene00001966	hlh-27	C17C3.10	13	6	5	6	8	7	NA	NA	NA	NA	NA	NA	NA	NA	NA	NA	NA	NA	NA	NA	NA
WBGene00001967	hlh-28	F31A3.2	0	0	1	1	0	1	NA	NA	NA	NA	NA	NA	NA	NA	NA	NA	NA	NA	NA	NA	NA
WBGene00001968	hlh-29	F31A3.4	3	5	7	1	1	2	NA	NA	NA	NA	NA	NA	NA	NA	NA	NA	NA	NA	NA	NA	NA
WBGene00001971	hmg-1.1	Y48B6A.14	10149	11309	6255	8111	7064	7735	9345	9329	7783	7437	7848	8525	8377.83	8819	7937	0.9	-0.152	0.574522940248466	0.75061938612022	0.0527	0.0711
WBGene00001972	hmg-1.2	F47D12.4	2048	2266	1872	1573	1300	1411	1886	1869	2329	1442	1444	1555	1754.33	2028	1480	0.73	-0.454	0.0329452467113199	0.131365304448394	0.0319	0.0438
WBGene00001973	hmg-3	C32F10.5	4068	4245	3286	3570	3009	2732	3746	3502	4089	3273	3343	3011	3493.92	3779	3209	0.849	-0.236	0.336407536925572	0.556001218594211	0.0429	0.0584
WBGene00001974	hmg-4	T20B12.8	3644	4374	3071	3215	2349	2384	3355	3608	3821	2948	2610	2627	3161.62	3595	2728	0.759	-0.398	0.0974070738469383	0.271797308133359	0.041	0.0565
WBGene00001975	hmg-5	F45E4.9	1388	1533	1503	1294	944	1018	1278	1265	1870	1187	1049	1122	1295	1471	1119	0.761	-0.393	0.0761425925335902	0.232517233694148	0.0345	0.0383
WBGene00001976	hmg-11	T05A7.4	1504	1569	1505	735	712	926	1385	1294	1873	674	791	1021	1172.87	1517	829	0.546	-0.872	0.000185037964837296	0.00159447108698415	0.0377	0.0368
WBGene00001977	hmg-12	Y17G7A.1	3118	3462	1799	3298	2732	2699	2871	2856	2238	3024	3035	2975	2833.2	2655	3011	1134	0.181	0.448020831559892	0.651880854880481	0.0408	0.0542
WBGene00001978	hmp-1	R13H4.4	2663	2884	1380	2263	1759	1455	2452	2379	1717	2075	1954	1604	2030.17	2183	1878	0.86	-0.217	0.359094495093404	0.575362013679589	0.04	0.0469
WBGene00001979	hmp-2	K05C4.6	2373	2644	1212	2031	1753	1913	2185	2181	1508	1862	1948	2108	1965.39	1958	1973	1007	0.01	0.964858829149149	0.982205905259405	0.0384	0.0462
WBGene00001980	hmr-1	W02B9.1	4048	4783	685	3595	2988	3257	3727	3946	852	3296	3320	3590	3121.82	2842	3402	1197	0.259	0.530717350130696	0.717033015602111	0.1228	0.0562
WBGene00001981	hnd-1	C44C10.8	147	192	159	104	92	107	135	158	198	95	102	118	134.51	164	105	0.643	-0.636	0.016208141320819	0.0768769397586768	0.0423	0.0539
WBGene00001983	elac-2	E04A4.4	2516	2687	1743	2586	2179	2022	2317	2217	2169	2371	2421	2229	2287.09	2234	2340	1048	0.067	0.762467026101323	0.870612924770262	0.035	0.0495
WBGene00001984	hog-1	W06B11.4	23	26	23	34	27	30	21	21	29	31	30	33	27.58	24	31	1338	0.42	0.18184971768816	0.393935248471929	0.0346	0.0543
WBGene00001985	hop-1	C18E3.8	708	774	562	664	491	502	652	638	699	609	546	553	616.21	663	569	0.859	-0.219	0.254538600183714	0.475846063818474	0.0251	0.0336
WBGene00001986	hot-1	F43D2.4	73	75	57	76	60	61	67	62	71	70	67	67	67.26	67	68	1021	0.03	0.910649447981599	0.955455983271702	0.0366	0.0608
WBGene00001987	hot-2	Y39B6A.48	22	26	18	19	29	19	20	21	22	17	32	21	22.45	21	23	1094	0.129	0.710841444963086	0.839748273980994	0.0431	0.0513
WBGene00001988	hot-3	W02B8.5	4	11	10	13	8	11	NA	NA	NA	NA	NA	NA	NA	NA	NA	NA	NA	NA	NA	NA	NA
WBGene00001989	hot-4	T12A2.16	32	26	25	24	17	23	29	21	31	22	19	25	24.71	27	22	0.817	-0.291	0.379727055201794	0.593389024049813	0.0383	0.0527
WBGene00001990	hot-5	K07A12.6	7	9	4	14	7	6	NA	NA	NA	NA	NA	NA	NA	NA	NA	NA	NA	NA	NA	NA	NA
WBGene00001991	hot-6	C13G3.2	72	60	55	66	52	42	66	49	68	61	58	46	58.13	61	55	0.9	-0.152	0.599695595715707	0.767350607361652	0.0434	0.0609
WBGene00001992	hot-7	Y48B6A.9	4	9	1	10	4	2	NA	NA	NA	NA	NA	NA	NA	NA	NA	NA	NA	NA	NA	NA	NA
WBGene00001993	hpd-1	T21C12.2	3799	5254	4362	3827	3566	3563	3498	4334	5427	3509	3962	3927	4109.56	4420	3799	0.86	-0.218	0.412207546473639	0.62246894286362	0.0507	0.0613
WBGene00001994	hpk-1	F20B6.8	1286	1471	158	1218	1166	1094	1184	1213	197	1117	1295	1206	1035.36	865	1206	1393	0.479	0.27526197067053	0.49708105241752	0.1372	0.0353
WBGene00001995	hpl-1	K08H2.6	126	140	99	101	85	108	116	115	123	93	94	119	110.13	118	102	0.863	-0.213	0.406496716751777	0.617262697948363	0.038	0.0567
WBGene00001996	hpl-2	K01G5.2	1699	1948	1764	1439	1178	1447	1564	1607	2195	1319	1309	1595	1598.2	1789	1408	0.787	-0.345	0.121148195307696	0.310743347619789	0.035	0.042
WBGene00001997	hpr-9	Y39A1A.23	452	418	161	455	360	312	416	345	200	417	400	344	353.73	320	387	1205	0.269	0.309854551967415	0.530638123085722	0.0477	0.0384
WBGene00001998	hpr-17	F32A11.2	901	1084	676	847	722	754	830	894	841	777	802	831	829.12	855	803	0.939	-0.09	0.631939497870964	0.789744592890583	0.0244	0.0336
WBGene00001999	hrpa-1	F42A6.7	8948	10127	4244	8493	6947	7059	8239	8354	5280	7788	7718	7780	7526.54	7291	7762	1064	0.09	0.750947527165044	0.863700884185	0.058	0.0699
WBGene00002000	hrpr-1	F58D5.1	8547	8622	4468	6981	6216	5744	7870	7112	5559	6401	6906	6331	6696.55	6847	6546	0.956	-0.065	0.810738297922722	0.901066599672168	0.0529	0.0684
WBGene00002001	hars-1	T11G6.1	2674	2697	2423	2214	1974	1881	2462	2225	3015	2030	2193	2073	2333.01	2567	2099	0.818	-0.29	0.2118352027283	0.429838520214256	0.0385	0.05
WBGene00002002	hsb-1	K08E7.2	1307	1378	1119	1016	774	801	1203	1137	1392	932	860	883	1067.8	1244	892	0.717	-0.48	0.0135430409568827	0.066752406080188	0.0261	0.0357
WBGene00002003	hse-5	B0285.5	1379	1570	1023	1119	853	850	1270	1295	1273	1026	948	937	1124.71	1279	970	0.759	-0.399	0.0373306749948192	0.144238425505999	0.0254	0.0363
WBGene00002004	hsf-1	Y53C10A.12	1891	2261	1363	1882	1572	1606	1741	1865	1696	1726	1747	1770	1757.4	1767	1748	0.989	-0.017	0.935477328881331	0.967134032725084	0.0296	0.0439
WBGene00002005	hsp-1	F26D10.3	49954	54421	10408	54065	48155	42627	45995	44893	12950	49575	53502	46981	42315.82	34613	50019	1445	0.531	0.205820490024779	0.42204536576833	0.1263	0.0865
WBGene00002006	hsp-2	K09C4.3	14	23	12	17	8	11	NA	NA	NA	NA	NA	NA	NA	NA	NA	NA	NA	NA	NA	NA	NA
WBGene00002007	hsp-3	C15H9.6	15651	19557	3406	18924	13541	12553	14411	16133	4238	17352	15044	13835	13502.21	11594	15410	1329	0.41	0.317152233957744	0.537141307641197	0.1209	0.0758
WBGene00002008	hsp-4	F43E2.8	8803	10447	4812	10869	7548	7195	8105	8618	5987	9966	8386	7930	8165.45	7570	8761	1157	0.211	0.45582880552707	0.659226346011231	0.0573	0.0708
WBGene00002010	hsp-6	C37H5.8	13394	13295	3345	18742	18124	16600	12333	10967	4162	17185	20136	18295	13846.48	9154	18539	2025	1018	0.00680644823030855	0.0379068954924848	0.0999	0.076
WBGene00002011	hsp-12.2	C14B9.1	541	804	595	708	512	596	498	663	740	649	569	657	629.43	634	625	0.987	-0.019	0.928684559521391	0.963287113948154	0.0312	0.0335
WBGene00002012	hsp-12.3	F38E11.1	104	122	87	83	39	49	96	101	108	76	43	54	79.68	102	58	0.574	-0.802	0.00603178720071331	0.0340814786987498	0.0477	0.06
WBGene00002013	hsp-12.6	F38E11.2	22	23	19	31	24	16	20	19	24	28	27	18	22.6	21	24	1172	0.229	0.497794997538102	0.69088431673806	0.0386	0.0515
WBGene00002015	hsp-16.1	T27E4.8	37	33	5	8	5	9	NA	NA	NA	NA	NA	NA	NA	NA	NA	NA	NA	NA	NA	NA	NA
WBGene00002016	hsp-16.2	Y46H3A.3	381	289	55	144	48	132	351	238	68	132	53	145	164.75	219	110	0.503	-0.992	0.0376878197810894	0.145246676972553	0.1551	0.0505
WBGene00002017	hsp-16.11	T27E4.2	9	8	1	1	0	7	NA	NA	NA	NA	NA	NA	NA	NA	NA	NA	NA	NA	NA	NA	NA
WBGene00002018	hsp-16.41	Y46H3A.2	375	299	50	67	14	46	345	247	62	61	16	51	130.31	218	43	0.196	-2352	1.49848e+09	0.000161114559167948	0.1827	0.0542
WBGene00002019	hsp-16.48	T27E4.3	6	8	3	3	0	2	NA	NA	NA	NA	NA	NA	NA	NA	NA	NA	NA	NA	NA	NA	NA
WBGene00002020	hsp-16.49	T27E4.9	13	10	5	5	4	4	NA	NA	NA	NA	NA	NA	NA	NA	NA	NA	NA	NA	NA	NA	NA
WBGene00002021	hsp-17	F52E1.7	419	658	361	1726	1084	1283	386	543	449	1583	1204	1414	929.8	459	1400	3048	1608	7.86897	1058.73	0.0305	0.0343
WBGene00002023	hsp-25	C09B8.6	1769	2090	1501	2128	1784	2044	1629	1724	1868	1951	1982	2253	1901.09	1740	2062	1185	0.245	0.252510624215536	0.47317035632736	0.0325	0.0455
WBGene00002024	hsp-43	C14F11.5	2645	2321	1519	1511	1635	1500	2435	1915	1890	1386	1817	1653	1849.21	2080	1619	0.778	-0.362	0.105203427058687	0.285090689048264	0.0354	0.0449
WBGene00002025	hsp-60	Y22D7AL.5	8993	9205	2585	9832	9936	8800	8280	7593	3216	9015	11039	9699	8140.56	6363	9918	1558	0.64	0.0651178853418113	0.209937590488701	0.086	0.0708
WBGene00002026	hsp-70	C12C8.1	458	420	63	113	92	282	422	346	78	104	102	311	227.2	282	172	0.609	-0.715	0.161508184678924	0.369382628516222	0.1819	0.0451
WBGene00002027	hsr-9	T05F1.6	7247	8148	2161	7338	5862	5538	6673	6721	2689	6729	6513	6104	5904.65	5361	6449	1203	0.266	0.431545091204358	0.639369243729988	0.0823	0.0668
WBGene00002028	hst-1	F08B4.6	1275	1464	793	1164	773	760	1174	1208	987	1067	859	838	1022.01	1123	921	0.82	-0.285	0.158795957075697	0.365556202050084	0.0285	0.0352
WBGene00002029	hst-2	C34F6.4	223	259	197	177	132	133	205	214	245	162	147	147	186.61	221	152	0.688	-0.54	0.0214654388184906	0.0954183343488613	0.034	0.0486
WBGene00002030	hst-3.1	F40H3.5	22	20	28	16	15	14	20	16	35	15	17	15	19.73	24	16	0.671	-0.575	0.128787789773974	0.322777070313266	0.0502	0.0492
WBGene00002031	hst-6	Y34B4A.3	271	343	291	250	163	192	250	283	362	229	181	212	252.75	298	207	0.697	-0.52	0.0298665578854857	0.122245980453574	0.037	0.0435
WBGene00002032	htp-1	F41H10.10	1677	1762	1748	1525	1307	1293	1544	1454	2175	1398	1452	1425	1574.67	1724	1425	0.827	-0.274	0.217028762377652	0.436079232877409	0.0348	0.0417
WBGene00002033	htp-2	Y73B6BL.2	1211	1323	1407	1160	936	982	1115	1091	1751	1064	1040	1082	1190.48	1319	1062	0.806	-0.311	0.170997393947322	0.380557416696719	0.0364	0.037
WBGene00002034	htp-3	F57C9.5	1831	1935	1021	1623	1518	1471	1686	1596	1270	1488	1687	1621	1558.07	1517	1599	1053	0.074	0.723473305267939	0.846732120111081	0.0313	0.0415
WBGene00002035	hum-1	F29D10.4	1713	1788	852	1730	1420	1280	1577	1475	1060	1586	1578	1411	1447.83	1371	1525	1112	0.153	0.483249127630643	0.679590651645759	0.0336	0.0401
WBGene00002036	hum-2	F36D4.3	2919	3136	1154	3294	2893	2630	2688	2587	1436	3020	3214	2899	2640.61	2237	3044	1361	0.444	0.105248926890155	0.285090689048264	0.0536	0.0527
WBGene00002037	hum-4	F46C3.3	779	872	172	819	598	584	717	719	214	751	664	644	618.27	550	686	1245	0.317	0.352828173513426	0.569943757648715	0.082	0.0336
WBGene00002038	hum-5	T02C12.1	1147	1173	718	1302	1097	1026	1056	968	893	1194	1219	1131	1076.76	972	1181	1214	0.28	0.144363394699322	0.345936342187286	0.0256	0.0358
WBGene00002039	hum-6	T10H10.1	292	310	58	241	195	160	269	256	72	221	217	176	201.79	199	205	1025	0.036	0.923768345814192	0.96069407694586	0.0966	0.0472
WBGene00002040	hum-7	F56A6.2	298	336	73	335	289	246	274	277	91	307	321	271	256.96	214	300	1394	0.48	0.15529449736532	0.360537688403878	0.0779	0.0432
WBGene00002041	hum-8	Y66H1A.6	625	603	414	846	573	490	575	497	515	776	637	540	590.07	529	651	1.23	0.299	0.154392049944344	0.359436965340705	0.0299	0.0337
WBGene00002042	hus-1	H26D21.1	486	536	324	389	300	232	447	442	403	357	333	256	373.08	431	315	0.732	-0.451	0.0386194133985216	0.147785216877621	0.0313	0.0377
WBGene00002043	hyl-1	C09G4.1	1251	1366	762	1107	756	719	1152	1127	948	1015	840	792	979.04	1076	882	0.82	-0.286	0.157392542714497	0.363638434354394	0.0283	0.0348
WBGene00002044	hyl-2	K02G10.6	1188	1299	573	898	685	628	1094	1072	713	823	761	692	859.16	960	759	0.79	-0.339	0.117775101745311	0.305137437105249	0.0327	0.0338
WBGene00002045	icd-1	C56C10.8	25418	28318	27601	22580	19264	20788	23404	23360	34342	20705	21403	22911	24354.03	27035	21673	0.802	-0.319	0.297229029298805	0.518224952417432	0.0673	0.0813
WBGene00002046	icln-1	C01F6.8	1369	1548	1585	1226	982	1026	1261	1277	1972	1124	1091	1131	1309.26	1503	1115	0.743	-0.429	0.0582349118475576	0.194627205385258	0.0361	0.0384
WBGene00002047	icp-1	Y39G10AR.13	1733	2028	664	1669	1492	1607	1596	1673	826	1530	1658	1771	1508.99	1365	1653	1.21	0.275	0.290549957052108	0.512830674942343	0.0481	0.0409
WBGene00002048	ida-1	B0244.2	616	794	250	732	649	707	567	655	311	671	721	779	617.45	511	724	1413	0.499	0.0515957063292968	0.179412141221605	0.0455	0.0336
WBGene00002050	ifa-1	F38B2.1	811	950	369	1079	918	746	747	784	459	989	1020	822	803.5	663	944	1421	0.507	0.0291256961407226	0.120077469446198	0.0375	0.0335
WBGene00002051	ifa-3	F52E10.5	223	218	72	28	45	78	205	180	90	26	50	86	106.06	158	54	0.338	-1563	0.000147413220768637	0.00129656845114887	0.1058	0.0571
WBGene00002052	ifa-4	K05B2.3	1822	1568	1298	1111	1059	904	1678	1293	1615	1019	1177	996	1296.29	1529	1064	0.696	-0.523	0.0123893401316117	0.0622168303948525	0.0305	0.0383
WBGene00002053	ifb-1	F10C1.2	3729	4068	1850	3078	2940	2597	3433	3356	2302	2822	3266	2862	3007.01	3030	2983	0.984	-0.023	0.928965935653018	0.963421972036088	0.0465	0.0555
WBGene00002054	ifb-2	F10C1.7	1857	1926	796	3540	2542	2348	1710	1589	990	3246	2824	2588	2157.84	1430	2886	2018	1013	9.41975e+09	0.000860248197879399	0.047	0.0483
WBGene00002055	ifc-1	F37B4.2	299	399	212	455	367	342	275	329	264	417	408	377	345.02	289	401	1382	0.467	0.0277570386611206	0.116309067496949	0.0294	0.0388
WBGene00002056	ifc-2	M6.1	2176	2233	742	3928	2969	2637	2004	1842	923	3602	3299	2906	2429.26	1590	3269	2055	1039	0.000396683184673367	0.00314499871442613	0.0603	0.0509
WBGene00002057	ifd-1	R04E5.10	189	215	139	258	186	175	174	177	173	237	207	193	193.4	175	212	1214	0.28	0.230791701239533	0.45032163892675	0.034	0.0479
WBGene00002058	ifd-2	F25E2.4	343	381	262	306	228	210	316	314	326	281	253	231	286.91	319	255	0.801	-0.319	0.135923439228441	0.333404984778932	0.0295	0.0414
WBGene00002059	ife-1	F53A2.6	4242	4592	4530	4167	3864	4158	3906	3788	5636	3821	4293	4583	4337.8	4443	4232	0.953	-0.07	0.794468118585673	0.890740900372593	0.0519	0.0622
WBGene00002060	ife-2	R04A9.4	912	1035	887	800	612	708	840	854	1104	734	680	780	831.83	933	731	0.785	-0.349	0.0839574312521146	0.246947518027053	0.0281	0.0337
WBGene00002061	ife-3	B0348.6	5166	5353	2664	4944	4235	4109	4757	4416	3315	4533	4705	4529	4375.71	4163	4589	1102	0.141	0.590025424337043	0.760735888327298	0.0489	0.0624
WBGene00002062	ife-4	C05D9.5	228	267	199	165	133	157	210	220	248	151	148	173	191.65	226	157	0.697	-0.52	0.0270074779356433	0.113764605600576	0.0343	0.0481
WBGene00002063	ife-5	Y57A10A.30	195	224	138	208	199	193	180	185	172	191	221	213	193.43	179	208	1163	0.218	0.345408040283853	0.564964903286217	0.0333	0.0479
WBGene00002064	iff-1	T05G5.10	16741	17926	21378	13128	11124	11686	15414	14787	26599	12038	12359	12880	15679.51	18933	12426	0.656	-0.608	0.0560907462202593	0.190459058067742	0.0723	0.0772
WBGene00002065	iff-2	F54C9.1	3023	3506	2172	3539	3402	3356	2783	2892	2702	3245	3780	3699	3183.6	2792	3575	1.28	0.356	0.137302688069661	0.335482996938515	0.0409	0.0566
WBGene00002066	ifg-1	M110.4	7826	8348	2102	8192	7482	6543	7206	6886	2615	7512	8313	7211	6623.86	5569	7679	1379	0.463	0.190454641260264	0.404361523202547	0.0897	0.0683
WBGene00002067	ifp-1	C43C3.1	137	151	113	164	102	99	126	125	141	150	113	109	127.35	131	124	0.956	-0.064	0.803687938462405	0.896586109167197	0.0404	0.0547
WBGene00002068	ify-1	C27A2.3	3799	4570	2858	3818	3245	3512	3498	3770	3556	3501	3605	3871	3633.45	3608	3659	1014	0.02	0.934261522165659	0.966566049767177	0.043	0.0591
WBGene00002069	ikb-1	C04F12.3	236	217	105	214	220	213	217	179	131	196	244	235	200.39	176	225	1276	0.352	0.1718223423537	0.381425185551246	0.0427	0.0473
WBGene00002070	ile-1	K07A1.8	3465	3898	1777	3716	2914	2805	3190	3216	2211	3407	3238	3091	3058.89	2872	3245	1.13	0.176	0.485749909901279	0.681343468791131	0.0455	0.0558
WBGene00002071	ile-2	T04G9.3	1148	1281	1045	990	871	871	1057	1057	1300	908	968	960	1041.57	1138	945	0.831	-0.267	0.170140176165547	0.379457550289449	0.0263	0.0354
WBGene00002072	ima-1	T19B10.7	2425	2709	1589	2132	1550	1315	2233	2235	1977	1955	1722	1449	1928.49	2148	1709	0.795	-0.33	0.139770614159842	0.339168370681803	0.0354	0.0458
WBGene00002073	ima-2	F26B1.3	9422	10629	4710	8977	7739	7820	8675	8768	5860	8231	8598	8619	8125.34	7768	8483	1092	0.127	0.65279035641591	0.802929774921778	0.0572	0.0707
WBGene00002074	ima-3	F32E10.4	5850	6091	1266	5806	4989	4556	5386	5025	1575	5324	5543	5021	4645.7	3995	5296	1325	0.406	0.278750279611232	0.500454161664293	0.1009	0.0633
WBGene00002075	imb-1	F28B3.8	3537	3736	1386	3407	2802	2543	3257	3082	1724	3124	3113	2803	2850.49	2688	3013	1121	0.165	0.551483489908362	0.733278781248996	0.0547	0.0543
WBGene00002076	imb-2	R06A4.4	4146	4499	1831	3770	3112	2958	3817	3711	2278	3457	3458	3260	3330.24	3269	3392	1037	0.053	0.844358539901636	0.92128494101113	0.0518	0.0575
WBGene00002077	imb-3	C53D5.6	8534	8803	1232	8518	7980	6932	7858	7262	1533	7811	8866	7640	6828.15	5551	8106	1.46	0.546	0.217900826135104	0.436981691929124	0.1406	0.0687
WBGene00002078	xpo-1	ZK742.1	9322	9306	2340	9131	7455	7030	8583	7677	2911	8373	8283	7748	7262.46	6390	8135	1273	0.348	0.331237773830211	0.550975196881625	0.0921	0.0694
WBGene00002079	xpo-2	Y48G1A.5	4466	4977	1357	4353	3925	3717	4112	4106	1688	3991	4361	4097	3725.83	3302	4150	1256	0.329	0.311688322729041	0.531991841316047	0.0759	0.0596
WBGene00002080	xpo-3	C49H3.10	2255	2428	1378	1981	1507	1185	2076	2003	1715	1816	1674	1306	1765.09	1931	1599	0.828	-0.272	0.218646084507935	0.437728451369726	0.0347	0.044
WBGene00002081	ina-1	F54G8.3	1236	1417	922	950	681	674	1138	1169	1147	871	757	743	970.78	1151	790	0.687	-0.543	0.00437895879849819	0.0258159093764824	0.0249	0.0347
WBGene00002083	inf-1	F57B9.6	16029	15325	9217	13759	12232	11634	14759	12642	11468	12616	13590	12822	12982.87	12956	13009	1004	0.006	0.983363453637643	0.99136837057608	0.0576	0.0754
WBGene00002084	ins-1	F13B12.5	26	28	22	40	29	30	24	23	27	37	32	33	29.4	25	34	1381	0.466	0.128652353252351	0.32271405695783	0.0333	0.0552
WBGene00002085	ins-2	ZK75.2	39	35	27	6	8	13	36	29	34	6	9	14	21.18	33	10	0.29	-1786	2.75927e+08	3.5541e+09	0.0433	0.0506
WBGene00002086	ins-3	ZK75.3	24	39	22	24	18	27	22	32	27	22	20	30	25.57	27	24	0.875	-0.192	0.56430956593314	0.743206308535127	0.0415	0.0533
WBGene00002087	ins-4	ZK75.1	24	27	30	25	34	27	22	22	37	23	38	30	28.69	27	30	1.12	0.164	0.640352106315752	0.794970288025284	0.053	0.0547
WBGene00002088	ins-5	ZK84.3	7	13	8	13	10	12	NA	NA	NA	NA	NA	NA	NA	NA	NA	NA	NA	NA	NA	NA	NA
WBGene00002089	ins-6	ZK84.6	40	39	42	43	26	25	37	32	52	39	29	28	36.19	40	32	0.805	-0.312	0.34718050881602	0.56625779861209	0.0514	0.0577
WBGene00002090	ins-7	ZK1251.2	18	22	19	28	25	30	17	18	24	26	28	33	24.15	20	29	1495	0.58	0.0790675545752687	0.237615706055691	0.036	0.0523
WBGene00002091	ins-8	ZK1251.11	0	0	0	1	0	0	NA	NA	NA	NA	NA	NA	NA	NA	NA	NA	NA	NA	NA	NA	NA
WBGene00002092	ins-9	C06E2.8	2	5	5	13	3	5	NA	NA	NA	NA	NA	NA	NA	NA	NA	NA	NA	NA	NA	NA	NA
WBGene00002093	ins-10	T08G5.12	3	4	6	4	1	6	NA	NA	NA	NA	NA	NA	NA	NA	NA	NA	NA	NA	NA	NA	NA
WBGene00002094	ins-11	C17C3.4	3	2	6	9	1	3	NA	NA	NA	NA	NA	NA	NA	NA	NA	NA	NA	NA	NA	NA	NA
WBGene00002095	ins-12	C17C3.19	8	9	5	3	3	1	NA	NA	NA	NA	NA	NA	NA	NA	NA	NA	NA	NA	NA	NA	NA
WBGene00002096	ins-13	C17C3.18	0	0	0	0	0	0	NA	NA	NA	NA	NA	NA	NA	NA	NA	NA	NA	NA	NA	NA	NA
WBGene00002097	ins-14	F41G3.16	12	7	6	12	4	6	NA	NA	NA	NA	NA	NA	NA	NA	NA	NA	NA	NA	NA	NA	NA
WBGene00002098	ins-15	F41G3.17	0	0	0	1	2	0	NA	NA	NA	NA	NA	NA	NA	NA	NA	NA	NA	NA	NA	NA	NA
WBGene00002099	ins-16	Y39A3A.5	0	0	0	1	0	0	NA	NA	NA	NA	NA	NA	NA	NA	NA	NA	NA	NA	NA	NA	NA
WBGene00002100	ins-17	F56F3.6	93	110	93	123	129	133	86	91	116	113	143	147	115.8	98	134	1382	0.467	0.079693696595147	0.238599494234128	0.042	0.0561
WBGene00002101	ins-18	T28B8.2	24	42	24	41	32	54	22	35	30	38	36	60	36.54	29	45	1524	0.608	0.0764586444333503	0.233115665067264	0.0565	0.0578
WBGene00002102	ins-19	T10D4.13	8	8	8	2	8	0	NA	NA	NA	NA	NA	NA	NA	NA	NA	NA	NA	NA	NA	NA	NA
WBGene00002103	ins-20	ZK84.7	1	1	0	2	0	2	NA	NA	NA	NA	NA	NA	NA	NA	NA	NA	NA	NA	NA	NA	NA
WBGene00002104	ins-21	M04D8.1	0	0	2	1	1	3	NA	NA	NA	NA	NA	NA	NA	NA	NA	NA	NA	NA	NA	NA	NA
WBGene00002105	ins-22	M04D8.2	8	12	17	18	20	17	7	10	21	17	22	19	15.98	13	19	1552	0.634	0.114766314931753	0.300088407467306	0.0509	0.046
WBGene00002106	ins-23	M04D8.3	7	6	7	7	7	6	NA	NA	NA	NA	NA	NA	NA	NA	NA	NA	NA	NA	NA	NA	NA
WBGene00002107	ins-24	ZC334.3	6	17	27	6	4	5	NA	NA	NA	NA	NA	NA	NA	NA	NA	NA	NA	NA	NA	NA	NA
WBGene00002108	ins-25	ZC334.8	0	1	0	0	2	1	NA	NA	NA	NA	NA	NA	NA	NA	NA	NA	NA	NA	NA	NA	NA
WBGene00002109	ins-26	ZC334.1	22	44	64	42	41	46	20	36	80	39	46	51	45.16	45	45	1003	0.004	0.991752607907556	0.995488712428408	0.1057	0.0597
WBGene00002110	ins-27	ZC334.11	38	66	68	62	48	72	35	54	85	57	53	79	60.6	58	63	1099	0.136	0.695331034500646	0.831386964955325	0.0696	0.0609
WBGene00002111	ins-28	ZC334.9	27	38	53	49	33	49	25	31	66	45	37	54	42.96	41	45	1129	0.175	0.644865333428367	0.797541022924333	0.0801	0.0593
WBGene00002112	ins-29	ZC334.10	16	24	23	39	24	33	15	20	29	36	27	36	26.99	21	33	1595	0.674	0.0502119797268755	0.176130767296983	0.0467	0.0539
WBGene00002113	ins-30	ZC334.2	9	28	15	9	12	19	8	23	19	8	13	21	15.43	17	14	0.84	-0.252	0.567160807504331	0.744648340023151	0.0757	0.0458
WBGene00002114	ins-31	T10D4.4	75	159	14	224	861	954	69	131	17	205	957	1051	405.18	72	738	10089	3335	4.93794e+06	1.10003e+08	0.2209	0.0368
WBGene00002115	ins-32	Y8A9A.6	1	1	5	6	3	0	NA	NA	NA	NA	NA	NA	NA	NA	NA	NA	NA	NA	NA	NA	NA
WBGene00002116	ins-33	W09C5.4	10	21	29	19	10	22	9	17	36	17	11	24	19.23	21	17	0.867	-0.207	0.655351811561812	0.805020947650194	0.1012	0.0488
WBGene00002117	ins-34	F52B11.6	145	157	133	63	87	124	134	130	165	58	97	137	119.93	143	97	0.679	-0.559	0.0767567476108698	0.233685469932181	0.0629	0.0556
WBGene00002118	ins-35	K02E2.4	9	16	22	7	5	8	NA	NA	NA	NA	NA	NA	NA	NA	NA	NA	NA	NA	NA	NA	NA
WBGene00002119	ins-36	Y53H1A.4	4	2	2	1	1	2	NA	NA	NA	NA	NA	NA	NA	NA	NA	NA	NA	NA	NA	NA	NA
WBGene00002120	ins-37	F08G2.6	10	11	7	23	37	45	9	9	9	21	41	50	23.13	9	37	4057	2021	1.26901e+08	1.77962e+08	0.0647	0.0516
WBGene00002121	ins-38	C17C3.20	0	0	0	1	0	0	NA	NA	NA	NA	NA	NA	NA	NA	NA	NA	NA	NA	NA	NA	NA
WBGene00002123	inx-1	C16E9.4	150	181	89	166	151	124	138	149	111	152	168	137	142.47	133	152	1143	0.192	0.445226223378032	0.649509302145365	0.0388	0.053
WBGene00002124	inx-2	F08G12.10	2086	2147	1409	1092	786	861	1921	1771	1753	1001	873	949	1378.07	1815	941	0.519	-0.947	2.09735e+08	2.78601e+09	0.0275	0.0393
WBGene00002125	inx-3	F22F4.2	3794	4276	2452	2268	1845	2007	3493	3527	3051	2080	2050	2212	2735.5	3357	2114	0.63	-0.668	0.00436337369576159	0.0257463678470275	0.0388	0.0535
WBGene00002127	inx-5	R09F10.4	586	643	393	487	384	413	540	530	489	447	427	455	481.22	520	443	0.852	-0.232	0.23514836863364	0.454470281359663	0.0253	0.035
WBGene00002128	inx-6	C36H8.2	71	82	55	55	54	53	65	68	68	50	60	58	61.71	67	56	0.837	-0.257	0.344543111616112	0.564095945030283	0.0367	0.0609
WBGene00002129	inx-7	K02B2.4	376	422	162	378	305	294	346	348	202	347	339	324	317.56	299	337	1123	0.168	0.495509893831623	0.68898843213731	0.0407	0.0399
WBGene00002130	inx-8	ZK792.2	2107	2598	1884	2338	1767	1705	1940	2143	2344	2144	1963	1879	2068.9	2142	1995	0.932	-0.102	0.64365824500272	0.796945558423586	0.0347	0.0473
WBGene00002131	inx-9	ZK792.3	443	507	355	421	344	335	408	418	442	386	382	369	400.88	423	379	0.898	-0.156	0.437717375931473	0.644285534387896	0.0265	0.0369
WBGene00002132	inx-10	T18H9.5	150	158	119	167	124	120	138	130	148	153	138	132	139.94	139	141	1018	0.026	0.914338675578335	0.956782035170606	0.0358	0.0533
WBGene00002133	inx-11	W04D2.3	306	300	206	239	186	160	282	247	256	219	207	176	231.28	262	201	0.767	-0.382	0.0917337001639636	0.261884296539517	0.0325	0.0449
WBGene00002134	inx-12	ZK770.3	1212	1444	1007	1241	1111	1142	1116	1191	1253	1138	1234	1259	1198.5	1187	1210	1.02	0.029	0.883728592441804	0.941807532169373	0.0266	0.0371
WBGene00002135	inx-13	Y8G1A.2	984	1263	779	1002	858	884	906	1042	969	919	953	974	960.58	972	949	0.976	-0.036	0.850300681642207	0.924183964917407	0.0248	0.0346
WBGene00002136	inx-14	F07A5.1	2754	3041	1927	2315	1697	1483	2536	2509	2398	2123	1885	1634	2180.76	2481	1881	0.758	-0.399	0.0778421577841639	0.235747065328505	0.0364	0.0485
WBGene00002137	inx-15	R12E2.9	554	580	449	630	467	474	510	478	559	578	519	522	527.69	516	540	1047	0.067	0.732892593092049	0.851729876637976	0.0258	0.0344
WBGene00002138	inx-16	R12E2.5	594	689	532	688	503	522	547	568	662	631	559	575	590.37	592	588	0.994	-0.008	0.966293271991688	0.983004966004188	0.0262	0.0337
WBGene00002139	inx-17	R12E2.4	254	250	176	314	242	224	234	206	219	288	269	247	243.79	220	268	1.22	0.287	0.196869762020961	0.411736836911988	0.0314	0.044
WBGene00002140	inx-18	C18H7.2	16	30	15	37	21	16	15	25	19	34	23	18	22.17	20	25	1.29	0.367	0.317912505585238	0.53804063108597	0.0534	0.0513
WBGene00002141	inx-19	T16H5.1	11	13	9	21	17	8	NA	NA	NA	NA	NA	NA	NA	NA	NA	NA	NA	NA	NA	NA	NA
WBGene00002142	inx-20	T23H4.1	12	9	5	8	6	8	NA	NA	NA	NA	NA	NA	NA	NA	NA	NA	NA	NA	NA	NA	NA
WBGene00002143	inx-21	Y47G6A.1	500	566	375	542	328	320	460	467	467	497	364	353	434.66	465	405	0.872	-0.198	0.357036944716703	0.573559696695615	0.0308	0.036
WBGene00002144	inx-22	Y47G6A.2	1995	2317	1728	1990	1602	1621	1837	1911	2150	1825	1780	1787	1881.57	1966	1797	0.914	-0.129	0.54118938241141	0.725731118418018	0.0318	0.0453
WBGene00002146	ipp-5	C09B8.1	239	250	272	328	257	217	220	206	338	301	286	239	265.03	255	275	1084	0.116	0.646875538768881	0.798976223158189	0.0423	0.0427
WBGene00002147	ire-1	C41C4.4	2559	2729	1831	2476	1977	1686	2356	2251	2278	2270	2197	1858	2201.77	2295	2108	0.919	-0.122	0.585062411096041	0.757553095904471	0.0358	0.0487
WBGene00002148	gon-14	F44C4.4	2858	3217	1650	2636	2006	1879	2632	2654	2053	2417	2229	2071	2342.49	2446	2239	0.915	-0.128	0.582758289197953	0.756219729481338	0.0386	0.0501
WBGene00002149	irk-1	R03E9.4	8	14	13	23	21	12	7	12	16	21	23	13	15.46	12	19	1682	0.75	0.0554528005729818	0.189048697186716	0.0437	0.0457
WBGene00002150	irk-2	M02A10.2	32	30	40	43	40	30	29	25	50	39	44	33	36.82	35	39	1145	0.195	0.570981268452187	0.747789558307322	0.058	0.0578
WBGene00002151	irk-3	K04G11.5	81	87	64	81	66	67	75	72	80	74	73	74	74.57	76	74	0.982	-0.026	0.92072108014737	0.959852608985241	0.0362	0.0604
WBGene00002152	iars-1	R11A8.6	5580	5325	3536	5665	5316	4576	5138	4393	4400	5194	5906	5043	5012.36	4644	5381	1159	0.213	0.410564166506962	0.621313913221871	0.0479	0.0645
WBGene00002153	iars-2	C25A1.7	1834	1955	1435	1782	1372	1241	1689	1613	1785	1634	1524	1368	1602.15	1696	1509	0.89	-0.168	0.411452533994403	0.622017645799198	0.0295	0.042
WBGene00002162	isp-1	F42G8.12	7271	7900	5169	8201	6764	7180	6695	6517	6431	7520	7515	7913	7098.54	6548	7649	1168	0.224	0.389520007734981	0.602114365272513	0.0488	0.0692
WBGene00002163	ist-1	C54D1.3	114	105	41	173	190	164	105	87	51	159	211	181	132.18	81	184	2248	1169	8.7897e+09	0.000806503610991556	0.0544	0.0542
WBGene00002169	isw-1	F37A4.8	4825	5294	1521	4629	3938	3619	4443	4367	1892	4245	4375	3989	3885.1	3567	4203	1178	0.236	0.459287712906928	0.661080471421697	0.0731	0.0603
WBGene00002173	itr-1	F33D4.2	1299	1591	766	2429	1665	1354	1196	1312	953	2227	1850	1492	1505.16	1154	1856	1608	0.686	0.00259577248104476	0.0165722448743221	0.0363	0.0409
WBGene00002174	itx-1	W03D8.6	554	553	123	752	697	572	510	456	153	690	774	630	535.61	373	698	1866	0.9	0.00694464541906092	0.0385659119736898	0.077	0.0343
WBGene00002175	jac-1	Y105C5B.21	775	856	211	654	580	587	714	706	263	600	644	647	595.55	561	630	1122	0.166	0.583658400511308	0.756829748543576	0.0645	0.0337
WBGene00002176	jip-1	F56D12.4	83	111	47	106	128	131	76	92	58	97	142	144	101.71	75	128	1679	0.748	0.0100604809357768	0.0524001055715871	0.0502	0.0577
WBGene00002177	jkk-1	F35C8.3	8	6	5	11	7	12	NA	NA	NA	NA	NA	NA	NA	NA	NA	NA	NA	NA	NA	NA	NA
WBGene00002178	jnk-1	B0478.1	58	74	53	71	50	54	53	61	66	65	56	60	60.09	60	60	1003	0.005	0.986262773585165	0.992397247704466	0.038	0.0609
WBGene00002179	jph-1	T22C1.7	507	694	329	653	546	538	467	572	409	599	607	593	541.17	483	600	1239	0.31	0.131593966154784	0.326915979173191	0.0285	0.0342
WBGene00002180	jtr-1	Y77E11A.4	525	663	666	561	456	513	483	547	829	514	507	565	574.23	620	529	0.855	-0.226	0.329043163866474	0.548970847609762	0.0369	0.0339
WBGene00002181	kal-1	K03D10.1	344	369	153	181	147	205	317	304	190	166	163	226	227.79	270	185	0.682	-0.552	0.0384538910586897	0.147446367267645	0.0465	0.0451
WBGene00002182	kap-1	F08F8.3	110	113	52	144	136	150	101	93	65	132	151	165	117.94	86	149	1717	0.78	0.00408952534938071	0.0244684022593736	0.0439	0.0558
WBGene00002183	kat-1	T02G5.8	4314	4801	3160	4664	3859	3625	3972	3960	3932	4277	4287	3995	4070.61	3955	4186	1059	0.082	0.738396749638892	0.854982398674413	0.0433	0.0611
WBGene00002184	kel-1	C47D12.7	78	72	58	51	72	62	72	59	72	47	80	68	66.41	68	65	0.958	-0.063	0.833691096411551	0.914664000414707	0.0486	0.0608
WBGene00002185	kel-3	T27E9.4	1010	1092	741	972	716	683	930	901	922	891	795	753	865.38	918	813	0.887	-0.174	0.358155052477861	0.574341398173431	0.0246	0.0339
WBGene00002186	kel-10	T16H12.6	56	98	19	160	253	235	52	81	24	147	281	259	140.47	52	229	4333	2115	5.00528e+06	1.1132e+08	0.0915	0.0533
WBGene00002187	kgb-1	T07A9.3	606	674	509	876	737	661	558	556	633	803	819	729	682.98	582	784	1346	0.429	0.0270687412870042	0.113952021483612	0.0255	0.0333
WBGene00002188	kgb-2	ZC416.4	57	41	25	60	85	79	52	34	31	55	94	87	58.99	39	79	1995	0.996	0.00265197385604921	0.0168794720046148	0.06	0.0609
WBGene00002189	kin-1	ZK909.2	1028	1109	352	1271	1141	1042	947	915	438	1165	1268	1148	980.15	767	1194	1555	0.637	0.0157447558003267	0.0752666531383483	0.0488	0.0348
WBGene00002190	kin-2	R07E4.6	1760	1955	622	1923	1654	1569	1621	1613	774	1763	1838	1729	1556.22	1336	1777	1329	0.41	0.125943968521891	0.31864691644833	0.051	0.0415
WBGene00002191	kin-3	B0205.7	5661	6145	4735	4861	4229	4113	5212	5069	5891	4457	4699	4533	4976.96	5391	4563	0.846	-0.241	0.346184208731877	0.565624289101536	0.0467	0.0644
WBGene00002192	kin-4	C10C6.1	3833	4327	598	4007	3323	3086	3529	3569	744	3674	3692	3401	3101.67	2614	3589	1373	0.457	0.280149893423016	0.501905985725163	0.1281	0.0561
WBGene00002193	kin-5	T13H10.1	21	40	14	75	138	106	19	33	17	69	153	117	68.11	23	113	4758	2.25	286325	9.67879e+06	0.0759	0.0608
WBGene00002194	kin-6	ZK20.2	2	2	0	1	1	2	NA	NA	NA	NA	NA	NA	NA	NA	NA	NA	NA	NA	NA	NA	NA
WBGene00002195	kin-9	F08F1.1	25	42	29	48	36	32	23	35	36	44	40	35	35.5	31	40	1.28	0.357	0.265757344087222	0.487336850496661	0.0456	0.0575
WBGene00002196	kin-10	T01G9.6	4268	4530	2662	3824	3122	2987	3930	3737	3312	3506	3469	3292	3540.98	3660	3422	0.935	-0.097	0.693266130218395	0.830152756224021	0.0431	0.0587
WBGene00002198	kin-14	F22D6.1	57	75	63	112	135	139	52	62	78	103	150	153	99.77	64	135	2112	1078	0.00023200644474745	0.00195700532444016	0.0496	0.058
WBGene00002199	kin-15	M176.6	190	217	115	193	146	110	175	179	143	177	162	121	159.58	166	153	0.926	-0.112	0.664660509467766	0.810851213139193	0.0415	0.0511
WBGene00002200	kin-16	M176.7	131	106	89	159	139	98	121	87	111	146	154	108	121.17	106	136	1283	0.36	0.184142570425264	0.396612930496706	0.0444	0.0554
WBGene00002201	kin-18	T17E9.1	3078	3348	2070	2961	2332	2302	2834	2762	2576	2715	2591	2537	2669.09	2724	2614	0.96	-0.059	0.797454465123122	0.892416101997703	0.038	0.0529
WBGene00002202	kin-19	C03C10.1	6293	6508	2153	6597	5376	4831	5794	5369	2679	6049	5973	5324	5198.01	4614	5782	1253	0.325	0.297510662889363	0.518383433517573	0.07	0.065
WBGene00002203	kin-20	F46F2.2	696	855	278	767	631	623	641	705	346	703	701	687	630.5	564	697	1233	0.303	0.228586580953916	0.447394937142844	0.0439	0.0335
WBGene00002204	kin-21	W08D2.8	8	11	2	28	42	39	7	9	2	26	47	43	22.37	6	39	5.66	2501	383851	1.25388e+07	0.0595	0.0511
WBGene00002205	kin-23	W04G5.6	2	3	0	2	1	1	NA	NA	NA	NA	NA	NA	NA	NA	NA	NA	NA	NA	NA	NA	NA
WBGene00002206	kin-24	K07F5.4	5	24	4	32	70	66	5	20	5	29	78	73	34.87	10	60	5833	2544	1.15333e+08	1.63597e+09	0.1391	0.0572
WBGene00002207	sid-3	B0302.1	863	966	79	885	868	844	795	797	98	811	964	930	732.64	563	902	1.6	0.678	0.161200146197615	0.369089938783385	0.1658	0.0333
WBGene00002208	kin-26	T06C10.6	6	18	4	32	44	47	6	15	5	29	49	52	25.9	9	43	4847	2277	1.03754e+07	2.08567e+08	0.0731	0.0533
WBGene00002210	kin-29	F58H12.1	399	449	222	510	454	409	367	370	276	468	504	451	406.13	338	474	1.4	0.486	0.0232998617508935	0.101774934533234	0.0304	0.0367
WBGene00002211	kin-30	M01B2.1	19	25	13	19	17	23	17	21	16	17	19	25	19.33	18	20	1118	0.161	0.641650214070267	0.795902966219331	0.0355	0.0492
WBGene00002212	kin-31	B0523.1	19	16	9	32	38	60	17	13	11	29	42	66	29.93	14	46	3.22	1687	1.82084e+09	0.000191660824782297	0.0682	0.0553
WBGene00002213	kin-32	C30F8.4	367	433	242	298	228	236	338	357	301	273	253	260	297.15	332	262	0.789	-0.342	0.107246556356447	0.288588802837179	0.029	0.0409
WBGene00002214	klc-1	M7.2	3206	3511	3087	2732	2237	2167	2952	2896	3841	2505	2485	2388	2844.65	3230	2459	0.762	-0.393	0.1041617604763	0.283885712617817	0.0416	0.0543
WBGene00002215	klc-2	C18C4.10	1170	1276	725	1054	969	1045	1077	1053	902	966	1077	1152	1037.79	1011	1065	1053	0.075	0.702364689827012	0.834887488633595	0.0264	0.0353
WBGene00002216	klp-3	T09A5.2	356	440	263	362	218	190	328	363	327	332	242	209	300.25	339	261	0.771	-0.376	0.110185497497285	0.293532782883868	0.0364	0.0407
WBGene00002217	klp-4	F56E3.3	652	796	372	772	646	583	600	657	463	708	718	643	631.33	573	690	1201	0.264	0.203225265986201	0.419105636757259	0.0294	0.0335
WBGene00002218	klp-6	R144.1	12	15	5	7	6	9	NA	NA	NA	NA	NA	NA	NA	NA	NA	NA	NA	NA	NA	NA	NA
WBGene00002219	klp-7	K11D9.1	1528	1681	346	1857	1568	1549	1407	1387	431	1703	1742	1707	1396.03	1075	1717	1597	0.675	0.045419932372435	0.165294981523572	0.0806	0.0395
WBGene00002220	gcc-1	C15C7.2	305	318	181	267	226	191	281	262	225	245	251	211	245.8	256	236	0.918	-0.123	0.588197066190614	0.759575209775183	0.033	0.0439
WBGene00002221	klp-10	C33H5.4	946	1061	495	1024	825	848	871	875	616	939	917	935	858.72	787	930	1.18	0.239	0.244685220990292	0.46406524327105	0.0291	0.0338
WBGene00002222	klp-11	F20C5.2	142	177	76	79	59	56	131	146	95	72	66	62	95.17	124	67	0.537	-0.898	0.00150801385823029	0.01042277910295	0.0459	0.0584
WBGene00002223	klp-12	T01G1.1	3162	3459	1702	3267	2528	2197	2911	2853	2118	2996	2809	2421	2684.7	2627	2742	1043	0.061	0.803910707837315	0.896761008767138	0.0435	0.0531
WBGene00002224	klp-13	F22F4.3	27	38	31	24	16	11	25	31	39	22	18	12	24.45	32	17	0.56	-0.837	0.0174631964093166	0.0814649419863383	0.0459	0.0526
WBGene00002225	klp-15	M01E11.6	2347	2576	1264	2365	1848	1667	2161	2125	1573	2169	2053	1837	1986.28	1953	2020	1034	0.048	0.833279206576636	0.914359749529224	0.0372	0.0465
WBGene00002226	klp-16	C41G7.2	2672	2990	2184	2598	2203	2418	2460	2467	2717	2382	2448	2665	2523.15	2548	2498	0.981	-0.028	0.900483856469815	0.950361444770028	0.0367	0.0517
WBGene00002227	klp-17	W02B12.7	16	26	10	34	73	58	15	21	12	31	81	64	37.47	16	59	3535	1822	9.90286e+08	0.000111031273985094	0.0844	0.058
WBGene00002228	klp-18	C06G3.2	2475	2536	1118	2491	2040	2028	2279	2092	1391	2284	2267	2235	2091.27	1921	2262	1177	0.235	0.33411365198051	0.553944354228446	0.0423	0.0476
WBGene00002229	klp-19	Y43F4B.6	3826	4593	791	3810	3318	3404	3523	3789	984	3494	3686	3752	3204.57	2765	3644	1317	0.398	0.300727187421819	0.522113421473757	0.1058	0.0567
WBGene00002230	klp-20	Y50D7A.6	170	229	48	172	172	206	157	189	60	158	191	227	163.5	135	192	1412	0.497	0.15836077219316	0.36492997100412	0.0832	0.0507
WBGene00002231	knl-1	C02F5.1	3781	4195	2076	3528	2867	2651	3481	3461	2583	3235	3185	2922	3144.49	3175	3114	0.981	-0.028	0.909478215077593	0.954945098492459	0.0439	0.0564
WBGene00002232	kpc-1	F11A6.1	917	954	679	570	594	651	844	787	845	523	660	717	729.37	825	633	0.767	-0.383	0.0595837104455526	0.197387382068409	0.0282	0.0333
WBGene00002233	kqt-1	C25B8.1	62	90	49	40	35	40	57	74	61	37	39	44	51.99	64	40	0.62	-0.69	0.0171605398605956	0.0803288240322541	0.04	0.0606
WBGene00002234	kqt-2	M60.5	130	144	105	149	108	102	120	119	131	137	120	112	123.03	123	123	1002	0.003	0.989085670871018	0.994280602268551	0.0368	0.0552
WBGene00002235	kqt-3	Y54G9A.3	96	105	64	83	85	86	88	87	80	76	94	95	86.66	85	88	1038	0.054	0.838904681394232	0.918160093062678	0.0393	0.0593
WBGene00002238	kars-1	T02G5.9	10043	10305	5040	8762	7656	6845	9247	8501	6271	8034	8506	7544	8017.2	8006	8028	1003	0.004	0.988973007457035	0.99425909882996	0.056	0.0706
WBGene00002239	ksr-1	F13B9.5	425	512	332	331	284	275	391	422	413	304	316	303	358.15	409	308	0.752	-0.412	0.0433679923002932	0.160317640742297	0.027	0.0383
WBGene00002240	ksr-2	F58D5.4	872	1019	425	876	697	654	803	841	529	803	774	721	745.12	724	766	1057	0.08	0.716940107860576	0.842856132979206	0.0334	0.0334
WBGene00002241	kup-1	F10C2.2	1649	1953	1339	1580	1234	1352	1518	1611	1666	1449	1371	1490	1517.54	1598	1437	0.899	-0.154	0.438870878259382	0.645225182805014	0.0278	0.041
WBGene00002242	kvs-1	C53C9.3	43	59	51	64	55	42	40	49	63	59	61	46	52.97	51	55	1105	0.143	0.634044337972878	0.791187190882776	0.0464	0.0606
WBGene00002243	lad-2	Y54G2A.25	73	97	33	62	43	48	67	80	41	57	48	53	57.64	63	53	0.83	-0.269	0.388993224848166	0.60150534051681	0.0534	0.0609
WBGene00002244	laf-1	Y71H2AM.19	4407	4216	1726	3903	3567	3119	4058	3478	2148	3579	3963	3438	3443.76	3228	3660	1134	0.181	0.519975326572754	0.708649554989184	0.0567	0.0581
WBGene00002245	lag-1	K08B4.1	2082	2439	1398	1968	1647	1595	1917	2012	1739	1805	1830	1758	1843.45	1889	1798	0.951	-0.072	0.728664153346173	0.849237982633176	0.0307	0.0449
WBGene00002246	lag-2	Y73C8B.4	38	43	9	26	18	31	35	35	11	24	20	34	26.61	27	26	0.934	-0.098	0.810002084679514	0.900746180745492	0.0838	0.054
WBGene00002247	lam-1	W03F8.5	4048	4665	2315	2889	2462	2443	3727	3848	2880	2649	2735	2693	3088.79	3485	2692	0.772	-0.373	0.127817580147982	0.32153148771398	0.0427	0.056
WBGene00002248	lam-3	T22A3.8	1535	1704	719	666	640	585	1413	1406	895	611	711	645	946.68	1238	656	0.529	-0.918	3.77362e+09	0.000371323358467755	0.0341	0.0345
WBGene00002249	lap-1	ZK353.6	4318	4607	2847	4156	3486	3573	3976	3800	3542	3811	3873	3938	3823.38	3773	3874	1027	0.038	0.876758572954332	0.938131143576818	0.0432	0.06
WBGene00002250	lap-2	W07G4.4	6922	7205	4061	8245	6716	6363	6373	5944	5053	7560	7462	7013	6567.42	5790	7345	1269	0.343	0.196439747605754	0.411075928946083	0.0506	0.0682
WBGene00002251	lat-1	B0457.1	3881	4297	1968	3691	2774	2715	3573	3545	2449	3384	3082	2992	3170.91	3189	3153	0.989	-0.017	0.948130734696953	0.973318699938647	0.0467	0.0565
WBGene00002252	lat-2	B0286.2	53	72	21	75	72	59	49	59	26	69	80	65	58.02	45	71	1566	0.647	0.0455653941681057	0.165704349021059	0.0578	0.0609
WBGene00002253	lbp-1	F40F4.3	3046	3394	2728	2179	1787	2223	2805	2800	3394	1998	1985	2450	2572.02	3000	2144	0.715	-0.484	0.0426857240912724	0.158978540330975	0.0405	0.0521
WBGene00002254	lbp-2	F40F4.2	7258	8514	8459	7382	6869	8649	6683	7023	10525	6769	7632	9532	8027.33	8077	7978	0.988	-0.018	0.952154405971835	0.975190399664702	0.0632	0.0706
WBGene00002255	lbp-3	F40F4.4	1233	1406	1360	1283	1242	1432	1135	1160	1692	1176	1380	1578	1353.64	1329	1378	1037	0.053	0.816541701870022	0.904170892007149	0.0369	0.039
WBGene00002256	lbp-4	ZK742.5	964	1146	1099	986	698	886	888	945	1367	904	776	976	976.08	1067	885	0.831	-0.268	0.227214099435006	0.446178617493759	0.0343	0.0347
WBGene00002257	lbp-5	W02D3.7	398	370	369	438	329	299	366	305	459	402	366	330	371.25	377	366	0.972	-0.04	0.858178052860203	0.928190191047222	0.0342	0.0378
WBGene00002258	lbp-6	W02D3.5	7093	7889	8027	10118	8795	10069	6531	6508	9987	9278	9772	11097	8862.1	7675	10049	1309	0.389	0.183283206690278	0.395527313913638	0.0612	0.0717
WBGene00002259	lbp-7	T22G5.2	236	204	252	412	182	168	217	168	314	378	202	185	244.05	233	255	1099	0.136	0.666023957125601	0.81177969172569	0.0679	0.044
WBGene00002260	lbp-8	T22G5.6	28	37	19	25	17	11	26	31	24	23	19	12	22.31	27	18	0.677	-0.562	0.105001168079164	0.284943783568522	0.0416	0.0514
WBGene00002261	ldb-1	F58A3.1	1068	1180	369	723	609	640	983	973	459	663	677	705	743.47	805	682	0.845	-0.242	0.359043670131973	0.575359013375399	0.049	0.0334
WBGene00002262	ldh-1	F13D12.2	2003	2450	1641	3103	3025	3341	1844	2021	2042	2845	3361	3682	2632.58	1969	3296	1674	0.743	0.00180483851737524	0.0121777311879901	0.04	0.0526
WBGene00002263	lea-1	K08H10.1	5123	5300	995	9820	6701	6391	4717	4372	1238	9004	7445	7044	5636.7	3442	7831	2274	1186	0.00328931932028228	0.0202806534679292	0.1139	0.0662
WBGene00002264	lec-1	W09H1.6	6668	7015	2639	8720	7427	7297	6140	5787	3284	7996	8252	8042	6583.25	5070	8097	1597	0.675	0.0242054713367057	0.104720837311205	0.0639	0.0682
WBGene00002265	lec-2	F52H3.7	4331	5803	2344	6107	4720	4566	3988	4787	2916	5600	5244	5032	4594.57	3897	5292	1358	0.441	0.105680777476217	0.285960988674695	0.0532	0.0631
WBGene00002266	lec-3	ZK892.1	436	502	190	637	513	424	401	414	236	584	570	467	445.55	350	540	1537	0.62	0.0112110205380655	0.0575326881011223	0.0406	0.0357
WBGene00002267	lec-4	C44F1.3	1292	1586	1538	1474	1412	1526	1190	1308	1914	1352	1569	1682	1502.29	1471	1534	1044	0.062	0.789821248922913	0.888704227176738	0.038	0.0408
WBGene00002268	lec-5	ZK1248.16	3704	4523	4053	4455	3578	4092	3410	3731	5043	4085	3975	4510	4125.77	4061	4190	1032	0.045	0.86413752632687	0.930705000960467	0.05	0.0614
WBGene00002269	lec-6	Y55B1AR.1	5939	6598	7220	7469	6038	7233	5468	5443	8983	6849	6708	7972	6903.87	6631	7176	1082	0.114	0.696700390837613	0.832086090957844	0.0615	0.0688
WBGene00002270	lec-7	R07B1.2	14	16	16	19	13	22	13	13	20	17	14	24	17.02	15	18	1242	0.313	0.396917312856427	0.608233436903768	0.039	0.0471
WBGene00002271	lec-8	R07B1.10	1657	2040	1671	1774	1639	1853	1526	1683	2079	1627	1821	2042	1796.25	1763	1830	1038	0.054	0.80610684018497	0.898325885785924	0.0349	0.0443
WBGene00002272	lec-9	C16H3.2	2332	2393	2595	2674	2038	2280	2147	1974	3229	2452	2264	2513	2429.84	2450	2410	0.984	-0.023	0.926413165717548	0.961946294149582	0.0458	0.0509
WBGene00002273	lec-10	W01A11.4	2211	2637	2168	3440	2473	2401	2036	2175	2697	3154	2748	2646	2576.11	2303	2849	1238	0.308	0.200000670261321	0.415186237119017	0.041	0.0522
WBGene00002274	lec-11	F38A5.3	217	265	201	368	222	249	200	219	250	337	247	274	254.5	223	286	1287	0.364	0.118772674396104	0.30645740768083	0.0352	0.0433
WBGene00002275	lem-2	W01G7.5	1196	1349	811	1117	1011	1030	1101	1113	1009	1024	1123	1135	1084.3	1074	1094	1018	0.026	0.892508548116206	0.945676308799308	0.0254	0.0358
WBGene00002276	lem-3	F42H11.2	1762	2057	1018	1604	1337	1366	1622	1697	1267	1471	1485	1506	1507.93	1529	1487	0.972	-0.04	0.8462586451643	0.922210717244654	0.0304	0.0409
WBGene00002278	lep-2	Y55F3AM.6	616	758	665	646	489	498	567	625	827	592	543	549	617.4	673	561	0.835	-0.26	0.218200717815512	0.437141317174554	0.0304	0.0336
WBGene00002280	let-2	F01G12.5	11599	13532	2637	15314	13338	14996	10680	11163	3281	14042	14819	16528	11752.04	8375	15130	1806	0.853	0.0314518090150823	0.126786897865901	0.1116	0.0745
WBGene00002282	let-4	C44H4.2	274	266	73	105	78	109	252	219	91	96	87	120	144.27	187	101	0.537	-0.897	0.00945301441901595	0.0498862186174788	0.0777	0.0527
WBGene00002285	let-7	C05G5.6	0	0	0	0	0	0	NA	NA	NA	NA	NA	NA	NA	NA	NA	NA	NA	NA	NA	NA	NA
WBGene00002295	let-19	K08F8.6	1678	1976	212	1697	1182	1101	1545	1630	264	1556	1313	1213	1253.6	1146	1361	1187	0.247	0.576752463484878	0.752013934589907	0.14	0.0378
WBGene00002297	ect-2	T19E10.1	2475	2754	564	2634	2252	1986	2279	2272	702	2415	2502	2189	2059.76	1751	2369	1352	0.435	0.21302437343686	0.431607009189427	0.0873	0.0472
WBGene00002299	let-23	ZK1067.1	285	317	222	373	279	220	262	261	276	342	310	242	282.43	266	298	1119	0.163	0.469596096861863	0.668419448336692	0.0328	0.0417
WBGene00002324	let-49	Y54E5B.3	546	654	441	536	424	468	503	539	549	491	471	516	511.55	530	493	0.929	-0.106	0.586221066599128	0.758248436513949	0.0251	0.0346
WBGene00002335	let-60	ZK792.6	1671	1829	1599	1479	1167	1184	1539	1509	1990	1356	1297	1305	1499.09	1679	1319	0.786	-0.347	0.0962069648821775	0.270115408068614	0.0306	0.0408
WBGene00002344	let-70	M7.1	10951	12087	9091	9946	8493	9230	10083	9971	11311	9120	9436	10173	10015.63	10455	9576	0.916	-0.127	0.642854323719424	0.796911823118341	0.0536	0.0729
WBGene00002348	myo-1	R06C7.10	980	1817	128	2228	1365	1685	902	1499	159	2043	1517	1857	1329.51	853	1806	2114	1.08	0.0289533237810154	0.119632884521561	0.1715	0.0387
WBGene00002363	let-92	F38H4.9	7307	7853	5540	6186	5122	4966	6728	6478	6893	5672	5691	5473	6155.85	6700	5612	0.838	-0.256	0.324048758256161	0.543776065194242	0.0482	0.0674
WBGene00002368	let-99	K08E7.3	1795	1843	653	1680	1514	1386	1653	1520	812	1540	1682	1528	1455.95	1328	1583	1191	0.252	0.328147540072889	0.547840090030466	0.0472	0.0403
WBGene00002393	lpr-1	Y65B4BR.2	28	41	21	28	16	13	26	34	26	26	18	14	23.92	29	19	0.678	-0.56	0.105167291773157	0.285082451207945	0.044	0.0525
WBGene00002497	let-268	F52H3.1	585	656	403	434	373	353	539	541	501	398	414	389	463.77	527	400	0.76	-0.397	0.0430132704711409	0.159610151453648	0.0254	0.0354
WBGene00002583	let-363	B0261.2	3850	4220	1134	4509	3441	2760	3545	3481	1411	4135	3823	3042	3239.41	2812	3667	1303	0.382	0.24755367869224	0.467288087199451	0.0782	0.0569
WBGene00002601	let-381	F26B1.7	54	36	23	22	25	28	50	30	29	20	28	31	31.14	36	26	0.723	-0.469	0.181401483499759	0.393574511383034	0.056	0.056
WBGene00002632	let-413	F26D11.11	1170	1409	632	907	721	664	1077	1162	786	832	801	732	898.41	1008	788	0.781	-0.357	0.0888791605236446	0.256367792761431	0.0305	0.0341
WBGene00002637	let-418	F26F12.7	5763	6360	1300	5798	4733	4442	5306	5246	1617	5316	5259	4896	4606.81	4056	5157	1271	0.346	0.35261371975693	0.569752746343647	0.0994	0.0632
WBGene00002694	let-502	C10H11.9	3776	3904	2072	3425	2875	2552	3477	3220	2578	3141	3194	2813	3070.44	3092	3049	0.986	-0.02	0.934313226488375	0.966566049767177	0.043	0.0559
WBGene00002696	let-504	E01A2.4	2364	2585	1037	2428	2130	2198	2177	2132	1290	2226	2366	2422	2102.44	1866	2338	1252	0.325	0.196260540545092	0.410874208206326	0.0449	0.0477
WBGene00002717	let-526	C01G8.9	3755	4485	578	3846	3374	3513	3457	3700	719	3527	3749	3872	3170.55	2625	3716	1415	0.501	0.24556632586234	0.464908768762289	0.133	0.0565
WBGene00002783	let-607	F57B10.1	2572	3181	587	3065	2430	2403	2368	2624	730	2810	2700	2648	2313.54	1907	2719	1425	0.511	0.157866423867296	0.364404082543348	0.0935	0.0498
WBGene00002804	let-630	Y110A7A.19	1460	1552	1048	1552	1282	1238	1344	1280	1304	1423	1424	1364	1356.73	1309	1404	1072	0.101	0.606221539429008	0.771921336141378	0.0266	0.039
WBGene00002827	let-653	C29E6.1	333	388	114	182	208	200	307	320	142	167	231	220	231.15	256	206	0.801	-0.319	0.291278219679042	0.51338258459384	0.0616	0.0449
WBGene00002845	let-711	F57B9.2	12284	12733	2325	11815	10254	8791	11310	10504	2893	10834	11393	9689	9437.01	8236	10639	1292	0.369	0.366443297539289	0.581290065768671	0.12	0.0723
WBGene00002850	let-716	C16A3.3	4530	4313	1972	4025	3398	2684	4171	3558	2454	3691	3775	2958	3434.43	3394	3475	1024	0.034	0.902263940480382	0.951325900253462	0.0537	0.0581
WBGene00002855	let-721	C05D11.12	4230	5028	4013	3989	3548	3475	3895	4148	4993	3658	3942	3830	4077.51	4345	3810	0.877	-0.19	0.453138675128332	0.656401391783275	0.0457	0.0612
WBGene00002879	let-754	C29E4.8	3322	3583	3475	3466	2928	2926	3059	2956	4324	3178	3253	3225	3332.36	3446	3219	0.934	-0.098	0.701749573460387	0.834566235831535	0.0471	0.0575
WBGene00002881	let-756	C05D11.4	184	167	88	184	192	217	169	138	109	169	213	239	172.98	139	207	1484	0.57	0.0322353257302785	0.129217928776435	0.0448	0.0498
WBGene00002889	let-765	F20H11.2	3381	3893	661	3560	3075	3035	3113	3211	822	3264	3416	3345	2862.1	2382	3342	1402	0.488	0.206064079397252	0.422353661376962	0.1064	0.0544
WBGene00002891	let-767	C56G2.6	6565	7001	4654	6158	5442	5521	6045	5775	5791	5647	6046	6085	5898.04	5870	5926	1009	0.014	0.957843482758931	0.978502128085429	0.0475	0.0668
WBGene00002915	let-805	H19M22.2	2181	2451	81	2187	2954	2791	2008	2022	101	2005	3282	3076	2082.37	1377	2788	2024	1017	0.109433768882532	0.292160213230792	0.2847	0.0475
WBGene00002957	let-858	F33A8.1	2611	2796	1465	2468	2064	1993	2404	2306	1823	2263	2293	2197	2214.35	2178	2251	1033	0.047	0.835922873894708	0.916193234380952	0.0372	0.0488
WBGene00002974	lev-1	F09E8.7	95	101	85	93	63	72	87	83	106	85	70	79	85.2	92	78	0.853	-0.229	0.394845743530668	0.606978601809331	0.0403	0.0595
WBGene00002975	lev-8	C35C5.5	36	48	32	33	27	20	33	40	40	30	30	22	32.48	38	27	0.735	-0.443	0.156163546115959	0.3617059476759	0.0392	0.0565
WBGene00002976	lev-9	T07H6.5	57	84	30	73	59	83	52	69	37	67	66	91	63.84	53	75	1.39	0.476	0.126615205076156	0.319749864668255	0.054	0.0609
WBGene00002977	lev-10	Y105E8A.7	283	357	250	340	251	280	261	294	311	312	279	309	294.23	289	300	1039	0.056	0.795338115086516	0.891106570245949	0.0297	0.0411
WBGene00002978	lev-11	Y105E8B.1	15147	18680	8070	19715	15251	15585	13947	15409	10041	18078	16944	17177	15265.94	13132	17400	1325	0.406	0.170650085673731	0.38013748419189	0.063	0.0769
WBGene00002979	lfe-2	C46H11.4	546	642	331	677	573	559	503	530	412	621	637	616	552.94	482	625	1295	0.373	0.0628066711119016	0.204769638613155	0.0271	0.0341
WBGene00002980	lgg-1	C32D5.9	8570	9609	9909	7708	6075	7545	7891	7927	12329	7068	6750	8316	8379.9	9382	7378	0.786	-0.347	0.237575465783694	0.45729185890525	0.0618	0.0711
WBGene00002981	lgg-2	ZK593.6	2509	2676	1725	2185	1804	1990	2310	2207	2146	2004	2004	2193	2144.17	2221	2067	0.93	-0.104	0.63458057152366	0.791347654073141	0.034	0.0481
WBGene00002982	lgg-3	B0336.8	505	650	464	480	405	465	465	536	577	440	450	512	496.85	526	467	0.889	-0.17	0.400880367947927	0.611742090965119	0.0274	0.0348
WBGene00002983	lgx-1	C54G7.3	74	82	14	126	57	86	68	68	17	116	63	95	71.14	51	91	1766	0.82	0.0472740836887264	0.169590159251875	0.108	0.0606
WBGene00002985	lig-1	C29A12.3	3171	3547	2507	2873	2171	2209	2920	2926	3119	2634	2412	2435	2741	2988	2494	0.835	-0.261	0.259764442333147	0.481114761737105	0.0382	0.0535
WBGene00002986	lig-4	C07H6.1	707	658	482	693	527	463	651	543	600	635	586	510	587.45	598	577	0.966	-0.05	0.802255540777879	0.895871063583555	0.0272	0.0338
WBGene00002987	lim-4	ZC64.4	28	26	12	11	10	13	NA	NA	NA	NA	NA	NA	NA	NA	NA	NA	NA	NA	NA	NA	NA
WBGene00002988	lim-6	K03E6.1	61	82	85	74	66	65	56	68	106	68	73	72	73.73	77	71	0.935	-0.097	0.74917046304866	0.862240825134941	0.0529	0.0605
WBGene00002989	lim-7	C04F1.3	192	219	138	159	110	147	177	181	172	146	122	162	159.86	177	143	0.813	-0.299	0.220488504880629	0.43936784599727	0.0366	0.0511
WBGene00002990	lin-1	C37F5.1	165	204	56	207	197	216	152	168	70	190	219	238	172.77	130	216	1647	0.72	0.0202818833212016	0.0913222373929119	0.0628	0.0498
WBGene00002991	lin-2	F17E5.1	241	246	116	264	185	189	222	203	144	242	206	208	204.18	190	219	1149	0.201	0.417827816408521	0.627443661265173	0.0394	0.047
WBGene00002992	lin-3	F36H1.4	905	1015	647	797	629	639	833	837	805	731	699	704	768.25	825	711	0.862	-0.214	0.25223421859122	0.473091659106325	0.0239	0.0334
WBGene00002993	lin-4	F59G1.6	0	0	0	0	0	0	NA	NA	NA	NA	NA	NA	NA	NA	NA	NA	NA	NA	NA	NA	NA
WBGene00002994	lin-5	T09A5.10	3119	3564	1998	2842	2366	2511	2872	2940	2486	2606	2629	2767	2716.65	2766	2667	0.964	-0.053	0.821853150701914	0.9070220470144	0.0389	0.0533
WBGene00002996	lin-7	Y54G11A.10	539	669	474	510	412	433	496	552	590	468	458	477	506.75	546	468	0.857	-0.223	0.256660500553465	0.477775279728908	0.0258	0.0346
WBGene00002997	lin-8	B0454.1	309	320	201	248	185	232	285	264	250	227	206	256	247.87	266	230	0.862	-0.215	0.337593969046634	0.557389472394263	0.032	0.0438
WBGene00002998	lin-9	ZK637.7	1530	1549	814	1200	999	889	1409	1278	1013	1100	1110	980	1148.23	1233	1063	0.862	-0.214	0.301614095688611	0.522918339667331	0.0301	0.0365
WBGene00002999	lin-10	C09H6.2	853	1022	347	939	978	868	785	843	432	861	1087	957	827.41	687	968	1407	0.493	0.0489330065798474	0.173203873997298	0.0437	0.0336
WBGene00003000	lin-11	ZC247.3	102	95	67	96	81	60	94	78	83	88	90	66	83.3	85	81	0.956	-0.065	0.812946818928319	0.902396203432195	0.0417	0.0597
WBGene00003001	lin-12	R107.8	395	448	270	309	235	263	364	370	336	283	261	290	317.25	357	278	0.78	-0.359	0.0862049533044758	0.251759963562115	0.0282	0.0399
WBGene00003002	lin-13	C03B8.4	3511	4039	872	3539	2796	2528	3233	3332	1085	3245	3106	2786	2797.88	2550	3046	1194	0.256	0.463483029487956	0.663832138086725	0.0874	0.054
WBGene00003003	lin-14	T25C12.1	291	341	83	353	277	269	268	281	103	324	308	296	263.4	217	309	1416	0.502	0.11066680712076	0.293950594598124	0.0673	0.0428
WBGene00003006	lin-17	Y71F9B.5	344	326	116	222	185	166	317	269	144	204	206	183	220.34	243	198	0.809	-0.306	0.282618829151795	0.504466999782444	0.054	0.0457
WBGene00003007	lin-18	C16B8.1	252	292	190	265	214	211	232	241	236	243	238	233	237.1	236	238	1006	0.008	0.969981298503306	0.984807838648016	0.0302	0.0445
WBGene00003008	lin-22	Y54G2A.1	19	15	12	12	9	4	NA	NA	NA	NA	NA	NA	NA	NA	NA	NA	NA	NA	NA	NA	NA
WBGene00003009	lin-23	K10B2.1	2979	3141	1919	2761	2143	1986	2743	2591	2388	2532	2381	2189	2470.52	2574	2367	0.92	-0.121	0.59618426083246	0.765008163721906	0.0371	0.0512
WBGene00003010	lin-24	B0001.1	1051	1257	1069	1034	772	825	968	1037	1330	948	858	909	1008.3	1112	905	0.815	-0.295	0.145881731682347	0.347787166987968	0.0287	0.035
WBGene00003011	lin-25	F56H9.5	515	534	330	397	272	242	474	441	411	364	302	267	376.37	442	311	0.704	-0.506	0.0195012144235809	0.0887778903859435	0.0309	0.0376
WBGene00003012	lin-26	F18A1.2	1743	1989	838	1586	1292	1291	1605	1641	1043	1454	1435	1423	1433.48	1430	1437	1005	0.007	0.974244195163353	0.986880683419665	0.0354	0.04
WBGene00003014	lin-28	F02E9.2	1092	1220	1121	828	702	778	1005	1006	1395	759	780	857	967.21	1135	799	0.704	-0.506	0.0148197539090782	0.0716929995978865	0.0299	0.0347
WBGene00003015	lin-29	W03C9.4	125	179	87	184	178	160	115	148	108	169	198	176	152.3	124	181	1457	0.543	0.0314335070879041	0.126786897865901	0.039	0.0519
WBGene00003017	lin-31	K10G6.1	37	49	35	38	36	34	34	40	44	35	40	37	38.39	39	37	0.954	-0.069	0.819759204051842	0.905888251106813	0.039	0.0583
WBGene00003018	lin-32	T14F9.5	37	52	39	16	12	19	34	43	49	15	13	21	29.07	42	16	0.393	-1349	7.57908e+09	0.000703978821298168	0.0428	0.055
WBGene00003019	lin-33	H32C10.2	333	422	313	264	233	242	307	348	389	242	259	267	301.97	348	256	0.736	-0.443	0.0406525429699643	0.153308237288713	0.0301	0.0407
WBGene00003020	lin-35	C32F10.2	2552	2717	1739	1984	1482	1332	2350	2241	2164	1819	1647	1468	1948.1	2252	1645	0.73	-0.453	0.0374480301544761	0.144650733874126	0.0335	0.046
WBGene00003021	lin-36	F44B9.6	2712	2705	985	2452	1964	1994	2497	2231	1226	2248	2182	2198	2097.02	1985	2209	1113	0.154	0.569704809816489	0.746567327409558	0.0525	0.0476
WBGene00003022	lin-37	ZK418.4	1460	1715	1560	1345	1068	1164	1344	1415	1941	1233	1187	1283	1400.46	1567	1234	0.788	-0.343	0.111542949475084	0.295463522538377	0.0327	0.0396
WBGene00003024	lin-39	C07H6.7	162	215	109	172	113	94	149	177	136	158	126	104	141.5	154	129	0.837	-0.257	0.333070251421119	0.55283884775395	0.0435	0.0531
WBGene00003025	lin-40	T27C4.4	2494	3040	1192	2160	2045	2330	2296	2508	1483	1981	2272	2568	2184.64	2096	2274	1084	0.117	0.648182562869598	0.799729784650397	0.0468	0.0485
WBGene00003026	lin-41	C12C8.3	5929	5802	423	6570	5218	4797	5459	4786	526	6024	5797	5287	4646.71	3590	5703	1588	0.667	0.217815337292941	0.436885299695872	0.2092	0.0633
WBGene00003029	lin-44	E01A2.3	24	27	25	30	24	20	22	22	31	28	27	22	25.28	25	26	1027	0.038	0.905747604112745	0.953027292689385	0.0367	0.053
WBGene00003030	lin-45	Y73B6A.5	2739	2726	924	2560	1990	1894	2522	2249	1150	2347	2211	2087	2094.35	1974	2215	1122	0.166	0.556505691493708	0.737790813825171	0.057	0.0476
WBGene00003031	lin-46	R186.4	37	31	21	36	20	15	34	26	26	33	22	17	26.26	29	24	0.845	-0.244	0.485334229451377	0.681041598927588	0.0503	0.0537
WBGene00003033	lin-48	F34D10.5	5	14	4	13	15	15	NA	NA	NA	NA	NA	NA	NA	NA	NA	NA	NA	NA	NA	NA	NA
WBGene00003034	lin-49	F42A9.2	1677	1789	781	1657	1310	1095	1544	1476	972	1519	1455	1207	1362.21	1331	1394	1047	0.066	0.772844582049734	0.877257027870548	0.0373	0.0391
WBGene00003035	lin-52	ZK632.13	691	811	714	728	539	650	636	669	888	668	599	716	696.07	731	661	0.905	-0.144	0.491595549119253	0.685714398170842	0.0301	0.0333
WBGene00003036	lin-53	K07A1.12	6039	6862	4268	5147	4245	4308	5560	5661	5310	4720	4716	4748	5119.2	5510	4728	0.858	-0.221	0.382740518292842	0.59611013215833	0.0459	0.0648
WBGene00003037	lin-54	JC8.6	1974	2185	1530	1706	1307	1397	1818	1802	1904	1564	1452	1540	1679.96	1841	1519	0.825	-0.278	0.170853440998992	0.380423957026922	0.029	0.043
WBGene00003038	lin-56	ZK673.3	398	565	368	408	283	299	366	466	458	374	314	330	384.75	430	339	0.79	-0.341	0.112124725492968	0.296149128279943	0.0304	0.0374
WBGene00003039	mir-48	F56A12.3	0	0	0	0	0	0	NA	NA	NA	NA	NA	NA	NA	NA	NA	NA	NA	NA	NA	NA	NA
WBGene00003040	lin-59	T12F5.4	1354	1567	451	1519	1147	1130	1247	1293	561	1393	1274	1245	1168.85	1034	1304	1261	0.334	0.227341286888423	0.446178617493759	0.0543	0.0368
WBGene00003041	lin-61	R06C7.7	1705	1775	1191	1348	1037	997	1570	1464	1482	1236	1152	1099	1333.83	1505	1162	0.772	-0.373	0.0581298111533854	0.194467258435095	0.0271	0.0388
WBGene00003043	lip-1	C05B10.1	1502	1517	555	1582	1152	1044	1383	1251	691	1451	1280	1151	1201.01	1108	1294	1166	0.222	0.385578144132857	0.598608637109721	0.0464	0.0372
WBGene00003044	lir-1	F18A1.3	1450	1699	1305	1191	954	989	1335	1402	1624	1092	1060	1090	1267.06	1454	1081	0.744	-0.427	0.0332329726796895	0.132396032173644	0.0281	0.0379
WBGene00003045	lir-2	F18A1.4	643	718	464	559	495	413	592	592	577	513	550	455	546.56	587	506	0.861	-0.215	0.270623101481277	0.492286371405189	0.0256	0.0341
WBGene00003046	lir-3	F37H8.1	103	118	66	64	52	50	95	97	82	59	58	55	74.31	91	57	0.625	-0.679	0.0112493687078215	0.0576859137247498	0.0375	0.0604
WBGene00003047	lis-1	T03F6.5	1680	1889	646	1746	1494	1339	1547	1558	804	1601	1660	1476	1440.92	1303	1579	1211	0.276	0.279282185872698	0.500970427283775	0.0461	0.0401
WBGene00003048	lit-1	W06F12.1	1565	1683	322	1438	1048	1190	1441	1388	401	1319	1164	1312	1170.74	1077	1265	1174	0.231	0.510061566173544	0.700594537381037	0.0879	0.0368
WBGene00003052	lmn-1	DY3.2	7507	8020	6278	6909	5314	5655	6912	6616	7811	6335	5904	6233	6635.15	7113	6157	0.866	-0.208	0.429291420983017	0.637069031313554	0.0498	0.0683
WBGene00003053	lmp-1	C03B1.12	3324	3862	2094	3151	2597	2820	3061	3186	2605	2889	2885	3108	2955.75	2951	2961	1003	0.005	0.98383222788428	0.991465975253667	0.0404	0.0551
WBGene00003055	lon-1	F48E8.1	1060	1279	734	1045	1076	977	976	1055	913	958	1195	1077	1029.13	981	1077	1097	0.133	0.497451801672955	0.690652533773903	0.0267	0.0353
WBGene00003056	lon-2	C39E6.1	476	641	439	378	266	275	438	529	546	347	296	303	409.75	504	315	0.625	-0.677	0.00134224113877655	0.00942620921696873	0.0293	0.0366
WBGene00003057	lon-3	ZK836.1	24	46	45	228	80	53	22	38	56	209	89	58	78.73	39	119	3098	1631	0.0003527423281322	0.00283907111306633	0.1283	0.06
WBGene00003058	lov-1	ZK945.9	3	4	0	8	20	14	NA	NA	NA	NA	NA	NA	NA	NA	NA	NA	NA	NA	NA	NA	NA
WBGene00003059	lpd-2	C48E7.3	911	982	793	724	563	658	839	810	987	664	626	725	775.02	879	672	0.765	-0.387	0.0482242601847395	0.171684430613158	0.0262	0.0334
WBGene00003060	lpd-3	Y47G6A.23	1971	2189	363	2498	1888	1781	1815	1806	452	2291	2098	1963	1737.21	1358	2117	1559	0.64	0.0912620336219594	0.26114124550196	0.1022	0.0436
WBGene00003061	lpd-5	ZK973.10	2652	3014	3166	2688	2330	2586	2442	2486	3939	2465	2589	2850	2795.15	2956	2635	0.892	-0.166	0.529568622802578	0.716121804683474	0.0496	0.0539
WBGene00003062	lpd-6	K09H9.6	1922	2143	782	2016	1750	1561	1770	1768	973	1849	1944	1720	1670.63	1504	1838	1222	0.289	0.250168415876046	0.470785016388256	0.0448	0.0429
WBGene00003063	lpd-7	R13A5.12	3434	3363	2768	3077	2759	2655	3162	2774	3444	2821	3065	2926	3032.17	3127	2937	0.94	-0.09	0.707267611395124	0.837477404141565	0.0409	0.0556
WBGene00003064	nfu-1	R10H10.1	1617	1772	1723	1516	1296	1330	1489	1462	2144	1390	1440	1466	1565.04	1698	1432	0.844	-0.245	0.268435544125481	0.490380327317726	0.0347	0.0416
WBGene00003065	lpd-9	T21C9.5	1676	1908	1518	1858	1493	1636	1543	1574	1889	1704	1659	1803	1695.23	1669	1722	1032	0.046	0.826104694933244	0.910383318420879	0.0306	0.0431
WBGene00003066	lpl-1	ZC410.7	696	763	664	726	582	523	641	629	826	666	647	576	664.19	699	630	0.902	-0.149	0.466151342620225	0.66649287737443	0.0284	0.0334
WBGene00003067	lrg-1	F55H2.4	308	298	104	295	259	218	284	246	129	270	288	240	242.89	220	266	1208	0.272	0.336751067859377	0.556304966972474	0.0537	0.0441
WBGene00003068	lrk-1	T27C10.6	954	1144	261	985	781	725	878	944	325	903	868	799	786.13	716	857	1195	0.258	0.403970755964806	0.614546783918809	0.0673	0.0335
WBGene00003071	lrp-1	F29D11.1	1442	1908	848	1691	1276	1146	1328	1574	1055	1551	1418	1263	1364.67	1319	1411	1069	0.096	0.65966684551776	0.807877862629853	0.0336	0.0391
WBGene00003072	lrp-2	T21E3.3	1524	1810	412	1338	1081	1067	1403	1493	513	1227	1201	1176	1168.8	1136	1201	1056	0.079	0.80000044171068	0.894749465218636	0.0692	0.0368
WBGene00003073	lars-1	R74.1	6330	6002	4093	6791	6003	5479	5828	4951	5093	6227	6670	6039	5801.2	5291	6312	1193	0.255	0.326621166845664	0.546675087605091	0.0483	0.0666
WBGene00003074	lars-2	ZK524.3	863	909	615	883	631	563	795	750	765	810	701	621	740.15	770	711	0.923	-0.115	0.559092432443401	0.739704708837832	0.0267	0.0333
WBGene00003075	lrx-1	T04H1.6	17	11	11	26	11	10	NA	NA	NA	NA	NA	NA	NA	NA	NA	NA	NA	NA	NA	NA	NA
WBGene00003076	lsm-1	F40F8.9	1199	1276	1212	910	737	842	1104	1053	1508	834	819	928	1040.97	1222	860	0.705	-0.504	0.0159154457712169	0.0758327463482001	0.0304	0.0354
WBGene00003077	lsm-3	Y62E10A.12	923	1106	1017	826	671	685	850	912	1265	757	746	755	880.91	1009	753	0.747	-0.422	0.0450909544360564	0.164450075102407	0.0306	0.034
WBGene00003078	lsm-4	F32A5.7	1085	1157	1167	945	729	802	999	954	1452	867	810	884	994.3	1135	854	0.753	-0.41	0.0574298419745632	0.193076230230663	0.0324	0.0349
WBGene00003079	lsm-5	F28F8.3	752	800	685	676	609	717	692	660	852	620	677	790	715.22	735	696	0.947	-0.078	0.703496839698055	0.835753655534826	0.0292	0.0333
WBGene00003080	lsm-6	Y71G12B.14	660	693	916	598	484	674	608	572	1140	548	538	743	691.33	773	610	0.79	-0.341	0.209313423885519	0.426696687245773	0.0514	0.0333
WBGene00003081	lsm-7	ZK593.7	1038	1149	1364	883	724	867	956	948	1697	810	804	956	1028.38	1200	857	0.714	-0.485	0.0493662413001109	0.174379478301847	0.0427	0.0352
WBGene00003082	lsm-8	Y73B6BL.32	1291	1453	1393	1040	776	882	1189	1199	1733	954	862	972	1151.39	1374	929	0.677	-0.563	0.00967719125149467	0.0507343178690436	0.0329	0.0366
WBGene00003083	lst-1	T22A3.3	2120	2397	1151	2093	1610	1801	1952	1977	1432	1919	1789	1985	1842.38	1787	1898	1061	0.086	0.697826989429081	0.832552323033519	0.0348	0.0449
WBGene00003084	lst-2	R160.7	585	673	286	538	504	491	539	555	356	493	560	541	507.35	483	531	1097	0.134	0.546450078844699	0.729512734199884	0.0337	0.0346
WBGene00003085	ccar-1	Y37A1B.1	5969	6818	1437	5895	4871	4888	5496	5624	1788	5405	5412	5387	4852.11	4303	5401	1255	0.328	0.371015135479277	0.586037296498611	0.0964	0.064
WBGene00003086	lst-4	Y37A1B.2	1831	2155	661	1959	1655	1709	1686	1778	822	1796	1839	1884	1634.1	1429	1840	1287	0.364	0.179759842417877	0.391844160830371	0.0522	0.0424
WBGene00003087	lsy-2	F49H12.1	610	733	442	542	421	449	562	605	550	497	468	495	529.31	572	487	0.85	-0.234	0.226223662450403	0.445225905234962	0.025	0.0343
WBGene00003088	lsy-6	C32C4.6	0	0	0	0	0	0	NA	NA	NA	NA	NA	NA	NA	NA	NA	NA	NA	NA	NA	NA	NA
WBGene00003089	ltd-1	K02C4.4	176	185	127	149	112	97	162	153	158	137	124	107	140.11	158	123	0.78	-0.359	0.145384746319987	0.3470285118114	0.0364	0.0532
WBGene00003090	lys-1	Y22F5A.4	3759	4081	3505	7599	5262	5526	3461	3366	4361	6968	5846	6090	5015.52	3729	6301	1.69	0.757	0.00428359122632368	0.0254190922159443	0.0498	0.0645
WBGene00003091	lys-2	Y22F5A.5	1028	1108	1099	7414	5259	5872	947	914	1367	6798	5843	6472	3723.47	1076	6371	5924	2567	7.577e-06	0.00294182	0.0504	0.0596
WBGene00003092	lys-3	Y22F5A.6	18	7	8	23	27	17	17	6	10	21	30	19	17.02	11	23	2155	1108	0.00648763055573453	0.0363548089162378	0.0554	0.0471
WBGene00003093	lys-4	F58B3.1	4303	3286	5417	1572	1129	703	3962	2711	6740	1441	1254	775	2813.87	4471	1157	0.259	-1.95	2.42437e+06	5.98325e+07	0.0816	0.0541
WBGene00003094	lys-5	F58B3.2	41	35	59	16	15	16	38	29	73	15	17	18	31.5	47	17	0.356	-1.49	0.000254447775042418	0.00212650111626778	0.0779	0.0559
WBGene00003095	lys-6	F58B3.3	31	19	34	15	10	6	NA	NA	NA	NA	NA	NA	NA	NA	NA	NA	NA	NA	NA	NA	NA
WBGene00003096	lys-7	C02A12.4	853	968	1778	516	406	490	785	799	2212	473	451	540	876.74	1265	488	0.386	-1373	5.40136e+09	0.000519456104645413	0.079	0.0339
WBGene00003097	lys-8	C17G10.5	1961	2133	1493	2225	1818	1855	1806	1760	1858	2040	2020	2044	1921.21	1808	2035	1126	0.171	0.4180459305844	0.627646243587605	0.0316	0.0457
WBGene00003098	lys-9	C54C8.6	0	0	0	0	0	0	NA	NA	NA	NA	NA	NA	NA	NA	NA	NA	NA	NA	NA	NA	NA
WBGene00003099	lys-10	F17E9.11	4	4	7	1	1	0	NA	NA	NA	NA	NA	NA	NA	NA	NA	NA	NA	NA	NA	NA	NA
WBGene00003100	mab-3	Y53C12B.5	18	22	12	32	70	38	17	18	15	29	78	42	33.11	17	50	2953	1562	0.000122108060282047	0.00109310041579232	0.0802	0.0566
WBGene00003102	mab-5	C08C3.3	42	49	40	46	34	39	39	40	50	42	38	43	41.97	43	41	0.961	-0.057	0.848167793221424	0.923135555647036	0.0395	0.0592
WBGene00003104	mab-7	ZC13.4	37	44	36	76	31	42	34	36	45	70	34	46	44.26	38	50	1321	0.402	0.232568121040347	0.451524686643813	0.0588	0.0596
WBGene00003106	mab-9	T27A1.6	13	17	6	19	14	12	NA	NA	NA	NA	NA	NA	NA	NA	NA	NA	NA	NA	NA	NA	NA
WBGene00003107	mab-10	R166.1	250	294	71	324	233	234	230	243	88	297	259	258	229.15	187	271	1444	0.53	0.0974274379880408	0.271797308133359	0.069	0.045
WBGene00003111	mab-20	Y71G12B.20	1089	1223	521	677	580	634	1003	1009	648	621	644	699	770.62	887	655	0.737	-0.439	0.0450229455031996	0.164334355746167	0.0332	0.0334
WBGene00003112	mab-21	F35G12.6	118	141	85	95	75	94	109	116	106	87	83	104	100.79	110	91	0.827	-0.273	0.289987497288452	0.512237111744803	0.038	0.0578
[truncated: 44,906 more rows]
